# Supplementary material for: Self Containment, a Property of Modular RNA Structures, Distinguishes microRNAs
Source: PLoS Comput Biol. 2008 Aug 22;4(8):e1000150. doi: 10.1371/journal.pcbi.1000150 (PMC2517099; doi:10.1371/journal.pcbi.1000150)
Supplement: Dataset S1 — RNA sequences generated. (1.2 MB TXT) [file pcbi.1000150.s005.txt]

>true_premir_hsa-let-7a-2
UGAGGUAGUAGGUUGUAUAGUUUAGAAUUACAUCAAGGGAGAUAACUGUACAGCCUCCUAGCUUU
>true_premir_hsa-let-7a-3
GUGAGGUAGUAGGUUGUAUAGUUUGGGGCUCUGCCCUGCUAUGGGAUAACUAUACAAUCUACUGUCUUUC
>true_premir_hsa-let-7b
GGGUGAGGUAGUAGGUUGUGUGGUUUCAGGGCAGUGAUGUUGCCCCUCGGAAGAUAACUAUACAACCUACUGCCUUCCC
>true_premir_hsa-let-7c
UGAGGUAGUAGGUUGUAUGGUUUAGAGUUACACCCUGGGAGUUAACUGUACAACCUUCUAGCUUU
>true_premir_hsa-let-7d
GGAAGAGGUAGUAGGUUGCAUAGUUUUAGGGCAGGGAUUUUGCCCACAAGGAGGUAACUAUACGACCUGCUGCCUUUCU
>true_premir_hsa-let-7e
GCUGAGGUAGGAGGUUGUAUAGUUGAGGAGGACACCCAAGGAGAUCACUAUACGGCCUCCUAGCUUUCC
>true_premir_hsa-let-7f-1
GAGUGAGGUAGUAGAUUGUAUAGUUGUGGGGUAGUGAUUUUACCCUGUUCAGGAGAUAACUAUACAAUCUAUUGCCUUCCC
>true_premir_hsa-let-7f-2
GGAUGAGGUAGUAGAUUGUAUAGUUUUAGGGUCAUACCCCAUCUUGGAGAUAACUAUACAGUCUACUGUCUUUCC
>true_premir_hsa-let-7g
GCUGAGGUAGUAGUUUGUACAGUUUGAGGGUCUAUGAUACCACCCGGUACAGGAGAUAACUGUACAGGCCACUGCCUUGC
>true_premir_hsa-let-7i
GGCUGAGGUAGUAGUUUGUGCUGUUGGUCGGGUUGUGACAUUGCCCGCUGUGGAGAUAACUGCGCAAGCUACUGCCUUGCU
>true_premir_hsa-mir-1-1
AAACAUACUUCUUUAUAUGCCCAUAUGGACCUGCUAAGCUAUGGAAUGUAAAGAAGUAUGUAU
>true_premir_hsa-mir-1-2
GUACAUACUUCUUUAUGUACCCAUAUGAACAUACAAUGCUAUGGAAUGUAAAGAAGUAUGUAU
>true_premir_hsa-mir-7-1
UGUGGAAGACUAGUGAUUUUGUUGUUUUUAGAUAACUAAAUCGACAACAAAUCACAGUCUGCCAUA
>true_premir_hsa-mir-7-2
UCUGGAAGACUAGUGAUUUUGUUGUUGUCUUACUGCGCUCAACAACAAAUCCCAGUCUACCUAA
>true_premir_hsa-mir-7-3
UGGAAGACUAGUGAUUUUGUUGUUCUGAUGUACUACGACAACAAGUCACAGCCGGCCU
>true_premir_hsa-mir-9-1
AUCUUUGGUUAUCUAGCUGUAUGAGUGGUGUGGAGUCUUCAUAAAGCUAGAUAACCGAAAGU
>true_premir_hsa-mir-9-2
AUCUUUGGUUAUCUAGCUGUAUGAGUGUAUUGGUCUUCAUAAAGCUAGAUAACCGAAAGU
>true_premir_hsa-mir-9-3
CUCUUUGGUUAUCUAGCUGUAUGAGUGCCACAGAGCCGUCAUAAAGCUAGAUAACCGAAAGU
>true_premir_hsa-mir-10a
UAUACCCUGUAGAUCCGAAUUUGUGUAAGGAAUUUUGUGGUCACAAAUUCGUAUCUAGGGGAAUA
>true_premir_hsa-mir-10b
AUACCCUGUAGAACCGAAUUUGUGUGGUAUCCGUAUAGUCACAGAUUCGAUUCUAGGGGAAU
>true_premir_hsa-mir-15a
AGUAGCAGCACAUAAUGGUUUGUGGAUUUUGAAAAGGUGCAGGCCAUAUUGUGCUGCCUCA
>true_premir_hsa-mir-15b
UGUAGCAGCACAUCAUGGUUUACAUGCUACAGUCAAGAUGCGAAUCAUUAUUUGCUGCUCUA
>true_premir_hsa-mir-16-1
UUAGCAGCACGUAAAUAUUGGCGUUAAGAUUCUAAAAUUAUCUCCAGUAUUAACUGUGCUGCUGA
>true_premir_hsa-mir-16-2
UCUAGCAGCACGUAAAUAUUGGCGUAGUGAAAUAUAUAUUAAACACCAAUAUUACUGUGCUGCUUUA
>true_premir_hsa-mir-17
UCAAAGUGCUUACAGUGCAGGUAGUGAUAUGUGCAUCUACUGCAGUGAAGGCACUUGUAG
>true_premir_hsa-mir-18a
UUCUAAGGUGCAUCUAGUGCAGAUAGUGAAGUAGAUUAGCAUCUACUGCCCUAAGUGCUCCUUCUGG
>true_premir_hsa-mir-18b
GUUAAGGUGCAUCUAGUGCAGUUAGUGAAGCAGCUUAGAAUCUACUGCCCUAAAUGCCCCUUCUGGC
>true_premir_hsa-mir-19a
UUAGUUUUGCAUAGUUGCACUACAAGAAGAAUGUAGUUGUGCAAAUCUAUGCAAAACUGA
>true_premir_hsa-mir-19b-1
UUAGUUUUGCAGGUUUGCAUCCAGCUGUGUGAUAUUCUGCUGUGCAAAUCCAUGCAAAACUGA
>true_premir_hsa-mir-19b-2
UUAGUUUUGCAGGUUUGCAUUUCAGCGUAUAUAUGUAUAUGUGGCUGUGCAAAUCCAUGCAAAACUGA
>true_premir_hsa-mir-20a
CUAAAGUGCUUAUAGUGCAGGUAGUGUUUAGUUAUCUACUGCAUUAUGAGCACUUAAAG
>true_premir_hsa-mir-20b
CCAAAGUGCUCAUAGUGCAGGUAGUUUUGGCAUGACUCUACUGUAGUAUGGGCACUUCCAG
>true_premir_hsa-mir-21
GUAGCUUAUCAGACUGAUGUUGACUGUUGAAUCUCAUGGCAACACCAGUCGAUGGGCUGU
>true_premir_hsa-mir-22
GUAGUUCUUCAGUGGCAAGCUUUAUGUCCUGACCCAGCUAAAGCUGCCAGUUGAAGAACUGU
>true_premir_hsa-mir-23a
GGGGUUCCUGGGGAUGGGAUUUGCUUCCUGUCACAAAUCACAUUGCCAGGGAUUUCC
>true_premir_hsa-mir-23b
UGGGUUCCUGGCAUGCUGAUUUGUGACUUAAGAUUAAAAUCACAUUGCCAGGGAUUACCA
>true_premir_hsa-mir-24-1
CGGUGCCUACUGAGCUGAUAUCAGUUCUCAUUUUACACACUGGCUCAGUUCAGCAGGAACAG
>true_premir_hsa-mir-24-2
CUGCCUCCCGUGCCUACUGAGCUGAAACACAGUUGGUUUGUGUACACUGGCUCAGUUCAGCAGGAACAG
>true_premir_hsa-mir-25
AGAGGCGGAGACUUGGGCAAUUGCUGGACGCUGCCCUGGGCAUUGCACUUGUCUCGGUCUGA
>true_premir_hsa-mir-26a-1
CGUUCAAGUAAUCCAGGAUAGGCUGUGCAGGUCCCAAUGGGCCUAUUCUUGGUUACUUGCACG
>true_premir_hsa-mir-26a-2
GAUUCAAGUAAUCCAGGAUAGGCUGUUUCCAUCUGUGAGGCCUAUUCUUGAUUACUUGUUUC
>true_premir_hsa-mir-26b
AGUUCAAGUAAUUCAGGAUAGGUUGUGUGCUGUCCAGCCUGUUCUCCAUUACUUGGCUC
>true_premir_hsa-mir-27a
GCAGGGCUUAGCUGCUUGUGAGCAGGGUCCACACCAAGUCGUGUUCACAGUGGCUAAGUUCCGC
>true_premir_hsa-mir-27b
GCAGAGCUUAGCUGAUUGGUGAACAGUGAUUGGUUUCCGCUUUGUUCACAGUGGCUAAGUUCUGC
>true_premir_hsa-mir-28
UCAAGGAGCUCACAGUCUAUUGAGUUACCUUUCUGACUUUCCCACUAGAUUGUGAGCUCCUGGA
>true_premir_hsa-mir-29a
UGACUGAUUUCUUUUGGUGUUCAGAGUCAAUAUAAUUUUCUAGCACCAUCUGAAAUCGGUUA
>true_premir_hsa-mir-29b-1
AAGCUGGUUUCAUAUGGUGGUUUAGAUUUAAAUAGUGAUUGUCUAGCACCAUUUGAAAUCAGUGUU
>true_premir_hsa-mir-29b-2
AAGCUGGUUUCACAUGGUGGCUUAGAUUUUUCCAUCUUUGUAUCUAGCACCAUUUGAAAUCAGUGUU
>true_premir_hsa-mir-29c
UGACCGAUUUCUCCUGGUGUUCAGAGUCUGUUUUUGUCUAGCACCAUUUGAAAUCGGUUA
>true_premir_hsa-mir-30a
ACUGUAAACAUCCUCGACUGGAAGCUGUGAAGCCACAGAUGGGCUUUCAGUCGGAUGUUUGCAGC
>true_premir_hsa-mir-30b
CAUGUAAACAUCCUACACUCAGCUGUAAUACAUGGAUUGGCUGGGAGGUGGAUGUUUACUUC
>true_premir_hsa-mir-30c-1
UGUGUAAACAUCCUACACUCUCAGCUGUGAGCUCAAGGUGGCUGGGAGAGGGUUGUUUACUCC
>true_premir_hsa-mir-30c-2
ACUGUAAACAUCCUACACUCUCAGCUGUGGAAAGUAAGAAAGCUGGGAGAAGGCUGUUUACUCU
>true_premir_hsa-mir-30d
GUUGUAAACAUCCCCGACUGGAAGCUGUAAGACACAGCUAAGCUUUCAGUCAGAUGUUUGCUGC
>true_premir_hsa-mir-30e
ACUGUAAACAUCCUUGACUGGAAGCUGUAAGGUGUUCAGAGGAGCUUUCAGUCGGAUGUUUACAGC
>true_premir_hsa-mir-31
GAGGCAAGAUGCUGGCAUAGCUGUUGAACUGGGAACCUGCUAUGCCAACAUAUUGCCAU
>true_premir_hsa-mir-32
AGAUAUUGCACAUUACUAAGUUGCAUGUUGUCACGGCCUCAAUGCAAUUUAGUGUGUGUGAUAUUU
>true_premir_hsa-mir-33a
GUGGUGCAUUGUAGUUGCAUUGCAUGUUCUGGUGGUACCCAUGCAAUGUUUCCACAGUGCAUCAC
>true_premir_hsa-mir-33b
GCGGUGCAUUGCUGUUGCAUUGCACGUGUGUGAGGCGGGUGCAGUGCCUCGGCAGUGCAGCCC
>true_premir_hsa-mir-34a
UUGGCAGUGUCUUAGCUGGUUGUUGUGAGCAAUAGUAAGGAAGCAAUCAGCAAGUAUACUGCCCU
>true_premir_hsa-mir-34b
UAGGCAGUGUCAUUAGCUGAUUGUACUGUGGUGGUUACAAUCACUAACUCCACUGCCAU
>true_premir_hsa-mir-34c
CUAGGCAGUGUAGUUAGCUGAUUGCUAAUAGUACCAAUCACUAACCACACGGCCAGG
>true_premir_hsa-mir-92a-1
ACAGGUUGGGAUCGGUUGCAAUGCUGUGUUUCUGUAUGGUAUUGCACUUGUCCCGGCCUGU
>true_premir_hsa-mir-92a-2
CUGGGUGGGGAUUUGUUGCAUUACUUGUGUUCUAUAUAAAGUAUUGCACUUGUCCCGGCCUGU
>true_premir_hsa-mir-92b
GGAGGGACGGGACGCGGUGCAGUGUUGUUUUUUCCCCCGCCAAUAUUGCACUCGUCCCGGCCUCC
>true_premir_hsa-mir-93
CCAAAGUGCUGUUCGUGCAGGUAGUGUGAUUACCCAACCUACUGCUGAGCUAGCACUUCCCG
>true_premir_hsa-mir-95
CACUCAAUAAAUGUCUGUUGAAUUGAAAUGCGUUACAUUCAACGGGUAUUUAUUGAGCA
>true_premir_hsa-mir-96
GAUUUUGGCACUAGCACAUUUUUGCUUGUGUCUCUCCGCUCUGAGCAAUCAUGUGCAGUGCCAAUAUG
>true_premir_hsa-mir-98
UGAGGUAGUAAGUUGUAUUGUUGUGGGGUAGGGAUAUUAGGCCCCAAUUAGAAGAUAACUAUACAACUUACUACUUU
>true_premir_hsa-mir-99a
UAAACCCGUAGAUCCGAUCUUGUGGUGAAGUGGACCGCACAAGCUCGCUUCUAUGGGUCUG
>true_premir_hsa-mir-99b
CCCACCCGUAGAACCGACCUUGCGGGGCCUUCGCCGCACACAAGCUCGUGUCUGUGGGUCCG
>true_premir_hsa-mir-100
CAAACCCGUAGAUCCGAACUUGUGGUAUUAGUCCGCACAAGCUUGUAUCUAUAGGUAUG
>true_premir_hsa-mir-101-1
CUCAGUUAUCACAGUGCUGAUGCUGUCUAUUCUAAAGGUACAGUACUGUGAUAACUGAA
>true_premir_hsa-mir-101-2
UUCGGUUAUCAUGGUACCGAUGCUGUAUAUCUGAAAGGUACAGUACUGUGAUAACUGAA
>true_premir_hsa-mir-103-1
UCGGCUUCUUUACAGUGCUGCCUUGUUGCAUAUGGAUCAAGCAGCAUUGUACAGGGCUAUGA
>true_premir_hsa-mir-103-2
UCAGCUUCUUUACAGUGCUGCCUUGUAGCAUUCAGGUCAAGCAGCAUUGUACAGGGCUAUGA
>true_premir_hsa-mir-105-1
UGGUCAAAUGCUCAGACUCCUGUGGUGGCUGCUCAUGCACCACGGAUGUUUGAGCAUGUGCUA
>true_premir_hsa-mir-106a
GUAAAAGUGCUUACAGUGCAGGUAGCUUUUUGAGAUCUACUGCAAUGUAAGCACUUCUUAC
>true_premir_hsa-mir-106b
GCUAAAGUGCUGACAGUGCAGAUAGUGGUCCUCUCCGUGCUACCGCACUGUGGGUACUUGCUGC
>true_premir_hsa-mir-107
UCAGCUUCUUUACAGUGUUGCCUUGUGGCAUGGAGUUCAAGCAGCAUUGUACAGGGCUAUCA
>true_premir_hsa-mir-122
UGUGGAGUGUGACAAUGGUGUUUGUGUCUAAACUAUCAAACGCCAUUAUCACACUAAAUA
>true_premir_hsa-mir-124-2
CGUGUUCACAGCGGACCUUGAUUUAAUGUCAUACAAUUAAGGCACGCGGUGAAUGCC
>true_premir_hsa-mir-124-3
GCGUGUUCACAGCGGACCUUGAUUUAAUGUCUAUACAAUUAAGGCACGCGGUGAAUGCC
>true_premir_hsa-mir-125a
GGUCCCUGAGACCCUUUAACCUGUGAGGACAUCCAGGGUCACAGGUGAGGUUCUUGGGAGCC
>true_premir_hsa-mir-125b-1
AGUCCCUGAGACCCUAACUUGUGAUGUUUACCGUUUAAAUCCACGGGUUAGGCUCUUGGGAGCU
>true_premir_hsa-mir-126
GACAUUAUUACUUUUGGUACGCGCUGUGACACUUCAAACUCGUACCGUGAGUAAUAAUGCG
>true_premir_hsa-mir-127
AGCCUGCUGAAGCUCAGAGGGCUCUGAUUCAGAAAGAUCAUCGGAUCCGUCUGAGCUUGGCU
>true_premir_hsa-mir-128a
UUCGGGGCCGUAGCACUGUCUGAGAGGUUUACAUUUCUCACAGUGAACCGGUCUCUUU
>true_premir_hsa-mir-128b
AGGGGGGCCGAUACACUGUACGAGAGUGAGUAGCAGGUCUCACAGUGAACCGGUCUCUUU
>true_premir_hsa-mir-129-1
AUCUUUUUGCGGUCUGGGCUUGCUGUUCCUCUCAACAGUAGUCAGGAAGCCCUUACCCCAAAAAGUAU
>true_premir_hsa-mir-129-2
AUCUUUUUGCGGUCUGGGCUUGCUGUACAUAACUCAAUAGCCGGAAGCCCUUACCCCAAAAAGCAU
>true_premir_hsa-mir-130a
GAGCUCUUUUCACAUUGUGCUACUGUCUGCACCUGUCACUAGCAGUGCAAUGUUAAAAGGGCAU
>true_premir_hsa-mir-130b
ACACUCUUUCCCUGUUGCACUACUAUAGGCCGCUGGGAAGCAGUGCAAUGAUGAAAGGGCAU
>true_premir_hsa-mir-132
CAACCGUGGCUUUCGAUUGUUACUGUGGGAACUGGAGGUAACAGUCUACAGCCAUGGUCG
>true_premir_hsa-mir-133a-2
GAGCUGGUAAAAUGGAACCAAAUCGACUGUCCAAUGGAUUUGGUCCCCUUCAACCAGCUG
>true_premir_hsa-mir-133b
UGGCUGGUCAAACGGAACCAAGUCCGUCUUCCUGAGAGGUUUGGUCCCCUUCAACCAGCUA
>true_premir_hsa-mir-134
UGUGACUGGUUGACCAGAGGGGCAUGCACUGUGUUCACCCUGUGGGCCACCUAGUCACC
>true_premir_hsa-mir-135a-1
CUCUAUGGCUUUUUAUUCCUAUGUGAUUCUACUGCUCACUCAUAUAGGGAUUGGAGCCGUGGCG
>true_premir_hsa-mir-135a-2
UAUGGCUUUUUAUUCCUAUGUGAUAGUAAUAAAGUCUCAUGUAGGGAUGGAAGCCAUG
>true_premir_hsa-mir-135b
CCUAUGGCUUUUCAUUCCUAUGUGAUUGCUGUCCCAAACUCAUGUAGGGCUAAAAGCCAUGGG
>true_premir_hsa-mir-136
GGACUCCAUUUGUUUUGAUGAUGGAUUCUUAUGCUCCAUCAUCGUCUCAAAUGAGUCU
>true_premir_hsa-mir-137
UGACGGGUAUUCUUGGGUGGAUAAUACGGAUUACGUUGUUAUUGCUUAAGAAUACGCGUAG
>true_premir_hsa-mir-138-1
GGCAGCUGGUGUUGUGAAUCAGGCCGUUGCCAAUCAGAGAACGGCUACUUCACAACACCAGGGCC
>true_premir_hsa-mir-138-2
UGCAGCUGGUGUUGUGAAUCAGGCCGACGAGCAGCGCAUCCUCUUACCCGGCUAUUUCACGACACCAGGGUU
>true_premir_hsa-mir-139
AUUCUACAGUGCACGUGUCUCCAGUGUGGCUCGGAGGCUGGAGACGCGGCCCUGUUGGAGU
>true_premir_hsa-mir-140
CCAGUGGUUUUACCCUAUGGUAGGUUACGUCAUGCUGUUCUACCACAGGGUAGAACCACGG
>true_premir_hsa-mir-141
CCAUCUUCCAGUACAGUGUUGGAUGGUCUAAUUGUGAAGCUCCUAACACUGUCUGGUAAAGAUGG
>true_premir_hsa-mir-142
CCCAUAAAGUAGAAAGCACUACUAACAGCACUGGAGGGUGUAGUGUUUCCUACUUUAUGGA
>true_premir_hsa-mir-143
GAGGUGCAGUGCUGCAUCUCUGGUCAGUUGGGAGUCUGAGAUGAAGCACUGUAGCUC
>true_premir_hsa-mir-144
GGGAUAUCAUCAUAUACUGUAAGUUUGCGAUGAGACACUACAGUAUAGAUGAUGUACU
>true_premir_hsa-mir-145
GGUCCAGUUUUCCCAGGAAUCCCUUAGAUGCUAAGAUGGGGAUUCCUGGAAAUACUGUUCU
>true_premir_hsa-mir-146a
CUUUGAGAACUGAAUUCCAUGGGUUGUGUCAGUGUCAGACCUCUGAAAUUCAGUUCUUCAG
>true_premir_hsa-mir-146b
CUGAGAACUGAAUUCCAUAGGCUGUGAGCUCUAGCAAUGCCCUGUGGACUCAGUUCUGG
>true_premir_hsa-mir-147
AAGACAACAUUUCUGCACACACACCAGACUAUGGAAGCCAGUGUGUGGAAAUGCUUCUGC
>true_premir_hsa-mir-147b
UAGUGGAAACAUUUCUGCACAAACUAGAUUCUGGACACCAGUGUGCGGAAAUGCUUCUGCUA
>true_premir_hsa-mir-148a
GCAAAGUUCUGAGACACUCCGACUCUGAGUAUGAUAGAAGUCAGUGCACUACAGAACUUUGU
>true_premir_hsa-mir-148b
GUGAAGUUCUGUUAUACACUCAGGCUGUGGCUCUCUGAAAGUCAGUGCAUCACAGAACUUUGU
>true_premir_hsa-mir-149
GCUCUGGCUCCGUGUCUUCACUCCCGUGCUUGUCCGAGGAGGGAGGGAGGGACGGGGGCUGUGC
>true_premir_hsa-mir-150
CUGUCUCCCAACCCUUGUACCAGUGCUGGGCUCAGACCCUGGUACAGGCCUGGGGGACAG
>true_premir_hsa-mir-151
CCUCGAGGAGCUCACAGUCUAGUAUGUCUCAUCCCCUACUAGACUGAAGCUCCUUGAGG
>true_premir_hsa-mir-152
CCAGGUUCUGUGAUACACUCCGACUCGGGCUCUGGAGCAGUCAGUGCAUGACAGAACUUGG
>true_premir_hsa-mir-153-1
GUCAUUUUUGUGAUCUGCAGCUAGUAUUCUCACUCCAGUUGCAUAGUCACAAAAGUGAUC
>true_premir_hsa-mir-153-2
GUCAUUUUUGUGAUGUUGCAGCUAGUAAUAUGAGCCCAGUUGCAUAGUCACAAAAGUGAUC
>true_premir_hsa-mir-154
GAUAGGUUAUCCGUGUUGCCUUCGCUUUAUUUGUGACGAAUCAUACACGGUUGACCUAUU
>true_premir_hsa-mir-155
UGUUAAUGCUAAUCGUGAUAGGGGUUUUUGCCUCCAACUGACUCCUACAUAUUAGCAUUAACA
>true_premir_hsa-mir-181a-1
UGAACAUUCAACGCUGUCGGUGAGUUUGGAAUUAAAAUCAAAACCAUCGACCGUUGAUUGUACC
>true_premir_hsa-mir-181a-2
GGAACAUUCAACGCUGUCGGUGAGUUUGGGAUUUGAAAAAACCACUGACCGUUGACUGUACC
>true_premir_hsa-mir-181b-1
AACAUUCAUUGCUGUCGGUGGGUUGAACUGUGUGGACAAGCUCACUGAACAAUGAAUGCA
>true_premir_hsa-mir-181b-2
AACAUUCAUUGCUGUCGGUGGGUUUGAGUCUGAAUCAACUCACUGAUCAAUGAAUGCA
>true_premir_hsa-mir-181c
GGAACAUUCAACCUGUCGGUGAGUUUGGGCAGCUCAGGCAAACCAUCGACCGUUGAGUGGAC
>true_premir_hsa-mir-181d
AACAUUCAUUGUUGUCGGUGGGUUGUGAGGACUGAGGCCAGACCCACCGGGGGAUGAAUGUC
>true_premir_hsa-mir-182
UUUUUGGCAAUGGUAGAACUCACACUGGUGAGGUAACAGGAUCCGGUGGUUCUAGACUUGCCAACUA
>true_premir_hsa-mir-183
GUAUGGCACUGGUAGAAUUCACUGUGAACAGUCUCAGUCAGUGAAUUACCGAAGGGCCAUAA
>true_premir_hsa-mir-184
CCCCUUAUCACUUUUCCAGCCCAGCUUUGUGACUGUAAGUGUUGGACGGAGAACUGAUAAGGGU
>true_premir_hsa-mir-185
GAUUGGAGAGAAAGGCAGUUCCUGAUGGUCCCCUCCCCAGGGGCUGGCUUUCCUCUGGUC
>true_premir_hsa-mir-186
UCCAAAGAAUUCUCCUUUUGGGCUUUCUGGUUUUAUUUUAAGCCCAAAGGUGAAUUUUUUGGG
>true_premir_hsa-mir-187
CGGGCUACAACACAGGACCCGGGCGCUGCUCUGACCCCUCGUGUCUUGUGUUGCAGCCGG
>true_premir_hsa-mir-188
CACAUCCCUUGCAUGGUGGAGGGUGAGCUUUCUGAAAACCCCUCCCACAUGCAGGGUUUGCA
>true_premir_hsa-mir-190
UGAUAUGUUUGAUAUAUUAGGUUGUUAUUUAAUCCAACUAUAUAUCAAACAUAUUC
>true_premir_hsa-mir-190b
UGAUAUGUUUGAUAUUGGGUUGUUUAAUUAGGAACCAACUAAAUGUCAAACAUAUUC
>true_premir_hsa-mir-191
GGCAACGGAAUCCCAAAAGCAGCUGUUGUCUCCAGAGCAUUCCAGCUGCGCUUGGAUUUCGUCCCC
>true_premir_hsa-mir-192
CUCUGACCUAUGAAUUGACAGCCAGUGCUCUCGUCUCCCCUCUGGCUGCCAAUUCCAUAGGUCACAG
>true_premir_hsa-mir-193a
GCUGGGUCUUUGCGGGCGAGAUGAGGGUGUCGGAUCAACUGGCCUACAAAGUCCCAGU
>true_premir_hsa-mir-193b
AUCGGGGUUUUGAGGGCGAGAUGAGUUUAUGUUUUAUCCAACUGGCCCUCAAAGUCCCGCU
>true_premir_hsa-mir-194-1
UGUAACAGCAACUCCAUGUGGACUGUGUACCAAUUUCCAGUGGAGAUGCUGUUACU
>true_premir_hsa-mir-194-2
CCUGUAACAGCAACUCCAUGUGGAAGUGCCCACUGGUUCCAGUGGGGCUGCUGUUAUCUG
>true_premir_hsa-mir-195
CUAGCAGCACAGAAAUAUUGGCACAGGGAAGCGAGUCUGCCAAUAUUGGCUGUGCUGCUCC
>true_premir_hsa-mir-196a-1
UAGGUAGUUUCAUGUUGUUGGGCCUGGGUUUCUGAACACAACAACAUUAAACCACCCG
>true_premir_hsa-mir-196a-2
CUUAGGUAGUUUCAUGUUGUUGGGAUUGAGUUUUGAACUCGGCAACAAGAAACUGCCUGAG
>true_premir_hsa-mir-196b
UAGGUAGUUUCCUGUUGUUGGGAUCCACCUUUCUCUCGACAGCACGACACUGCCUU
>true_premir_hsa-mir-197
GCCGGGUAGAGAGGGCAGUGGGAGGUAAGAGCUCUUCACCCUUCACCACCUUCUCCACCCAGC
>true_premir_hsa-mir-198
GGUCCAGAGGGGAGAUAGGUUCCUGUGAUUUUUCCUUCUUCUCUAUAGAAU
>true_premir_hsa-mir-199a-1
AACCCAGUGUUCAGACUACCUGUUCAGGAGGCUCUCAAUGUGUACAGUAGUCUGCACAUUGGUUA
>true_premir_hsa-mir-199a-2
GCCCCAGUGUUCAGACUACCUGUUCAGGACAAUGCCGUUGUACAGUAGUCUGCACAUUGGUUA
>true_premir_hsa-mir-199b
UACCCAGUGUUUAGACUAUCUGUUCAGGACUCCCAAAUUGUACAGUAGUCUGCACAUUGGUUA
>true_premir_hsa-mir-200a
GCAUCUUACCGGACAGUGCUGGAUUUCCCAGCUUGACUCUAACACUGUCUGGUAACGAUGU
>true_premir_hsa-mir-200b
CCAUCUUACUGGGCAGCAUUGGAUGGAGUCAGGUCUCUAAUACUGCCUGGUAAUGAUGA
>true_premir_hsa-mir-200c
CUCGUCUUACCCAGCAGUGUUUGGGUGCGGUUGGGAGUCUCUAAUACUGCCGGGUAAUGAUGGA
>true_premir_hsa-mir-202
UUCCUAUGCAUAUACUUCUUUGAGGAUCUGGCCUAAAGAGGUAUAGGGCAUGGGAA
>true_premir_hsa-mir-203
CCAGUGGUUCUUAACAGUUCAACAGUUCUGUAGCGCAAUUGUGAAAUGUUUAGGACCACUAG
>true_premir_hsa-mir-204
UUCCCUUUGUCAUCCUAUGCCUGAGAAUAUAUGAAGGAGGCUGGGAAGGCAAAGGGAC
>true_premir_hsa-mir-205
UCCUUCAUUCCACCGGAGUCUGUCUCAUACCCAACCAGAUUUCAGUGGAGUGAAGUU
>true_premir_hsa-mir-206
CCACAUGCUUCUUUAUAUCCCCAUAUGGAUUACUUUGCUAUGGAAUGUAAGGAAGUGUGUGG
>true_premir_hsa-mir-208
GCGAGCUUUUGGCCCGGGUUAUACCUGAUGCUCACGUAUAAGACGAGCAAAAAGCUUGU
>true_premir_hsa-mir-208b
GGAAGCUUUUUGCUCGAAUUAUGUUUCUGAUCCGAAUAUAAGACGAACAAAAGGUUUGU
>true_premir_hsa-mir-210
GCAGCCCCUGCCCACCGCACACUGCGCUGCCCCAGACCCACUGUGCGUGUGACAGCGGCUGA
>true_premir_hsa-mir-211
UUCCCUUUGUCAUCCUUCGCCUAGGGCUCUGAGCAGGGCAGGGACAGCAAAGGGGU
>true_premir_hsa-mir-212
CACCUUGGCUCUAGACUGCUUACUGCCCGGGCCGCCCUCAGUAACAGUCUCCAGUCACGGCC
>true_premir_hsa-mir-214
UCUGCCUGUCUACACUUGCUGUGCAGAACAUCCGCUCACCUGUACAGCAGGCACAGACAGGCAGU
>true_premir_hsa-mir-215
AUGACCUAUGAAUUGACAGACAAUAUAGCUGAGUUUGUCUGUCAUUUCUUUAGGCCAA
>true_premir_hsa-mir-216a
UAAUCUCAGCUGGCAACUGUGAGAUGUUCAUACAAUCCCUCACAGUGGUCUCUGGGAUUA
>true_premir_hsa-mir-216b
AAAUCUCUGCAGGCAAAUGUGAUGUCACUGAGGAAAUCACACACUUACCCGUAGAGAUUC
>true_premir_hsa-mir-217
UACUGCAUCAGGAACUGAUUGGAUAAGAAUCAGUCACCAUCAGUUCCUAAUGCAUUG
>true_premir_hsa-mir-218-1
CUGUUGUGCUUGAUCUAACCAUGUGGUUGCGAGGUAUGAGUAAAACAUGGUUCCGUCAAGCACCAUGG
>true_premir_hsa-mir-218-2
CUUUGUGCUUGAUCUAACCAUGUGGUGGAACGAUGGAAACGGAACAUGGUUCUGUCAAGCACCGCG
>true_premir_hsa-mir-219-1
CCUGAUUGUCCAAACGCAAUUCUCGAGUCUAUGGCUCCGGCCGAGAGUUGAGUCUGGACGUCCCG
>true_premir_hsa-mir-219-2
ACUGAUUGUCCAAACGCAAUUCUUGUACGAGUCUGCGGCCAACCGAGAAUUGUGGCUGGACAUCUGU
>true_premir_hsa-mir-220
CCACACCGUAUCUGACACUUUGGGCGAGGGCACCAUGCUGAAGGUGUUCAUGAUGCGGUCUGG
>true_premir_hsa-mir-220c
ACACAGGGCUGUUGUGAAGACUCAGUGAGCUCAUCCCCACACAGCCUUCAGC
>true_premir_hsa-mir-221
GAACCUGGCAUACAAUGUAGAUUUCUGUGUUCGUUAGGCAACAGCUACAUUGUCUGCUGGGUUUC
>true_premir_hsa-mir-222
GCUCAGUAGCCAGUGUAGAUCCUGUCUUUCGUAAUCAGCAGCUACAUCUGGCUACUGGGU
>true_premir_hsa-mir-223
CCGUGUAUUUGACAAGCUGAGUUGGACACUCCAUGUGGUAGAGUGUCAGUUUGUCAAAUACCCCA
>true_premir_hsa-mir-224
CAAGUCACUAGUGGUUCCGUUUAGUAGAUGAUUGUGCAUUGUUUCAAAAUGGUGCCCUAGUGACUAC
>true_premir_hsa-mir-296
AGAGGGCCCCCCCUCAAUCCUGUUGUGCCUAAUUCAGAGGGUUGGGUGGAGGCUCUCC
>true_premir_hsa-mir-297
AUGUAUGUGUGCAUGUGCAUGUAUGUGUAUAUACAUAUAUAUGUAUUAUGUACUCAUAUAU
>true_premir_hsa-mir-298
AGCAGAAGCAGGGAGGUUCUCCCAGUGGUUUUCCUUGACUGUGAGGAACUAGCCUGCUGCUUUGCU
>true_premir_hsa-mir-299
AAAUGGUUUACCGUCCCACAUACAUUUUGAAUAUGUAUGUGGGAUGGUAAACCGCUU
>true_premir_hsa-mir-300
GAAGAGAGGUAAUCCUUCACGCAUUUGCUUUACUUGCAAUGAUUAUACAAGGGCAGACUCUCUCU
>true_premir_hsa-mir-301a
GCUCUGACUUUAUUGCACUACUGUACUUUACAGCUAGCAGUGCAAUAGUAUUGUCAAAGC
>true_premir_hsa-mir-301b
GCUCUGACGAGGUUGCACUACUGUGCUCUGAGAAGCAGUGCAAUGAUAUUGUCAAAGC
>true_premir_hsa-mir-302a
CCACUUAAACGUGGAUGUACUUGCUUUGAAACUAAAGAAGUAAGUGCUUCCAUGUUUUGGUGA
>true_premir_hsa-mir-302b
CCUUCAACUUUAACAUGGAAGUGCUUUCUGUGACUUUAAAAGUAAGUGCUUCCAUGUUUUAGUAG
>true_premir_hsa-mir-302c
UUGCUUUAACAUGGGGGUACCUGCUGUGUGAAACAAAAGUAAGUGCUUCCAUGUUUCAGUGG
>true_premir_hsa-mir-302d
UCUACUUUAACAUGGAGGCACUUGCUGUGACAUGACAAAAAUAAGUGCUUCCAUGUUUGAGUGU
>true_premir_hsa-mir-320
CCGCCUUCUCUUCCCGGUUCUUCCCGGAGUCGGGAAAAGCUGGGUUGAGAGGGCGA
>true_premir_hsa-mir-323
AGAGGUGGUCCGUGGCGCGUUCGCUUUAUUUAUGGCGCACAUUACACGGUCGACCUCU
>true_premir_hsa-mir-324
CCCGCAUCCCCUAGGGCAUUGGUGUAAAGCUGGAGACCCACUGCCCCAGGUGCUGCUGG
>true_premir_hsa-mir-325
CCUAGUAGGUGUCCAGUAAGUGUUUGUGACAUAAUUUGUUUAUUGAGGACCUCCUAUC
>true_premir_hsa-mir-326
CUGGAGGCAGGGCCUUUGUGAAGGCGGGUGGUGCUCAGAUCGCCUCUGGGCCCUUCCUCCAG
>true_premir_hsa-mir-328
GUGGGGGGGCAGGAGGGGCUCAGGGAGAAAGUGCAUACAGCCCCUGGCCCUCUCUGCCCUUCCGU
>true_premir_hsa-mir-329-2
AGAGAGGUUUUCUGGGUUUCUGUUUCUUUAUUGAGGACGAAACACACCUGGUUAACCUCUUU
>true_premir_hsa-mir-330
UCUCUGGGCCUGUGUCUUAGGCUCUGCAAGAUCAACCGAGCAAAGCACACGGCCUGCAGAGA
>true_premir_hsa-mir-331
UUCUAGGUAUGGUCCCAGGGAUCCCAGAUCAAACCAGGCCCCUGGGCCUAUCCUAGAA
>true_premir_hsa-mir-335
GGUCAAGAGCAAUAACGAAAAAUGUUUGUCAUAAACCGUUUUUCAUUAUUGCUCCUGACC
>true_premir_hsa-mir-337
GGGAACGGCUUCAUACAGGAGUUGAUGCACAGUUAUCCAGCUCCUAUAUGAUGCCUUUCUUC
>true_premir_hsa-mir-338
CAACAAUAUCCUGGUGCUGAGUGAUGACUCAGGCGACUCCAGCAUCAGUGAUUUUGUUG
>true_premir_hsa-mir-339
UCUCCCUGUCCUCCAGGAGCUCACGUGUGCCUGCCUGUGAGCGCCUCGACGACAGAGCCG
>true_premir_hsa-mir-340
AUUAUAAAGCAAUGAGACUGAUUGUCAUAUGUCGUUUGUGGGAUCCGUCUCAGUUACUUUAUAGC
>true_premir_hsa-mir-342
AGGGGUGCUAUCUGUGAUUGAGGGACAUGGUUAAUGGAAUUGUCUCACACAGAAAUCGCACCCGU
>true_premir_hsa-mir-345
GCUGACUCCUAGUCCAGGGCUCGUGAUGGCUGGUGGGCCCUGAACGAGGGGUCUGG
>true_premir_hsa-mir-346
UGUCUGCCCGCAUGCCUGCCUCUCUGUUGCUCUGAAGGAGGCAGGGGCUGGGCCUGCA
>true_premir_hsa-mir-361
UUAUCAGAAUCUCCAGGGGUACUUUAUAAUUUCAAAAAGUCCCCCAGGUGUGAUUCUGAUUU
>true_premir_hsa-mir-362
UGAAUCCUUGGAACCUAGGUGUGAGUGCUAUUUCAGUGCAACACACCUAUUCAAGGAUUCA
>true_premir_hsa-mir-363
GUCGGGUGGAUCACGAUGCAAUUUUGAUGAGUAUCAUAGGAGAAAAAUUGCACGGUAUCCAUCUGUA
>true_premir_hsa-mir-365-1
AUGAGGGACUUUUGGGGGCAGAUGUGUUUCCAUUCCACUAUCAUAAUGCCCCUAAAAAUCCUUAU
>true_premir_hsa-mir-365-2
AUGAGGGACUUUCAGGGGCAGCUGUGUUUUCUGACUCAGUCAUAAUGCCCCUAAAAAUCCUUAU
>true_premir_hsa-mir-367
UUACUGUUGCUAAUAUGCAACUCUGUUGAAUAUAAAUUGGAAUUGCACUUUAGCAAUGGUGA
>true_premir_hsa-mir-369
GGAGAUCGACCGUGUUAUAUUCGCUUUAUUGACUUCGAAUAAUACAUGGUUGAUCUUU
>true_premir_hsa-mir-370
GCCAGGUCACGUCUCUGCAGUUACACAGCUCACGAGUGCCUGCUGGGGUGGAACCUGGU
>true_premir_hsa-mir-371
GCACUCAAACUGUGGGGGCACUUUCUGCUCUCUGGUGAAAGUGCCGCCAUCUUUUGAGUGU
>true_premir_hsa-mir-372
GCCUCAAAUGUGGAGCACUAUUCUGAUGUCCAAGUGGAAAGUGCUGCGACAUUUGAGCGU
>true_premir_hsa-mir-373
AUACUCAAAAUGGGGGCGCUUUCCUUUUUGUCUGUACUGGGAAGUGCUUCGAUUUUGGGGUGU
>true_premir_hsa-mir-374a
CAUUAUAAUACAACCUGAUAAGUGUUAUAGCACUUAUCAGAUUGUAUUGUAAUU
>true_premir_hsa-mir-374b
GGAUAUAAUACAACCUGCUAAGUGUCCUAGCACUUAGCAGGUUGUAUUAUCAUU
>true_premir_hsa-mir-375
CGCGACGAGCCCCUCGCACAAACCGGACCUGAGCGUUUUGUUCGUUCGGCUCGCGUGA
>true_premir_hsa-mir-376a-1
AGGUAGAUUCUCCUUCUAUGAGUACAUUAUUUAUGAUUAAUCAUAGAGGAAAAUCCACGU
>true_premir_hsa-mir-376b
AACGUGGAUAUUCCUUCUAUGUUUACGUGAUUCCUGGUUAAUCAUAGAGGAAAAUCCAUGUU
>true_premir_hsa-mir-376c
AGGUGGAUAUUCCUUCUAUGUUUAUGUUAUUUAUGGUUAAACAUAGAGGAAAUUCCACGU
>true_premir_hsa-mir-377
GCAGAGGUUGCCCUUGGUGAAUUCGCUUUAUUUAUGUUGAAUCACACAAAGGCAACUUUUGU
>true_premir_hsa-mir-378
GCUCCUGACUCCAGGUCCUGUGUGUUACCUAGAAAUAGCACUGGACUUGGAGUCAGAAGG
>true_premir_hsa-mir-379
AGAUGGUAGACUAUGGAACGUAGGCGUUAUGAUUUCUGACCUAUGUAACAUGGUCCACUAACU
>true_premir_hsa-mir-380
AAGAUGGUUGACCAUAGAACAUGCGCUAUCUCUGUGUCGUAUGUAAUAUGGUCCACAUCUU
>true_premir_hsa-mir-381
AAAGCGAGGUUGCCCUUUGUAUAUUCGGUUUAUUGACAUGGAAUAUACAAGGGCAAGCUCUCUGU
>true_premir_hsa-mir-382
GAAGUUGUUCGUGGUGGAUUCGCUUUACUUAUGACGAAUCAUUCACGGACAACACUU
>true_premir_hsa-mir-383
AGAUCAGAAGGUGAUUGUGGCUUUGGGUGGAUAUUAAUCAGCCACAGCACUGCCUGGUCA
>true_premir_hsa-mir-384
UUUAAACAAUUCCUAGACAAUAUGUAUAAUGUUCAUAAGUCAUUCCUAGAAAUUGUUCAUA
>true_premir_hsa-mir-409
AGAGGUUACCCGAGCAACUUUGCAUCUGGACGACGAAUGUUGCUCGGUGAACCCCU
>true_premir_hsa-mir-410
AGAGGUUGUCUGUGAUGAGUUCGCUUUUAUUAAUGACGAAUAUAACACAGAUGGCCUGU
>true_premir_hsa-mir-411
AGAUAGUAGACCGUAUAGCGUACGCUUUAUCUGUGACGUAUGUAACACGGUCCACUAACC
>true_premir_hsa-mir-412
AUGGAUGGUCGACCAGUUGGAAAGUAAUUGUUUCUAAUGUACUUCACCUGGUCCACUAGCCGU
>true_premir_hsa-mir-421
GCCUCAUUAAAUGUUUGUUGAAUGAAAAAAUGAAUCAUCAACAGACAUUAAUUGGGCGC
>true_premir_hsa-mir-422a
ACUGGACUUAGGGUCAGAAGGCCUGAGUCUCUCUGCUGCAGAUGGGCUCUCUGUCCCUGAGCCAA
>true_premir_hsa-mir-423
GCUGAGGGGCAGAGAGCGAGACUUUUCUAUUUUCCAAAAGCUCGGUCUGAGGCCCCUCAGU
>true_premir_hsa-mir-424
ACAGCAGCAAUUCAUGUUUUGAAGUGUUCUAAAUGGUUCAAAACGUGAGGCGCUGCUAU
>true_premir_hsa-mir-425
GGAAUGACACGAUCACUCCCGUUGAGUGGGCACCCGAGAAGCCAUCGGGAAUGUCGUGUCCGCCC
>true_premir_hsa-mir-429
GCGUCUUACCAGACAUGGUUAGACCUGGCCCUCUGUCUAAUACUGUCUGGUAAAACCGU
>true_premir_hsa-mir-431
AGGUGUCUUGCAGGCCGUCAUGCAGGCCACACUGACGGUAACGUUGCAGGUCGUCUUGCAGGGCUUCU
>true_premir_hsa-mir-432
GGUCUUGGAGUAGGUCAUUGGGUGGAUCCUCUAUUUCCUUACGUGGGCCACUGGAUGGCUCCUCCAUGUCU
>true_premir_hsa-mir-433
AGUACGGUGAGCCUGUCAUUAUUCAGAGAGGCUAGAUCCUCUGUGUUGAGAAGGAUCAUGAUGGGCUCCUCGGUGU
>true_premir_hsa-mir-448
GUUGAACAUCCUGCAUAGUGCUGCCAGGAAAUCCCUAUUUCAUAUAAGAGGGGGCUGGCUGGUUGCAUAUGUAGGAUGUCCCAU
>true_premir_hsa-mir-449a
UGGCAGUGUAUUGUUAGCUGGUUGAAUAUGUGAAUGGCAUCGGCUAACAUGCAACUGCUG
>true_premir_hsa-mir-449b
AGGCAGUGUAUUGUUAGCUGGCUGCUUGGGUCAAGUCAGCAGCCACAACUACCCUGCC
>true_premir_hsa-mir-450a-1
UUUUGCGAUGUGUUCCUAAUAUGCACUAUAAAUAUAUUGGGAACAUUUUGCAUGU
>true_premir_hsa-mir-450a-2
UUUUGCGAUGUGUUCCUAAUAUGUAAUAUAAAUGUAUUGGGGACAUUUUGCAUUC
>true_premir_hsa-mir-450b
UAUUUUUGCAAUAUGUUCCUGAAUAUGUAAUAUAAGUGUAUUGGGAUCAUUUUGCAUCCAUA
>true_premir_hsa-mir-451
AAACCGUUACCAUUACUGAGUUUAGUAAUGGUAAUGGUUC
>true_premir_hsa-mir-452
CACUUACAACUGUUUGCAGAGGAAACUGAGACUUUGUAACUAUGUCUCAGUCUCAUCUGCAAAGAAGUAAGUG
>true_premir_hsa-mir-453
UGCGAGCAGUGCCACCUCAUGGUACUCGGAGGGAGGUUGUCCGUGGUGAGUUCGCA
>true_premir_hsa-mir-454
ACCCUAUCAAUAUUGUCUCUGCUGUGUAAAUAGUUCUGAGUAGUGCAAUAUUGCUUAUAGGGU
>true_premir_hsa-mir-455
GUAUGUGCCUUUGGACUACAUCGUGGAAGCCAGCACCAUGCAGUCCAUGGGCAUAUACAC
>true_premir_hsa-mir-483
AAGACGGGAGGAAAGAAGGGAGUGGUUCCAUCACGCCUCCUCACUCCUCUCCUCCCGUCUU
>true_premir_hsa-mir-484
UCAGGCUCAGUCCCCUCCCGAUAAACCCCUAAAUAGGGACUUUCCCGGGGGGUGACCCUGG
>true_premir_hsa-mir-485
AGAGAGGCUGGCCGUGAUGAAUUCGAUUCAUCAAAGCGAGUCAUACACGGCUCUCCUCUCU
>true_premir_hsa-mir-486
AUCCUGUACUGAGCUGCCCCGAGGCCCUUCAUGCUGCCCAGCUCGGGGCAGCUCAGUACAGGAU
>true_premir_hsa-mir-487a
GAGUGGUUAUCCCUGCUGUGUUCGCUUAAUUUAUGACGAAUCAUACAGGGACAUCCAGUU
>true_premir_hsa-mir-487b
GAGUGGUUAUCCCUGUCCUGUUCGUUUUGCUCAUGUCGAAUCGUACAGGGUCAUCCACUU
>true_premir_hsa-mir-488
CUCCCAGAUAAUGGCACUCUCAAACAAGUUUCCAAAUUGUUUGAAAGGCUAUUUCUUGGUC
>true_premir_hsa-mir-489
GUGGUCGUAUGUGUGACGCCAUUUACUUGAACCUUUAGGAGUGACAUCACAUAUACGGCAGC
>true_premir_hsa-mir-490
CACCAUGGAUCUCCAGGUGGGUCAAGUUUAGAGAUGCACCAACCUGGAGGACUCCAUGCUG
>true_premir_hsa-mir-491
GUAGUGGGGAACCCUUCCAUGAGGAGUAGAACACUCCUUAUGCAAGAUUCCCUUCUAC
>true_premir_hsa-mir-492
AGGACCUGCGGGACAAGAUUCUUGGUGCCACCAUUGAGAACGCCAGGAUUGUCCUGCAGAUCAA
>true_premir_hsa-mir-493
CUUUGUACAUGGUAGGCUUUCAUUCAUUCGUUUGCACAUUCGGUGAAGGUCUACUGUGUGCCAGG
>true_premir_hsa-mir-494
GAGGUUGUCCGUGUUGUCUUCUCUUUAUUUAUGAUGAAACAUACACGGGAAACCUC
>true_premir_hsa-mir-495
AAGAAGUUGCCCAUGUUAUUUUCGCUUUAUAUGUGACGAAACAAACAUGGUGCACUUCUU
>true_premir_hsa-mir-496
GAGGUUGUCCAUGGUGUGUUCAUUUUAUUUAUGAUGAGUAUUACAUGGCCAAUCUC
>true_premir_hsa-mir-497
CAGCAGCACACUGUGGUUUGUACGGCACUGUGGCCACGUCCAAACCACACUGUGGUGUUAGAGCG
>true_premir_hsa-mir-498
UUUCAAGCCAGGGGGCGUUUUUCUAUAACUGGAUGAAAAGCACCUCCAGAGCUUGAAG
>true_premir_hsa-mir-499
UGUUAAGACUUGCAGUGAUGUUUAACUCCUCUCCACGUGAACAUCACAGCAAGUCUGUGCU
>true_premir_hsa-mir-501
UAAUCCUUUGUCCCUGGGUGAGAGUGCUUUCUGAAUGCAAUGCACCCGGGCAAGGAUUCU
>true_premir_hsa-mir-502
UAAUCCUUGCUAUCUGGGUGCUAGUGCUGGCUCAAUGCAAUGCACCUGGGCAAGGAUUCA
>true_premir_hsa-mir-503
UAGCAGCGGGAACAGUUCUGCAGUGAGCGAUCGGUGCUCUGGGGUAUUGUUUCCGCUGCCA
>true_premir_hsa-mir-504
AGACCCUGGUCUGCACUCUAUCUGUAUUCUUACUGAAGGGAGUGCAGGGCAGGGUUU
>true_premir_hsa-mir-505
GGGGAGCCAGGAAGUAUUGAUGUUUCUGCCAGUUUAGCGUCAACACUUGCUGGUUUCCU
>true_premir_hsa-mir-506
CUUAUUCAGGAAGGUGUUACUUAAUAGAUUAAUAUUUGUAAGGCACCCUUCUGAGUAGA
>true_premir_hsa-mir-507
UUCACUUCAAGAAGUGCCAUGCAUGUGUCUAGAAAUAUGUUUUGCACCUUUUGGAGUGAA
>true_premir_hsa-mir-508
CCUACUCCAGAGGGCGUCACUCAUGUAAACUAAAACAUGAUUGUAGCCUUUUGGAGUAGA
>true_premir_hsa-mir-509-1
CUACUGCAGACAGUGGCAAUCAUGUAUAAUUAAAAAUGAUUGGUACGUCUGUGGGUAG
>true_premir_hsa-mir-510
UACUCAGGAGAGUGGCAAUCACAUGUAAUUAGGUGUGAUUGAAACCUCUAAGAGUG
>true_premir_hsa-mir-511-1
GUGUCUUUUGCUCUGCAGUCAGUAAAUAUUUUUUUGUGAAUGUGUAGCAAAAGACAG
>true_premir_hsa-mir-512-2
GCACUCAGCCUUGAGGGCACUUUCUGGUGCCAGAAUGAAAGUGCUGUCAUAGCUGAGGUC
>true_premir_hsa-mir-513-1
CUUUCACAGGGAGGUGUCAUUUAUGUGAACUAAAAUAUAAAUUUCACCUUUCUGAGAAGG
>true_premir_hsa-mir-514-1
CCUACUCUGGAGAGUGACAAUCAUGUAUAAUUAAAUUUGAUUGACACUUCUGUGAGUAGA
>true_premir_hsa-mir-515-1
CAUUCUCCAAAAGAAAGCACUUUCUGUUGUCUGAAAGCAGAGUGCCUUCUUUUGGAGCGUU
>true_premir_hsa-mir-516a-1
ACCUUCUCGAGGAAAGAAGCACUUUCUGUUGUCUGAAAGAAAAGAAAGUGCUUCCUUUCAGAGGGU
>true_premir_hsa-mir-516b-2
ACCAUCUGGAGGUAAGAAGCACUUUGUGUUUUGUGAAAGAAAGUGCUUCCUUUCAGAGGGU
>true_premir_hsa-mir-517c
ACCCUCUAGAUGGAAGCACUGUCUGUUGUCUAAGAAAAGAUCGUGCAUCCUUUUAGAGUGU
>true_premir_hsa-mir-518a-2
UCUGCAAAGGGAAGCCCUUUCUGUUGUCUAAAAGAAGAGAAAGCGCUUCCCUUUGCUGGA
>true_premir_hsa-mir-518b
CCCUCCAGAGGGAAGCGCUUUCUGUUGUCUGAAAGAAAACAAAGCGCUCCCCUUUAGAGGU
>true_premir_hsa-mir-518c
ACUCUCUGGAGGGAAGCACUUUCUGUUGUCUGAAAGAAAACAAAGCGCUUCUCUUUAGAGUGU
>true_premir_hsa-mir-518e
CCCUCUAGAGGGAAGCGCUUUCUGUUGGCUAAAAGAAAAGAAAGCGCUUCCCUUCAGAGUG
>true_premir_hsa-mir-518f
CCUCUAGAGGGAAGCACUUUCUCUUGUCUAAAAGAAAAGAAAGCGCUUCUCUUUAGAGG
>true_premir_hsa-mir-519a-2
UCCCUCUACAGGGAAGCGCUUUCUGUUGUCUGAAAGAAAGGAAAGUGCAUCCUUUUAGAGUGU
>true_premir_hsa-mir-519d
CCCUCCAAAGGGAAGCGCUUUCUGUUUGUUUUCUCUUAAACAAAGUGCCUCCCUUUAGAGUG
>true_premir_hsa-mir-519e
CAUUCUCCAAAAGGGAGCACUUUCUGUUUGAAAGAAAACAAAGUGCCUCCUUUUAGAGUGUU
>true_premir_hsa-mir-520a
ACCCUCCAGAGGGAAGUACUUUCUGUUGUCUGAGAGAAAAGAAAGUGCUUCCCUUUGGACUGU
>true_premir_hsa-mir-520e
CCCUCAAGAUGGAAGCAGUUUCUGUUGUCUGAAAGGAAAGAAAGUGCUUCCUUUUUGAGGG
>true_premir_hsa-mir-520f
GACCCUCUAAAGGGAAGCGCUUUCUGUGGUCAGAAAGAAAAGCAAGUGCUUCCUUUUAGAGGGUU
>true_premir_hsa-mir-520g
ACCCUCUAGAGGAAGCACUUUCUGUUUGUUGUCUGAGAAAAAACAAAGUGCUUCCCUUUAGAGUGU
>true_premir_hsa-mir-521-1
ACCCUCCAAAGGGAAGAACUUUCUGUUGUCUAAAAGAAAAGAACGCACUUCCCUUUAGAGUGU
>true_premir_hsa-mir-524
CCUACAAAGGGAAGCACUUUCUCUUGUCCAAAGGAAAAGAAGGCGCUUCCCUUUGGAGU
>true_premir_hsa-mir-525
CUCUCCAGAGGGAUGCACUUUCUCUUAUGUGAAAAAAAAGAAGGCGCUUCCCUUUAGAGCG
>true_premir_hsa-mir-532
UCCAUGCCUUGAGUGUAGGACCGUUGGCAUCUUAAUUACCCUCCCACACCCAAGGCUUGCA
>true_premir_hsa-mir-539
GGAGAAAUUAUCCUUGGUGUGUUCGCUUUAUUUAUGAUGAAUCAUACAAGGACAAUUUCUUU
>true_premir_hsa-mir-541
GGAAAGGAUUCUGCUGUCGGUCCCACUCCAAAGUUCACAGAAUGGGUGGUGGGCACAGAAUCUGGACU
>true_premir_hsa-mir-542
UCUCGGGGAUCAUCAUGUCACGAGAUACCAGUGUGCACUUGUGACAGAUUGAUAACUGAAA
>true_premir_hsa-mir-543
GAGAAGUUGCCCGUGUUUUUUUCGCUUUAUUUGUGACGAAACAUUCGCGGUGCACUUCUU
>true_premir_hsa-mir-544
GAUCUUGUUAAAAAGCAGAUUCUGAUUCAGGGACCAAGAUUCUGCAUUUUUAGCAAGUUC
>true_premir_hsa-mir-545
GCCUCAGUAAAUGUUUAUUAGAUGAAUAAAUGAAUGACUCAUCAGCAAACAUUUAUUGUGUGC
>true_premir_hsa-mir-548a-1
GCAAAAGUAAUUGUGAUUUUUGCCAUUAAAAGUAACGACAAAACUGGCAAUUACUUUUGC
>true_premir_hsa-mir-548a-2
GCAAAAGUAAUUGGGGUUUUUUGCCGUUAAAAGUAAUGGCAAAACUGGCAAUUACUUUUGC
>true_premir_hsa-mir-548a-3
GCAAAAGUAAUUGCGAGUUUUACCAUUACUUUCAAUGGCAAAACUGGCAAUUACUUUUGC
>true_premir_hsa-mir-548b
GCAAAAGUAAUUGUGGUUUUGGCCUUUAUUUUCAAUGGCAAGAACCUCAGUUGCUUUUGU
>true_premir_hsa-mir-548c
GCAAAAGUAAUUGCGGUUUUUGCCAUUACUUUCAGUAGCAAAAAUCUCAAUUACUUUUGC
>true_premir_hsa-mir-548d-1
GCAAAAGUAAUUGUGGUUUUUGCCUGUAAAAGUAAUGGCAAAAACCACAGUUUCUUUUGC
>true_premir_hsa-mir-548d-2
GCAAAAGUAAUUGUGGUUUUUGCCAUUGAAAGUAAUGGCAAAAACCACAGUUUCUUUUGC
>true_premir_hsa-mir-549
AGAGCUCAUCCAUAGUUGUCACUGUCUCAAAUCAGUGACAACUAUGGAUGAGCUCU
>true_premir_hsa-mir-550-1
GUGCAGUGCCUGAGGGAGUAAGAGCCCUGUUGUUGUAAGAUAGUGUCUUACUCCCUCAGGCACAU
>true_premir_hsa-mir-551a
UGGAAAUCCAGAGUGGGUGGGGCCAGUCUGACCGUUUCUAGGCGACCCACUCUUGGUUUCCA
>true_premir_hsa-mir-551b
AUGAAAUCAAGCGUGGGUGAGACCUGGUGCAGAACGGGAAGGCGACCCAUACUUGGUUUCAG
>true_premir_hsa-mir-552
UUGUUUAACCUUUUGCCUGUUGGUUGAAGAUGCCUUUCAACAGGUGACUGGUUAGACAA
>true_premir_hsa-mir-553
AAAACGGUGAGAUUUUGUUUUGUCUGAGAAAAUCUCGCUGUUUU
>true_premir_hsa-mir-554
GCUAGUCCUGACUCAGCCAGUACUGGUCUUAGACUGGUGAUGGGUCAGGGUUCAUAUUUUGGC
>true_premir_hsa-mir-555
CUCAGAUGUGGAGCACUACCUUUGUGAGCAGUGUGACCCAAGGCCUGUGGACAGGGUAAGCUGAACCUCUGAU
>true_premir_hsa-mir-556
AAAGAUGAGCUCAUUGUAAUAUGAGCUUCAUUUAUACAUUUCAUAUUACCAUUAGCUCAUCUUU
>true_premir_hsa-mir-557
AGGCCUGGGGCCCUCCCUGCUGCUGGAGAAGUGUUUGCACGGGUGGGCCUUGUCU
>true_premir_hsa-mir-558
AUUUUGGUAUAGUAGCUCUAGACUCUAUUAUAGUUUCCUGAGCUGCUGUACCAAAAU
>true_premir_hsa-mir-559
UAAAGUAAAUAUGCACCAAAAUUACUUUUGGUAAAUACAGUUUUGGUGCAUAUUUACUUUA
>true_premir_hsa-mir-560
GGCGGCUGCGCACGGGCCGUGUGAGCUAUUGCGGUGGGCUGGGGCAGAUGACGCGUGCGCCGGCCGGCCGCC
>true_premir_hsa-mir-561
ACAUCAAGGAUCUUAAACUUUGCCAGAGCUACAAAGGCAAAGUUUAAGAUCCUUGAAGU
>true_premir_hsa-mir-562
CAUAUGGUCAGUCUACUUUUAGAGUAAUUGUGAAACUGUUUUUCAAAGUAGCUGUACCAUUUGC
>true_premir_hsa-mir-563
AGGAAAUGUGUGUUGCUCUGAUGUAAUUAGGUUGACAUACGUUUCCC
>true_premir_hsa-mir-564
AGGCACGGUGUCAGCAGGCAACAUGGCCGAGAGGCCGGGGCCUCCGGGCGGCGCCGUGUCC
>true_premir_hsa-mir-565
CAAUGGAUAACGCGUCUGACUACGGAUCAGAAGAUUCUAGGUUCGACUCCUGGCUGGCUCGCGAUGUCUGUUU
>true_premir_hsa-mir-566
GGGCGCCUGUGAUCCCAACUACUCAGGAGGCUGGGGCAGCAGAAUCGCUU
>true_premir_hsa-mir-567
AGUAUGUUCUUCCAGGACAGAACAUUCUUUGCUAUUUUGUACUGGAAGAACAUGCA
>true_premir_hsa-mir-568
AUGUAUAAAUGUAUACACACUUCCUAUAUGUAUCCACAUAUAUAUAGUGUAUAUAUUAUACAU
>true_premir_hsa-mir-569
AUUUUGUGGGACAUUAACAACAGCAUCAGAAGCAACAUCAGCUUUAGUUAAUGAAUCCUGGAAAGU
>true_premir_hsa-mir-570
GCAAAGGUAAUUGCAGUUUUUCCCAUUAUUUUAAUUGCGAAAACAGCAAUUACCUUUGC
>true_premir_hsa-mir-571
CAAGCUCAGUGUGCCAUUUCCUUGUCUGUAGCCAUGUCUAUGGGCUCUUGAGUUGGCCAUCUGAGUGAG
>true_premir_hsa-mir-572
GGGGCCGCUGCGGGCGGAAGGGCGCCUGUGCUUCGUCCGCUCGGCGGUGGCCCA
>true_premir_hsa-mir-573
CUGAAGUGAUGUGUAACUGAUCAGGAUCUACUCAUGUCGUCUUUGGUAAAGUUAUGUCGCUUGUCAG
>true_premir_hsa-mir-574
UGUGAGUGUGUGUGUGUGAGUGUGUGUCGCUCCGGGUCCACGCUCAUGCACACACCCACA
>true_premir_hsa-mir-575
GCCCUGCCACUGGCUUAUGUCAUGACCUUGGGCUACUCAGGCUGUCUGCACAAUGAGCCAGUUGGACAGGAGC
>true_premir_hsa-mir-576
GAUUCUAAUUUCUCCACGUCUUUGGUAAUAAGGUUUGGCAAAGAUGUGGAAAAAUUGGAAUC
>true_premir_hsa-mir-577
UAGAUAAAAUAUUGGUACCUGAUGAAUCUGAGGCCAGGUUUCAAUACUUUAUCUG
>true_premir_hsa-mir-578
ACAAUCCCGGACAACAAGAAGCUCCUAUAGCUCCUGUAGCUUCUUGUGCUCUAGGAUUGU
>true_premir_hsa-mir-579
AAUCGCGGUUUGUGCCAGAUGACGAUUUGAAUUAAUAAAUUCAUUUGGUAUAAACCGCGAUU
>true_premir_hsa-mir-580
CCUAAUGAUUCAUCAGACUCAGAUAUUUAAGUUAACAGUAUUUGAGAAUGAUGAAUCAUUAGG
>true_premir_hsa-mir-581
UCUUGUGUUCUCUAGAUCAGUGCUUUUAGAAAAUUUGUGUGAUCUAAAGAACACAAAGA
>true_premir_hsa-mir-582
AUUACAGUUGUUCAACCAGUUACUAAUCUAACUAAUUGUAACUGGUUGAACAACUGAACC
>true_premir_hsa-mir-583
CAAAGAGGAAGGUCCCAUUACUGCAGGGAUCUUAGCAGUACUGGGACCUACCUCUUUG
>true_premir_hsa-mir-584
UUAUGGUUUGCCUGGGACUGAGGAAUUUGCUGGGAUAUGUCAGUUCCAGGCCAACCAGGC
>true_premir_hsa-mir-585
UAGCACACAGAUACGCCCAGAGAAAGCCUGAACGUUGGGCGUAUCUGUAUGCUA
>true_premir_hsa-mir-586
UAUGCAUUGUAUUUUUAGGUCCCAAUACAUGUGGGCCCUAAAAAUACAAUGCAUA
>true_premir_hsa-mir-587
UUUCCAUAGGUGAUGAGUCACAGGGCUCAGGGAAUGUGUCUGCACCUGUGACUCAUCACCAGUGGAAA
>true_premir_hsa-mir-588
UUGGCCACAAUGGGUUAGAACACUAUUCCAUUGUGUUCUUACCCACCAUGGCCAAA
>true_premir_hsa-mir-589
CCUGAGAACCACGUCUGCUCUGAGCUGGGUACUGCCUGUUCAGAACAAAUGCCGGUUCCCAGA
>true_premir_hsa-mir-590
AUGAGCUUAUUCAUAAAAGUGCAGUAUGGUGAAGUCAAUCUGUAAUUUUAUGUAUAAGCUAGU
>true_premir_hsa-mir-591
AGACCAUGGGUUCUCAUUGUAAUAGUGUAGAAUGUUGGUUAACUGUGGACUCCCUGGCUCU
>true_premir_hsa-mir-592
UUGUGUCAAUAUGCGAUGAUGUGUUGUGAUGGCACAGCGUCAUCACGUGGUGACGCAA
>true_premir_hsa-mir-593
CCCCCAGAAUCUGUCAGGCACCAGCCAGGCAUUGCUCAGCCCGUUUCCCUCUGGGGGAGCAAGGAGUGGUGCUGGGUUUGUCUCUGCUGGGGUUUCU
>true_premir_hsa-mir-595
ACGCAUUUAACACCAGCACGCUCAAUGUAGUCUUGUAAGGAACAGGUUGAAGUGUGCCGUGGUGUGUCU
>true_premir_hsa-mir-596
AAGCCUGCCCGGCUCCUCGGGAACCUGCCUCCCGCAUGGCAGCUGCUGCCCUU
>true_premir_hsa-mir-597
UGUGUCACUCGAUGACCACUGUGAAGACAGUAAAAUGUACAGUGGUUCUCUUGUGGCUCA
>true_premir_hsa-mir-598
UGGCGGUGAUCCCGAUGGUGUGAGCUGGAAAUGGGGUGCUACGUCAUCGUUGUCAUCGUCA
>true_premir_hsa-mir-599
GUUUGAUAAGCUGACAUGGGACAGGGAUUCUUUUCACUGUUGUGUCAGUUUAUCAAAC
>true_premir_hsa-mir-600
UAGGAAGGCUCUUGUCUGUCAGGCAGUGGAGUUACUUACAGACAAGAGCCUUGCUC
>true_premir_hsa-mir-601
UGGUCUAGGAUUGUUGGAGGAGUCAGAAAAACUACCCCAGGGAUCCUGAAGUCCU
>true_premir_hsa-mir-602
GACACGGGCGACAGCUGCGGCCCGCUGUGUUCACUCGGGCCGAGUGCGUCUCCUGUC
>true_premir_hsa-mir-603
GCAAAAGUAAUUGCAGUGCUUCCCAUUUAAAAGUAAUGGCACACACUGCAAUUACUUUUGC
>true_premir_hsa-mir-604
GUGCUUGACCUUCCACGCUCUCGUGUCCACUAGCAGGCAGGUUUUCUGACACAGGCUGCGGAAUUCAGGAC
>true_premir_hsa-mir-605
UAAAUCCCAUGGUGCCUUCUCCUUGGGAAAAACAGAGAAGGCACUAUGAGAUUUA
>true_premir_hsa-mir-606
AUCCUUGGUUUUUAGUAGUUUUACUAUGAUGAGGUGUGCCAUCCACCCCAUCAUAGUAAACUACUGAAAAUCAAAGAU
>true_premir_hsa-mir-607
GUUAUAGAUCUGGAUUGGAACCCAGGGAGCCAGACUGCCUGGGUUCAAAUCCAGAUCUAUAAC
>true_premir_hsa-mir-608
AGGGGUGGUGUUGGGACAGCUCCGUUUAAAAAGGCAUCUCCAAGAGCUUCCAUCAAAGGCUGCCUCUU
>true_premir_hsa-mir-609
AGGGUGUUUCUCUCAUCUCUGGUCUAUAAUGGGUUAAAUAGUAGAGAUGAGGGCAACACCCU
>true_premir_hsa-mir-610
UGAGCUAAAUGUGUGCUGGGACACAUUUGAGCCAAAUGUCCCAGCACACAUUUAGCUCA
>true_premir_hsa-mir-611
GUGAGAGCGUUGAGGGGAGUUCCAGACGGAGAUGCGAGGACCCCUCGGGGUCUGAC
>true_premir_hsa-mir-612
GCUGGGCAGGGCUUCUGAGCUCCUUAGCACUAGCAGGAGGGGCUCCAGGGGCCCUCCCUCC
>true_premir_hsa-mir-613
UCCAAGUGUGAAGGGACCCUUCCUGUAGUGUCUUAUAUACAAUACAGUAGGAAUGUUCCUUCUUUGCC
>true_premir_hsa-mir-614
AAGCCUGCAGGGGCAGGCCAGCCCUGCACUGAACGCCUGUUCUUGCCAGGUGG
>true_premir_hsa-mir-615
AGGGGGGUCCCCGGUGCUCGGAUCUCGAGGGUGCUUAUUGUUCGGUCCGAGCCUGGGUCUCCCUCUU
>true_premir_hsa-mir-616
CCACUCAAAACCCUUCAGUGACUUCCAUGACAUGAAAUAGGAAGUCAUUGGAGGGUUUGAGCAG
>true_premir_hsa-mir-617
AGACUUCCCAUUUGAAGGUGGCCAUUUCCUACCACCUUCAAAUGGUAAGUCC
>true_premir_hsa-mir-618
AAACUCUACUUGUCCUUCUGAGUGUAAUUACGUACAUGCAGUAGCUCAGGAGACAAGCAGGUUU
>true_premir_hsa-mir-619
GCUGGGAUUACAGGCAUGAGCCACUGCGGUCGACCAUGACCUGGACAUGUUUGUGCCCAGU
>true_premir_hsa-mir-620
AUAUCUAUAUCUAGCUCCGUAUAUAUAUAUAUAUAUAUAUAGAUAUCUCCAUAUAUAUGGAGAUAGAUAUAGAAAU
>true_premir_hsa-mir-621
GUGGUAGGCGGUGCUGCUGUGCUCUGAUGAAGACCCAUGUGGCUAGCAACAGCGCUUACCU
>true_premir_hsa-mir-622
GUACUGGUCUCAGCAGAUUGAGGAGAGCACCACAGUGGUCAUCACACAGUCUGCUGAGGUUGGAGC
>true_premir_hsa-mir-623
AUCCCUUGCAGGGGCUGUUGGGUUGCAUCCUAAGCUGUGCUGGAGCUUCCCGAUGUACUCUGUAGAU
>true_premir_hsa-mir-624
AGGUAGUACCAGUACCUUGUGUUCAGUGGAACCAAGGUAAACACAAGGUAUUGGUAUUACCU
>true_premir_hsa-mir-625
UGAGGGGGAAAGUUCUAUAGUCCUGUAAUUAGAUCUCAGGACUAUAGAACUUUCCCCCUCA
>true_premir_hsa-mir-626
AGGAGUAUUUUUAUGCAAUCUGAAUGAUCUCAGCUGUCUGAAAAUGUCUU
>true_premir_hsa-mir-627
GUGAGUCUCUAAGAAAAGAGGAGGUGGUUGUUUUCCUCCUCUUUUCUUUGAGACUCAC
>true_premir_hsa-mir-628
AUGCUGACAUAUUUACUAGAGGGUAAAAUUAAUAACCUUCUAGUAAGAGUGGCAGUCGA
>true_premir_hsa-mir-629
GCUGGGUUUACGUUGGGAGAACUUUUACGGUGAACCAGGAGGUUCUCCCAACGUAAGCCCAGC
>true_premir_hsa-mir-630
ACCUCUUUGUAUCAUAUUUUGUUAUUCUGGUCACAGAAUGACCUAGUAUUCUGUACCAGGGAAGGU
>true_premir_hsa-mir-631
AGACCUGGCCCAGACCUCAGCUACACAAGCUGAUGGACUGAGUCAGGG
>true_premir_hsa-mir-632
UGCUUGACGGGAGGCGGAGCGGGGAACGAGGCCGUCGGCCAUUUUGUGUCUGCUUCCUGUGGGA
>true_premir_hsa-mir-633
UUCUUUAUUGCGGUAGAUACUAUUAACCUAAAAUGAGAAGGCUAAUAGUAUCUACCACAAUAAA
>true_premir_hsa-mir-634
AUCGAGGGUUGGGGCUUGGUGUCAUGCCCCAAGAUAACCAGCACCCCAACUUUGGAC
>true_premir_hsa-mir-635
ACUUGGGCACUGAAACAAUGUCCAUUAGGCUUUGUUAUGGAAACUUCUCCUGAUCAUUGUUUUGUGUCCAUU
>true_premir_hsa-mir-636
CGCGGGCGGGGCCGGCCCCGCUGCCUGGAAUUAACCCCGCUGUGCUUGCUCGUCCCGCCCGCA
>true_premir_hsa-mir-637
GUGUUGGCUCGGGCUCCCCACUGCAGUUACCCUCCCCUCGGCGUUACUGAGCACUGGGGGCUUUCGGGCUCUGCGU
>true_premir_hsa-mir-638
AGGGAUCGCGGGCGGGUGGCGGCCUAGGGCGCGGAGGGCGGACCGGGAAUGGCGCGCCGUGCGCCGCCGGCGUAACU
>true_premir_hsa-mir-639
GGGGCGCGCGCGGCCUGGAGGGGCGGGGCGGACGCAGAGCCGCGUUUAGUCUAUCGCUGCGGUUGCGAGCGCUGU
>true_premir_hsa-mir-640
CUGGGCAAGUUCCUGAAGAUCAGACACAUCAGAUCCCUUAUCUGUAAAAUGGGCAUGAUCCAGGAACCUGCCUCU
>true_premir_hsa-mir-641
AAAGACAUAGGAUAGAGUCACCUCUGUCCUCUGUCCUCUACCUAUAGAGGUGACUGUCCUAUGUCUUU
>true_premir_hsa-mir-642
GUCCCUCUCCAAAUGUGUCUUGGGGUGGGGGAUCAAGACACAUUUGGAGAGGGAA
>true_premir_hsa-mir-643
CUACCUGAGCUAGAAUACAAGUAGUUGGCGUCUUCAGAGACACUUGUAUGCUAGCUCAGGUAG
>true_premir_hsa-mir-644
GUUCAUAAGGAAUGUUGCUCUGUAGUUUUCUUAUAGUGUGGCUUUCUUAGAGC
>true_premir_hsa-mir-645
UCAGACCAGUACCGGUCUGUGGCCUGGGGGUUGAGGACCCCUGCUCUAGGCUGGUACUGCUGA
>true_premir_hsa-mir-646
GCCAGUGGAGUCAGCACACCUGCUUUUCACCUGUGAUCCCAGGAGAGGAAGCAGCUGCCUCUGAGGC
>true_premir_hsa-mir-647
GUGGCUGCACUCACUUCCUUCAGCCCCAGGAAGCCUUGGUCGGGGGCAGGAGGGAGGGUCAGGCA
>true_premir_hsa-mir-648
AAGUGUGCAGGGCACUGGUGGGGGCCGGGGCAGGCCCAGCGAAAGUGCAGGACCUGGCACUU
>true_premir_hsa-mir-649
AUUUUUGAUCGACAUUUGGUUGAAAAAUAUCUAUGUAUUAGUAAACCUGUGUUGUUCAAGAGUC
>true_premir_hsa-mir-650
AGGAGGCAGCGCUCUCAGGACGUCACCACCAUGGCCUGGGCUCUGCUCCUCCU
>true_premir_hsa-mir-651
UUUAGGAUAAGCUUGACUUUUGUUCAAAUAAAAAUGCAAAAGGAAAGUGUAUCCUAAA
>true_premir_hsa-mir-652
CACAACCCUAGGAGAGGGUGCCAUUCACAUAGACUAUAAUUGAAUGGCGCCACUAGGGUUGUG
>true_premir_hsa-mir-653
GUGUUGAAACAAUCUCUACUGAACCAGCUUCAAACAAGUUCACUGGAGUUUGUUUCAAUAU
>true_premir_hsa-mir-654
AAGAUGGUGGGCCGCAGAACAUGUGCUGAGUUCGUGCCAUAUGUCUGCUGACCAUCACCUU
>true_premir_hsa-mir-655
GGAGAGGUUAUCCGUGUUAUGUUCGCUUCAUUCAUCAUGAAUAAUACAUGGUUAACCUCUUU
>true_premir_hsa-mir-656
AUAGGUUGCCUGUGAGGUGUUCACUUUCUAUAUGAUGAAUAUUAUACAGUCAACCUCU
>true_premir_hsa-mir-657
CCUGGAGAAGCGUGGACCGGUCCGGGUGGGUUCCGGCAGGUUCUCACCCUCUCUAGG
>true_premir_hsa-mir-658
UUGCGGGCCCUGCCCGCCCGCCAGCUCGCUGACAGCACGACUCAGGGCGGAGGGAAGUAGGUCCGUUGGU
>true_premir_hsa-mir-659
UCAGGACCUUCCCUGAACCAAGGAAGAGUCACAGUCUCUUCCUUGGUUCAGGGAGGGUCCCCA
>true_premir_hsa-mir-660
UACCCAUUGCAUAUCGGAGUUGUGAAUUCUCAAAACACCUCCUGUGUGCAUGGAUU
>true_premir_hsa-mir-661
AGGCGCAGGCCUGAGCCCUGGUUUCGGGCUGCCUGGGUCUCUGGCCUGCGCGU
>true_premir_hsa-mir-662
CAGCCAGGCCCUGACGGUGGGGUGGCUGCGGGCCUUCUGAAGGUCUCCCACGUUGUGGCCCAGCAG
>true_premir_hsa-mir-663
AGGCGGGGCGCCGCGGGACCGCCCUCGUGUCUGUGGCGGUGGGAUCCCGCGGCCGUGUUUUCCU
>true_premir_hsa-mir-665
AGGGGUCUCUGCCUCUACCCAGGACUCUUUCAUGACCAGGAGGCUGAGGCCCCU
>true_premir_hsa-mir-668
GUAAGUGCGCCUCGGGUGAGCAUGCACUUAAUGUGGGUGUAUGUCACUCGGCUCGGCCCACUAC
>true_premir_hsa-mir-671
GGAGGAAGCCCUGGAGGGGCUGGAGGUGAUGGAUGUUUUCCUCCGGUUCUCAGGGCUCCACC
>true_premir_hsa-mir-672
UGAGGUUGGUGUACUGUGUGUGAGUAUACAUAUUUAUCACACACAGUCACUAUCUUCG
>true_premir_hsa-mir-674
GCACUGAGAUGGGAGUGGUGUAAGGCUCAGGUAUGCACAGCUCCCAUCUCAGAAC
>true_premir_hsa-mir-675
UGGUGCGGAGAGGGCCCACAGUGGACUUGGUGACGCUGUAUGCCCUCACCGCUCA
>true_premir_hsa-mir-708
CAAGGAGCUUACAAUCUAGCUGGGGGUAAAUGACUUGCACAUGAACACAACUAGACUGUGAGCUUCUAG
>true_premir_hsa-mir-744
AGGUGCGGGGCUAGGGCUAACAGCAGUCUUACUGAAGGUUUCCUGGAAACCACGCACAUGCUGUUGCCACUAACCUCAACCU
>true_premir_hsa-mir-758
AUGGUUGACCAGAGAGCACACGCUUUAUUUGUGCCGUUUGUGACCUGGUCCACUAACC
>true_premir_hsa-mir-760
CCCCCUCAGUCCACCAGAGCCCGGAUACCUCAGAAAUUCGGCUCUGGGUCUGUGGGGA
>true_premir_hsa-mir-765
CAGUAGACAGCCCUUUUCAAGCCCUACGAGAAACUGGGGUUUCUGGAGGAGAAGGAAGGUGAUG
>true_premir_hsa-mir-766
GUAGGAGGAAUUGGUGCUGGUCUUUCAUUUUGGAUUUGACUCCAGCCCCACAGCCUCAGC
>true_premir_hsa-mir-767
AUGCACCAUGGUUGUCUGAGCAUGCAGCAUGCUUGUCUGCUCAUACCCCAUGGUUUCU
>true_premir_hsa-mir-768
GUUGGAGGAUGAAAGUACGGAGUGAUCCAUCGGCUAAGUGUCUUGUCACAAUGCUGACACUCAAACUGCUGACAGC
>true_premir_hsa-mir-769
ACCUGAGACCUCUGGGUUCUGAGCUGUGAUGUUGCUCUCGAGCUGGGAUCUCCGGGGUCUUGGUU
>true_premir_hsa-mir-770
UCCAGUACCACGUGUCAGGGCCACAUGAGCUGGGCCUCGUGGGCCUGAUGUGGUGCUGGG
>true_premir_hsa-mir-801
GAUUGCUCUGCGUGCGGAAUCGACAUCAAGAGAUUUCGGAAGCAUAAUUUUU
>true_premir_hsa-mir-802
CAGUAACAAAGAUUCAUCCUUGUGUCCAUCAUGCAACAAGGAGAAUCUUUGUCACUU
>true_premir_hsa-mir-871
UAUUCAGAUUAGUGCCAGUCAUGUGAAAUACAUAUGACUGGCACCAUUCUGGAUA
>true_premir_hsa-mir-872
AAGGUUACUUGUUAGUUCAGGACCUCAUUACUUUCUGCCUGAACUAUUGCAGUAGCCUC
>true_premir_hsa-mir-873
GCAGGAACUUGUGAGUCUCCUAUUGAAAAUGAACAGGAGACUGAUGAGUUCCCGG
>true_premir_hsa-mir-874
GCGGCCCCACGCACCAGGGUAAGAGAGACUCUCGCUUCCUGCCCUGGCCCGAGGGACCGA
>true_premir_hsa-mir-875
CUAUACCUCAGUUUUAUCAGGUGUUCUUAAAAUCACCUGGAAACACUGAGGUUGUG
>true_premir_hsa-mir-876
UGGAUUUCUUUGUGAAUCACCAUAUCUAAGCUAAUGUGGUGGUGGUUUACAAAGUAAUUCA
>true_premir_hsa-mir-877
GAAGGUAGAGGAGAUGGCGCAGGGGACACGGGCAAAGACUUGGGGGUUCCUGGGACCCUCAGACGUGUGUCCUCUUCUCCCUCCUCCCAGG
>true_premir_hsa-mir-885
UCUCCAUUACACUACCCUGCCUCUUCUCCAUGAGAGGCAGCGGGGUGUAGUGGAUA
>true_premir_hsa-mir-886
CCGGGUCGGAGUUAGCUCAAGCGGUUACCUCCUCAUGCCGGACUUUCUAUCUGUCCAUCUCUGUGCUGGGGUUCGAGACCCGCGGGUGCUUACUGACCCUU
>true_premir_hsa-mir-887
CCUUGGGAGCCCUGUUAGACUCUGGAUUUUACACUUGGAGUGAACGGGCGCCAUCCCGAGG
>true_premir_hsa-mir-888
UCUACUCAAAAAGCUGUCAGUCACUUAGAUUACAUGUGACUGACACCUCUUUGGGUGAA
>true_premir_hsa-mir-889
AGAAUGGCUGUCCGUAGUAUGGUCUCUAUAUUUAUGAUGAUUAAUAUCGGACAACCAUUGU
>true_premir_hsa-mir-890
UACUUGGAAAGGCAUCAGUUGCUUAGAUUACAUGUAACUAUUCCCUUUCUGAGUA
>true_premir_hsa-mir-891a
UGCAACGAACCUGAGCCACUGAUUCAGUAAAAUACUCAGUGGCACAUGUUUGUUGUG
>true_premir_hsa-mir-891b
UGCAACUUACCUGAGUCAUUGAUUCAGUAAAACAUUCAAUGGCACAUGUUUGUUGUU
>true_premir_hsa-mir-892a
CAGAAAGGUGCCAGUCACUUACACUACAUGUCACUGUGUCCUUUCUGCGUAG
>true_premir_hsa-mir-892b
CCUACUCAGAAAGGUGCCAUUUAUGUAGAUUUUAUGUCACUGGCUCCUUUCUGGGUAGA
>true_premir_hsa-mir-920
AGUUGUUCUACAGAAGACCUGGAUGUGUAGGAGCUAAGACACACUCCAGGGGAGCUGUGGAAGCAGUA
>true_premir_hsa-mir-921
CUAGUGAGGGACAGAACCAGGAUUCAGACUCAGGUCCAUGGGCCUGGAUCACUGG
>true_premir_hsa-mir-922
GGCGUUUUCCCUCUCCCUGUCCUGGACUGGGGUCAGACUGUGCCCCGAGGAGAAGCAGCAGAGAAUAGGACUACGUC
>true_premir_hsa-mir-923
GUCAGCGGAGGAAAAGAAACUAACCAGGAUUCCCUCAGUAAUGGC
>true_premir_hsa-mir-924
AGAGUCUUGUGAUGUCUUGCUUAAGGGCCAUCCAACCUAGAGUCU
>true_premir_hsa-mir-933
UUCAGAGGUCCUCGGGGCGCGCGUCGAGUCAGCCGUGUGCGCAGGGAGACCUCUCCC
>true_premir_hsa-mir-934
UGUCUACUACUGGAGACACUGGUAGUAUAAAACCCAGAGUCUCCAGUAAUGGACG
>true_premir_hsa-mir-935
GCAGUGGCGGGAGCGGCCCCUCGGCCAUCCUCCGUCUGCCCAGUUACCGCUUCCGCUACCGC
>true_premir_hsa-mir-936
ACAGUAGAGGGAGGAAUCGCAGAAAUCACUCCAGGAGCAACUGAGAGACCUUGCUUCUACUUUACCAGGU
>true_premir_hsa-mir-937
CCCGGUGAGUCAGGGUGGGGCUGGCCCCCUGCUUCGUGCCCAUCCGCGCUCUGACUCUCUGCC
>true_premir_hsa-mir-938
UGCCCUUAAAGGUGAACCCAGUGCACCUUCAUGAACCGUGGUACACCUUUAAGAA
>true_premir_hsa-mir-939
UGGGGAGCUGAGGCUCUGGGGGUGGCCGGGGCUGACCCUGGGCCUCUGCUCCCCA
>true_premir_hsa-mir-940
GGCCCCAGGAGCGGGGCCUGGGCAGCCCCGUGUGUUGAGGAAGGAAGGCAGGGCCCCCGCUCCCC
>true_premir_hsa-mir-941-4
GCACAUGUGCCCAGGGCCCGGGACAGCGCCACGGAAGAGGACGCACCCGGCUGUGUGCACAUGUGC
>true_premir_hsa-mir-942
UCUUCUCUGUUUUGGCCAUGUGUGUACUCACAGCCCCUCACACAUGGCCGAAACAGAGAAGU
>true_premir_hsa-mir-943
UGGGGGACGUUUGCCGGUCACUGCUGCUGGCGCCCUGACUGUUGCCGUCCUCCAG
>true_premir_hsa-mir-944
CUCAUCUGAUAUACAAUAUUUUCUUAAAUUGUAUAAAGAGAAAUUAUUGUACAUCGGAUGAG
>true_premir_hsa-mir-125b-2 MI0000470
UCCCUGAGACCCUAACUUGUGAGGUAUUUUAGUAACAUCACAAGUCAGGCUCUUGGGAC
>RAND0
GGGGGUGCCUACACAAGAAGUGUGCUUGCUUUAACCUUUGGCGCUGAGUGGUACCCCCGA
ACACGGCGUAAGUCUAAUUGACGUGGCCCUGAA
>RAND1
GUGACUCACACUGAGCUGUAGGCGAAGAACACCCGUUCUCAACGGUAUUGAUGGGUGUGG
AAGCGCAUGCUCGGAGUUGAGC
>RAND2
CAGCGUAUGACGCUACGAGCCCCUCGCCACUGGAGGGCUGUGAACGGAUAUUCGGGUAUA
AGGUAGCGCGCUCAGCCGCU
>RAND3
GCAGGCGCUGCGGCAAUGCGCAAGUGCUCUGAAUGGGAGUCAUGUCGGAGGUACGACAGU
AACAGUUGAAGCGUGUUAUGGCCGAGCGCGCUUCCAUCA
>RAND4
CUUUGUCCUGUUGCCGAUCACCGGCAACAAUCACUGUCGUGAUCGCGCGUUUUUUUAGUC
GAGUCAGGACGGUGUCCUUGCAAGCA
>RAND5
AACGGCCUACUAUACGUGAUAUAGCUAUUACGCCGACCCGACUAGGUAGCAUUAUUACCA
GCAUGCUUAGUCGGGGU
>RAND6
UUACCGCAUAGGCAGUGCCUUCAUGUAGAUGCCUCUCGUGUUCUGCAGAAGGCAUCAAAC
UGGUCUUUUUGCUAUCGAGGGCUGCCG
>RAND7
CCUGUUUGGUGGCCGGCCGUAGUGAGCCUCGGUAUAUCCUUCGGGCGGACCGCCGGACGC
CCGCACCGGG
>RAND8
CACCAUUGCAAUCAGACAUGAAGGCCGCACGCCUUCGUGAGACUCGCGCGGCGGGAAGGU
GAUACGGUCGAGUUGUUUGCUGCUCGC
>RAND9
CCACUUCUCCAUACGGAGUGAUCAACGACCACACGAUAAGUCGUGCGCACGUAGCCGGAA
GGAAGUCUCCUCCGGCAACAUGGCUCG
>RAND10
GUAGACCUGGAAGGGGGGAUCGCGAUUGCGAUAGGGCAGUCGCUGCAAGACUACCGGCCG
CCUCCAGCAGAUCGGUCUUCUGGCAACAAUUCGCCAUGAAGGCCACCCC
>RAND11
AUCUGCUUCCGGUGCUUCGUUGUGCGUCUCCUUGUGCGAUCCGGCAUGAUGGGCUUCAGG
CUUUGUACGAAGCCGAGCGG
>RAND12
GCCGCCCGCCGGAGAGCCUUACGUUUUGUAUGGCGCCGUGUGCGUCUCCCGGAUAUGUCU
AGUUGGGGCCAGCCUUGAGUUUGGGAGAGGUGACCGGGA
>RAND13
CGGCUAUUCGGCCUUGAGCUACCGUGAGACUGUCCCCCGACAUGAACUACUACCGGCGGC
UUACAGGGGUAGCAGUACUCUGCUUCCCCGAUCGGCA
>RAND14
CCCUGGCUGGGGCCCUGGGUACUUGUGUAAUUGUGCACUGUACCGAGCAAGAAGACCAAU
CAGGAGGGGCGAUGUGUAGGGUACCACUAGCCGCCCGGGCCCCACAC
>RAND15
CAAAUAUGCAAGAGGUGCCGCUCGACCAGCGAGCCCGGAGCUGUCUGGCACAUAGGUUGG
GCGGUUUGCAUCCAUAAUGUUGGCUUGAACACUACGGUGGGUAAGUUG
>RAND16
ACGGAAGAACUAGCUGCAAAACUCAUACCGGCGUCCGUGCACACCCCGGGGCGCCUUGGG
UCCGGCAUGAGUCAUUGGGCAACCACGCGCUAAGCUGGUC
>RAND17
ACCAUGAUGUUAAAGGGUAGAUGCGCAAAGCACGCCCCUUAAGACGUUAACUGGGAUGCG
UGUCACCUUUACACUAUCCCAGAUG
>RAND18
AGUCGCAACCCCACGGGUCCGUUCUCCGAUUUAGGAACUCCCUGGGCCGGGGAACCGGCC
CAAGUGUCUCCUAAUGAAACCGCUUUGGUGCCCCACAGU
>RAND19
CUCGGUCCUUAGGGAAGGGCCCGAGUCAUGGGCCUUCACCCUGAGCAGGUCCAGUGACCG
GCUGUUCGACCGCAUCAAUCU
>RAND20
AACCAAUUGGCCUCGGGGUGCCACACUAGCAAUCCCUGUUCGUCCGAACAUGGGGACCGA
CGCUUGGUGCACGCGUGUUAGCCCGUAUACACGUGCA
>RAND21
GUGAAUACGAUUGUCCGAAGAUGGCUCGCCGCGGGACGCAGCUGCCGGAGGGCUUCGGAC
CGGUCGGCAAGAAGCCCCUCGUUGAUU
>RAND22
GGAACCAUAGAAGACAUAUACCGGCCAAUGCAUUCAAGGUCCACUUCUGGGAUGUCUUGG
GCCGGUAUAGAGACGGGUCUCA
>RAND23
UCUGCAUACUAUUACUCGGGUGCGGAACAGGCGGGAUAGUCAUGACCAUCUCGCGAGUUU
GCAGACA
>RAND24
GUCUUUUGACGUGGUUAUAAUACGGUGUUGGUGUGCGACCCGGGGCCGGCUUAAGGAACC
GUGCAAGUCGCGAACUAUAGGGAUCGCUACACUGACCCGAAGC
>RAND25
AAGCACCGGUUAGGCCAGCUAAACAUUAGCUUCGGUUCACUAGCUAGCCUAGGCCCAGGC
GCCAGCCGU
>RAND26
UUAUCUAUUCGAGAAUGACCCGGCUAUGUUAUGGCGUAGGAACGCUAUACGGUGAGCCCG
AACACCGGCCCGGCGCUAUCCCUUGCGCUUAGGUUCGGUGACUUAC
>RAND27
UGGCCGGCGGGAGCUGUUAAGAAGAGGCUCUAUACAUGCUUCGUCGAUAGGGCAAGAGGC
GAUCUCAGUGCGGUGCAGUGAGUCUCUUGGCGCUAUUGGCGAUAUCUUAGUUACCAC
>RAND28
CACGAAGUUGCGGGUGACUGGCUACCCAAUUCUUCGCGGGGGCCUUACGGCUGUUCCCGU
ACUCAGGCCAGGGAGGUGUUACUUCGCAAA
>RAND29
CGUCAUAACCGGUGGCCUCCUGGCAUUGCCUGUUGGCGCCGACUGCACCUCCACUGGUGC
GUUCGUACCGUGGCAUUGAGGCAGCGC
>RAND30
AAAAAUCGUAAGCUCCAGUACGUUUGUCUUGUAGACAGUGACCGGACUCUGAUAGAUCUU
UAGGGCUGGUCACCAUUCUGGGGUAG
>RAND31
AGACGGUCUCAGAGCACCCGGGUGGGGCGCUGAGCGCCUAAGCACUGGAACAUUGACUGU
CCAGGUGUAGUUAAGUCGCACG
>RAND32
GGGCACCGGCUGUCCAUACUGGACACGGAUCGUGGUCGCGCUCGACCUGGUUCACGAAGC
GACCGGUAGCCACAAAAUUGCUACC
>RAND33
UCCGGGGAGGCUAAUCGUGGCUGUGCCCAGAAGGCGGCAGCCUUGAGCUUAGUGCGCACU
GUGAUCGCGCAUUCACCCCCGCGA
>RAND34
GUCGAGAGCCUGGGCUCUCUUUAUAGAAGCCCAUUCCAAUACGUCACCGGGUCUGACGUU
UUGCGAAAAUAGCUCGGGCCUAAAC
>RAND35
UUGACGUGGGUUCUAACUAGCGGGUACUUCACGCCCGCGAGGGAUGUUGGGGUAGCCACG
CGACGCACGGGCUAAGGUAGUAAAUCUACCCUAUCAUUU
>RAND36
CGCUGGGGAACGAGCCUAGCCGGCUCGCAAGACGUCGGAGCGGCAAACGAUAACGGGGUA
AGCCGUCGUUCUA
>RAND37
CAGCAGCCCUACGACCGUGGCAACAUGGCUCAUAGCCUGCGUCUGGCAAGGCACGGUUCG
CGCCGAUUGCAG
>RAND38
GUUGUCCCGGCGAAUUCCCGAAUCCGACGGAGGUUACCGAGGGGUCCUCGGUGGCUGAGG
GUGCAUUCGACCGUCUAACGGCUUCCUAUGUCUAC
>RAND39
CUAUCCGACAGCGUACCAGGGGGGCAAGGCCCGGGAGGCCGUCCUAGACAUUUGUUGCCC
CCGGGGACAAG
>RAND40
CGGCGGUCGCGUGACGGGCUAGCAAAGUUUCAGUUGAUCGCGAGGUUCCUCGGUCAGCUC
CGAGAUUGGAUGCCCAAGCGUAGGUUUUUGUAGGGCACGCGAAACC
>RAND41
ACCAUACGGCUAGACGUGAACAGAGACUGCCCGGACUGUGAUCUGUGGCUGCCUACAGAC
AGCCGGUUUAGGAUCUGGAAACCGCGUGGUCUGCA
>RAND42
CCGAAUGAUUUUGGGCUUCUAGCGACAGUAUGAAGGGGGCCCUCACUCCUUGGUGUGACG
ACAGCUGGAGGUGUGGGUCCCAAGCCG
>RAND43
CCCUUCUCGGGGAUCGUGUCGUCGGCUCAGUCUUAAGUAAUAAUUUCUAGGCCGAUUGGC
CAGCCUGGGCUUUAGUAGAGCCGGCGCCCC
>RAND44
AGAGAAAACCCUAUGACCGACCAUACUGAGCCCCAGCCCGGAGGUCGGGGCAAGCCGAAA
GGAUUUUUUGCAUCCAGUGGGGC
>RAND45
GCAAGGCUGAGGUUGCUAAUCGAAUCUAGGUCGCUAAGCGGCUUCAAUCCUGGAGCCGCG
AUGUGACCUCUAAUAGUCGUAGAAACGGGAGUCGAUUACUCUCG
>RAND46
GAACGCGCCGUCAGCGCUAGCUCGAUCCUGUAAAGCUAUCUAGCACUCGGUUAUGCUAAG
GUAUUUCCACCUAGAGCUGACGGCGUUAAAAAUAGUGACGGG
>RAND47
UUCGAGUGGAAUUGGACGCGAAGCGCAGGGAAAUAGGGAUAAGGAUAUUGCCAUUGCUCU
AUUCCCAUAGGUGAGUAGUGGGUCAGAGGUUCUGUUCGA
>RAND48
UGCGUCCUAGACCGGUUGACGUAAGAAGUUAGUACGUGGUGUGAUGCCCCAGGCACCAAU
UGCAAGUCUAGGGCGCUAUC
>RAND49
UGUAUGUUGGUUGACAUUUGUUCUCGCCAAAGUAAAGACAACCCACCGGGCUGCUCUGCA
GGGGAAGAGUACCCGAGCUAAGCAGUCGGUGG
>RAND50
AUGUUCUUCGGGUGACAGUCGUCUAUCGGGUUACCGGAAUUAACAGAUGCCCUUUUGGGC
UGU
>RAND51
CGGUUGUGAUAGAGCCACUCGUUUAGGCGGGGACGUCCUGAGGUAUCAAAGCCACUGGGG
AUCAGUGGUAGUGCAGAGUUACCUACCACAGGA
>RAND52
GCGGCCCACGGGCAGCCGACUGAGCCGACGUGUCCGGUCGCUUCUCCUGCGAACAUCGGG
UCCCGGCAGGUGGUUGGCACGC
>RAND53
CUGGUAUCGCCUUGGUCGAGUCCUGCCAGACCCCUCACGGUCUAGGAUAUCAGGUUACCG
C
>RAND54
AAGAGCUGGGGGUCCUGACUUGGCACGACCGUGGCCUUUAUGGCACAACAGUGGUCGUUG
CCGCUAUGCGACCUGUGA
>RAND55
ACAGGCCUUAUUGGCUCGCGAAGACCGGACAAUAUUCCGGGAGCAAUCGUUGUGCACAUC
CCUUUGGAUCUGCUUGGUCUUCGCUGGGCGCAUUGUU
>RAND56
CAUGCCUAGUUCGGGGGCCAGACCGGUUCCCAGCUGGGCUCAGCCGGUUGAGAGCAGGCG
UGGGAUCGUAAUGCAUCGCACCUUACGGUCUAAAAAGCGGACUAGAAUGUGAACCC
>RAND57
AGACCGGAUGCUCGCACUCCGUAGGUACUCACUGCCUGCCGGGCAGCUAAAUGUUCCCGA
GGGAACUUAGUCGGCGU
>RAND58
GGCAAGGCGAGCCGAGCAACCGUUCGGCUGACACGCCGGGUAAGGGCCAUAGUGGGAGGA
UAACCGUGCCGGCUCAUAAA
>RAND59
ACAAAUCUUUGCCACUCGGCGUCCGGGGCGAACUGGCGCUACCGGAAUCCGUUGGACCGC
GACAUACUCCGUGUCCACGUUACGUACAGACUGUGGCGAGUA
>RAND60
AUCCGGACGUCCGCCAUUUUGCGUGCGCCGGUAUUGAACGCGCAAUGGGGGACAUGUUGA
UGUUUCUAUUGCGACAU
>RAND61
GGACGAAAGUAACACCGUGGGCACCCAGUAGGUCAUCCUUAAAGGGUCAAGGUUUCCCAC
ACGGUGUG
>RAND62
CUUGGGACUGGGGAUGUGCGCGCUGGAGCACUCGAGAAUGUGCACUCUUAGCAUGUGGAC
CUCGCGGACGUGCCUCGCGUCCGAGUGCAU
>RAND63
CCCGCUUAUACGCCGACCGUUGACUGACGGUUCUGACCCCCUUGGCGAUUCGGCCAAAAG
AUCAACUGGCCGAGUAAGUGA
>RAND64
CUGCUCAUGCGCGCCGUCAGUCGAAGUAGGUUGAACUUGAGGCUUCGAGCUGAUAGAAAA
ACGCUAGUAUUCUUGCAGGCGGGCGAUGCAUGGCU
>RAND65
GAAAGUACCCGAUUGGCGACCUGGUGGCGUUAGACCCCGCGCAAUUAACGGGUGUGGUAC
AACGCACCCUGCGGCUGACCCGACCGUCA
>RAND66
UGCGAAUUAAGCGGAAGUUGUCUUUUUGGCGAUGUUCUAGAUAACUGCGACGGAGCAAUC
CCACAACUUCCGCGAUCC
>RAND67
GUGAAGGUGGACGCUUUAGGCGUCUGUCUCUUACGAGCUGCGAAUAAUAGGUUGCCUCCU
GAAGCGUGGCAUCUGGACGUAGCA
>RAND68
UGGUUCGGGUCAGGGACGGGUCUGCGCCUAAGCCUCGGCGGACGCAUCAGUGUUCCAGAC
CCCUCCAAUGCGGCCAAUC
>RAND69
UUAGCCGCGGUUCCAUGGACGUUACCUAUUAAGACAUGGUUAUACCGACGCCUGGGCCGC
UGCAGCUCGACGACAAGCACCGUCGAGCGUUAAUGCAGACUGAGGGGGUCGCCGUGGCCU
ACCG
>RAND70
CUUGGCUACAGGUACCAGCGGUACCGGAGGGCCAGGAAUCUACCGACCCCGUUUGCAUAU
GCACGGUCGCCCUGUGGUAAAUGGGGUGGUAACUUACA
>RAND71
ACCGAGUAAUCUCGGCGUUGGCCUAUGUUCGUCGACGGCUCUAUGGGUAAAUUACGCGAG
CAAAUCGUGUGAGCCUG
>RAND72
AUUUCGGGAUUUGGACCACCUGAAGUUUUAGUCCCGAAGGCCGCUUGUGUGUACGCACUU
AUACGUACACACAAGAUCCGCCGUGCAGAAAAG
>RAND73
UCAGAGGCCGAUGGUGUAAUAGGCAGACAUAACCGCGGGCCCGACUUGGCCCUUUAUGGA
ACCCUUGACCUUAAACCAUGGGCACCUCUGCUUGA
>RAND74
CUGUUGGCGACGAAGCCAACGGUUCAGCUCGGCCCUCGCGCGCUGCGGACUGGCCCAUUU
AGGUGGAGGACGGCACGAUUUGUGUAAACCCCAU
>RAND75
GGGCCACGUUGCCCGUUCGGUUCCGGGGAUUUCUGAGGCAUGCCAUCAAGGCACACAGCU
AAAGAAAUUCCCGGUGUCCGUGUGAAGUCUUA
>RAND76
ACCCGGUGACCCGGUCCCGUGGGCAAGGCCUCAUGAUCAUACACGCCGCGAGGGUGUAUG
UGAGUCGAAACAUUU
>RAND77
AAGGCGUUGCGGUGGACGGUUAGUGUCCGCGAACAGUCGAGAAUCAACAGGGCAGACUGC
GCGCGCUGCGCGGGAGUCGUAUCCGGUGGGAU
>RAND78
CCGGACCCCGUGAGGGGUACUAAAACAGUCACGGCGACCUCAGGUGGUUUUCGGAGUCUA
GACGAUAAACUUGAGGUGGUC
>RAND79
GCAAUGAUCCUCCAGUUGCUCUGGAGCGGCAUCGAUGGGUCGAUGGUCUCGAUCCUGUAC
UGCGCUAAGAGGCUAUCGGUAUAUGCCGGA
>RAND80
UAAUGACACGGUAGGACUUUACAUUUUUCGUUCGGCCCUAGCCCCUGGCGCUGCGCGAAA
ACCUAAGAAGAGGCCAUUAGUUAGUCCUACCGGAUAUC
>RAND81
CAUAGUGGAUAUUGUAUACUCCCACGCUGGUAACCCCUCGUGCGGCAUUGUCUGUCCGUU
UGGGGUUGCUCCCU
>RAND82
ACCGACUGUGGCGUCGCGAGACAAGUCGGUACCCCGUCCAAGCGGGCCUUACACUUGUCA
GGGUGGGGUUCUAUAAAACGGGAAA
>RAND83
GUUUGUGCAGAGCAGGCAGAAUGCCGGUACAUCUCGGUAGCACACAAAAGACUGUGCCGG
AGUUGUACAAGGUGGGCUAAAUGCUCCCGCGCUAC
>RAND84
GCACGGCAUUGUGACACUCAUCACGAAACGCACGGAAGAUUGCGGUAGUAAAUCGCUCAC
GCAGCGUGCAUAGUGCGGGAGUUCGUGAUGGGUACAC
>RAND85
UGAAACUCCCUUAUACCGGCGAGCUCAUCCGGAGCAUACAAAGCUAUGAUCUGCGAUGUU
UGGUCCUUUACGGGGCUGGAUUGAUCCGGCGAUGAGCUAGGCCGAGU
>RAND86
CUCCCGACUCUUAAGUAGCGUGCUGAUGGCACUUCUUGACGUUCUUGAGGGUUGGGAUGC
UACUCUACACGCUGAGCCUUCACGCAAGUUAUUAGAGCGUGUGGGAUGA
>RAND87
CGUCCUACAGCUGCUCCCUUCUACUGAACUUUUUCACAUGACCGGCAGGCGGCUACAUCG
ACUCGCGCGGGUUACCUGGCCCCGCCAGGUCCUGGGC
>RAND88
AAAGCCACCCGCAAGCAUUUCUCCCUCCCCCGGAUAAAGUGUCGAUGUCGGGGAGGUCGA
GAUGAGGGGUCCUUGGGAGUCGUGCGUCCUAGUGGCCGU
>RAND89
ACACGGCACUGUCGGGAAGCAUGGGAUAGCUCCCUAAAUUACCGCCAGAUGGCUGGCCCA
GCUGCGGCUCGGACAGUUGUGAC
>RAND90
CGCAGACUCCUUCCAGUCCGGGGUCCGCUCCCGCACACCGGCUGCCACCAUUUCAAGACG
UGGGGGCACCUGG
>RAND91
AAUCUCGCGGGCUGAUGGAUUUGCAUGACGCGAGCCGAUCCCGUGGACGACCCGAGACUA
AGGGUCUGACUAAAGCG
>RAND92
UGUACAGCCGGACCGCGAAAGGGUGUGGGCCUUAUCAGGGUCCCACUUCUUGUGGCGGAA
AGUGUGGCAUGACGUGUCUAAU
>RAND93
UUUGGUUCUUCGCCAGUGGCUCCGAGUGGUGACCGCGUUACUGUUCGGGGCACAUUUGUG
AAUACACUAAGCCUACAAGUUGGCGCA
>RAND94
CUACGCUCCUUUACCUCUUCUGACGGCUGCAGACUCGUCUAUGCCCAAGGUCUGACUCGG
GCAGAGGGGUGCGGGAAGCCGCCAGUACUCU
>RAND95
GCGAUAGGCUCGCACCUUGUGGCGCGUGCUGCGUGAGAUCAACGGAAUGGUAGAGCGUGC
CCGGGGGAUAAACCCAAGAAAACCCUGGACAGCCACAGGUGAGGUUGCC
>RAND96
GUACUGAUGGCCGCGACAAAGUUGGUAGCGCAGCCCGUGAGACAGUUCAGGACAGACGGC
GGCCUUACUGCUGUCGUGUUGGGCUGUUUGACGCCA
>RAND97
CGGCCUCGCCCCACGACGACGCGAUGCUAGACGCUAAGCCGCCCGAUAAUUAGGGCGGCU
UACAAGAUGGAGAUUGCUCGGA
>RAND98
GGUACCGAAAAGUUCCAGAGGUGCAAUACCCACCUGGCCGUCGGCCCCCGGCUCAAACUG
AGACAAAAUUACUGUCCAGUCCGGGGAGGUACGUG
>RAND99
CCGCAGAGGCGCUCAGGCUCACAAGCACUGGCACCUGCGCUUCGCAUAACCAUCCGCGUG
GCUGGGG
>RAND100
CCCAGUAGGGCAGUUCGGAGGUACGAGCCAGGAAAUCCCCUGGGGAGUGAAGAUGGCGUA
UAGGCCUUCUUCGAAUGUCCUACGCAGCCU
>RAND101
UGGGGUCGAUGCUUGCGGCCAAGCCUACAGCUUAGCUCACUCGAUACAACGAAGAACGGC
UCUGAGUCUCAGACGCCUUUCAUCGACUCCG
>RAND102
CGUGUUGACAACCGACUUUCUCGAAAGAGAUGUUAUUGUCGACACAGCUGAUUCUGUCUA
GGGGCCGUAGAAUGGGCAAAUUGUUGG
>RAND103
AGUGUGGAAUAAGGACACCAAAUCUCCGGUGUCCCGGUUCGUGGAAGAUCUAACGCCGCG
CACAAAGCUUGUGGCGGUCCAUUUAGGCG
>RAND104
CGCCGUGCUUCUCGUUAGGGCCGCAAAUUGCAGCGUGUGGCGUUGGUGUAUUUGGGGGUG
CGGGGAGCAUCAUGAAU
>RAND105
ACGACCGGCGGGACAUCCUGCAGGCGAUACGUAGACAUACGUUUUAGCGACCCUGUUGCU
CGCACGGCUUCGCUGCA
>RAND106
CCGACGACGUUUUGCCCCGAUAGAUAAUUGUUGGGGUUGCGUCGACAGCAACGAUCACGG
GACUGCCGGAUGAUUUGUCGCGUAC
>RAND107
GGAAUUGUCGAAUCUUUGACAUGGCCUGGAGAAGGGCUUCUGCGAGAGAGCAACCCUUCU
GUCAAAUACCAGGCUCUUUCG
>RAND108
CGUGGCAGUUUCCUCGGUGGGGCAGGCGCGCUCCGAUUUUUGUACGGUAUGGGUGUACGC
GUAGCCGAGUGCCAUGCGGCGCGGCCUGCACAGGCA
>RAND109
UGCACCGACGCCUCGUGCUCGGGGCACCAAACACCGCCCGGUCUAGGGAGCUGAAUACAU
UAUCCGCUCGAACGUAGUGCGCGAGGGCGUC
>RAND110
UCGGAGUGACGGAUUAAACCGUAGAGUCGUGUGAGCCUAUGAGGGUGGUUAUGUCCGCCG
CCCUAAUCUGGGAACGCAUGCGUCA
>RAND111
CGUGUCCUGUGCCCAAUGUUCCCUAUGUAUAUUAUAAAAUGCCUGGGCACGGCGCCAAGU
CUUUGCCCGCAUGGGCAGAGACG
>RAND112
CGUGAGUGUGGUCUAGAAGGGUAGUUCUGUGACGGGCCUAGCGCCGGGUAUCCGCCAACA
UAGACACCCUGGGGGGUUCACCCCCAAAGCACUUGGUUC
>RAND113
GUUCCCGACGUUGGUGUCGCCUCUGGUAGCUUUGUCGUAGGAACAUUUGAGGGCCAGCCC
UUACUUACC
>RAND114
UCAGCUCGGGGGGAUUUAGCAACACACACCUCCCCAGGAGGUUAUUAUGGGCAGUCCCAA
CGUUCAUGGGCAGGUUGAUCAAAUCCCUACCAGGCUAGAC
>RAND115
UUAGGGGUUGAGCGGUCCGUAUGAGCUUGCCGUUAGUGACAUAUAUGUGAUUAGACGACA
UACACCGGGACGCCCCCGUCCCUGGGUACGUCAGGACCGUGUGGGCAC
>RAND116
CACCCUGCGAGUUAGGCUCGCCCACUAACGUGCGUCCGCGCAGGGCGGACGCUUCGGAAG
UAGUGCUUCAUCGG
>RAND117
CGUCAGUUGCCACGAGUGCGCCACCGUCACCUGCGGUGUCAUUGUAUUUAUGGCGACGUU
AGGAGUAGGGCGGGAGACGACUCUUGCUCAGCGGUAAAGAUGUUCCUUU
>RAND118
GGGACCCCCGCUACUGCAGUAUAGCCCUUCUUUGUAGGCGGGGCUGGGACUCCGCCCCUG
CAAUCGCAGGCAAGGAGAUUUUAAGUGCUGGGUGCUG
>RAND119
CUUAAGGAUUCAUUGACCGGUCAUCCGUGUGGCGACCGGCGUAGGACGUAAGGAGUUGGC
GCACGGGUCCCCGUAA
>RAND120
AUCCUGCGCCACUUGGCUACAAUACUGAUUGCGCGCCAACGACGCGCCGUUCCCGCGACG
GCUGCGGACGCCCGGGCAGAGUAAUA
>RAND121
UGGCGUUGAGGGAAUACAUGAGGCCCUUUGCGGUCCGGUUCCACGUGGUUAGCUCCCCGU
GAGGGCUCCGAUGUCAUUGUCCUCCGCGCGC
>RAND122
GCUCGCUGCUCAGUACACGGCUUAGGCAGUCUCCGCCUAAGCGUGUUCCUGGUCCACGCA
CUUCCGACGUCGGAGCCUGAGGUCUCUCGCUUGGGUUCUGUAAUAGUGAG
>RAND123
ACUGCCUACCGCUCCGCCAGCUACGAAAGAUGGGAUGGACUGGUACAAUUGUCUCAGACC
GUCCCAUCAAAGCUCAGC
>RAND124
ACCCGCGGGUAGGUCACGUCAUACAGCUCCCAUCCGCCGCAUUAUGCGGACCGGCAGCCG
GUCCAUUCCGGUGUGCCGUAUGAUUUAGCU
>RAND125
CCCCGUCGGCGGAUGGGUAGGUAAAUAGCCGACCGCCAGUGGGUGCGCCUGGUUGACAAA
CGGCACAGUUGUAUAGUUCACCG
>RAND126
CAUCUCUGCUACUGGUAAAGCUUACCAGGAAGCGUAGGGGGACACCAGAAGCCACCGAGU
UUUUAGCCCGCUGCUCAAAGUGGGCUAUGGAUUACGCAAUGCUCU
>RAND127
UAUGGUGCCCAGUGAACGUUUGGCGGAUCCAUCUGCCGUCGAGGGGAUUUUUCUCGGGUG
CCUCUCGUCUUGGCGAUCAGCCGGCUCAGACUG
>RAND128
UCGUGACAUUAUCUAGAUUAAACAUCCAGUACCCUAUCCUCCGUAAGGUACGGCACCCGA
CCAUGCUCGGGCCCGUCGACGAGAGGGUACGGGAUGUUCGCCGGGU
>RAND129
CUGGGCCCACUCAACCCCGGCAUUGAUGGCACUGCCGGCCGGUUUAGCAGCAGCCUGUCG
UGGCUUUGCGGCUCCCCUAUGCGCGCCU
>RAND130
CAGAUAACAACAGUCCCGCCGCGAGCCCGGUCCAACGGAGGUUGGCUUCCCUCUCUAUUA
GGAGGCGUGGGGAUCUUGGUGAGACGGUUGGUAAAUA
>RAND131
GGCGACCUACGUCCCGCGGUAGAUGCCAGGUUGCCGGUCACCGCUCUAGCUGUAUGUGGG
UGGGCCUCGCUGCGUCGGCCCUACUCUUGAU
>RAND132
GUGCGGGUACUCCCGGGGUAGGUGUUUAGCUGCCGCGCGGUCACGGAGCACAAUUCACAC
CACCAGCUCUGGCCAGGGAGGUGCGCCAGCUCGACAUGUGUUCA
>RAND133
UAAGCCUGCUCAUCCGACACAAUCUCGGAUCUCACAUCUUAGAGCCGCAGUUCUAGCGUG
UUUCCGAGAUCGGACUUAGGUC
>RAND134
AUUCCUCCGGGGGAAUGCGCCCCCCCACGUCUUGGGGCCACGAUCACCUGAUUACUUGGG
CAGAGCUUUCGGGUGACGCGC
>RAND135
CGACGAAUCGGGCGGCUUGGCGUGAGCGUUGCCGGGUACGAGACGAAGCCGACUCUCGGU
UGCGCCACUUGCGUAGUUGCUCGGUCGAUCCGAUCGUGAUACGCUAGUUA
>RAND136
AGGAUCUGGCCCUCUCAUGCCAGGUGCCGGAUACAUACGCGCCGCACUGAGUCCCACAAA
CCGACGGGCGGUCGCGGGACCAGUGGCCAGG
>RAND137
CGCGAAAUGCUUCAACUCGGCUUAAUAUCGGUAUACGGUGGAUCGAAGUUCUUCAUGCGC
GGCUGGUUGAAGCGUAU
>RAND138
UCUGUAGGUGAGUGAACUCACGUGCAGGCCUGCGAUUACCAGUUCAAGUCAAUUAACUUG
UCAAGUCCCGAGACGAGGACUGAAUCGGCGGCACUUAUAG
>RAND139
GUGCAUUCCCACCAAGUUCGCUUCUUUUCGCCCCUGAGGGCGUCCAUGGAUGAGCCGUAG
GGGUUUAGGGGGCGAUUAGGGGGAAGUGUUUAGGAAUUUCCCCC
>RAND140
UUCGGGUGACCCAUACAAUGUGUGGGUACGUGGAACGCGUCGGUAUAGCUUUCAUGAGUA
CGCGCGGAUCUG
>RAND141
CGUCAUGUCUACUCGCAGUGAACCUAAUCGGCUAUAUACUGCCGCGAGGGAGUCCUAGGC
GGUUGUCGCCGCUGC
>RAND142
UAGCACUUGGGACCUAUGGCCCGUGCAGCGGGUGUUCAGAUUACUCUUGCGGACAACCCC
ACUGAGACGGCUCAGCGUAGUUCUCUCAGUGGAGAUCGU
>RAND143
CGACCCUACUUAAACCAUAAAAGGUGGGCACGGAGCCGACAAGGGAUGAUCUUAAGGUCG
UCCCUUGGGGUAUCGGGC
>RAND144
AAACGCUAUCAUUUGUCGCUGACGAAUGAACCCGAGCGGGCAAGCAUUACGCUGCGUACC
GCAAGCGUGUUUGGCGGAAGCCUUAGGUACCAG
>RAND145
GAAUUUUCUCGAGUGAGCUUGCAUGCUCAAGUCGCUAUCCAUGGGCGCGCGAGCGAGUGG
UGGCUCUCGAAAAAAAUAAAGCACG
>RAND146
GUGAUACGAGGUUGGCUUGUGGCCAACUCUACCCAUUUGAAACCCGCGGGGCACCCUGGG
CAGCGCCUGGGAGCUAGCGAAU
>RAND147
UUGGAUUCAGAUCAUCAGUCUUGCAGGUCAUAAAAUGCACCGAACGUGCGGCGGCGCUUG
UCGUGGCACCGCCGCAA
>RAND148
AAGAACACGCUUAGCGCGUGGCAUAGCGUGUAGAGGCCUUCGGGCUGAAGCGCUGUGUUC
CAAACCAAAUUGGUUCGUUACGUAACUGUUCACGAU
>RAND149
CGCCCGUUGACCUGACUGGCACGAUUGCGCUUUUACCAGGGGGCUCUGUGCAGUGAGGUG
ACGAGUGGUCCUCGCACU
>RAND150
CCGGGGCUAACUGCUCACGGCCGUUCGUUUGUCAAGCGCGGCCUGUGGUAUGGGUGCUAG
GUGUAAUCCAGCUAGAUCAGUCGGUACCA
>RAND151
GGUUAGAUUCGGUCUCUCUCCCAGCGAGGGGAUGUAGCCCCCGACGGAGUGGAGUGUUAC
CGUUGGCCGCGCCUCAGAGGUUUGACAGCGUGUGCGAGGGUGAGUGGGACAAACCGAAUA
AUA
>RAND152
GCACUUGGCUACGAGGGCUGCCGCCCUAAUGCCGUUUGAACGUUUCGACGAUGCGAUGGG
UGGUACGCCGUGCUCGCGAGACCUAAUUAU
>RAND153
CCUGAACCUUCAAGAUGUCGAAGGCGCUGUCAAGUCGGUUCUUGGAGCCCGUAUGUAUGC
UCUCCCCCACGGGACCGCGUUGGGGGUAGAGUGUUUAGUUCGG
>RAND154
GUCCCACUCACAGAAGGUGAUGAGGGCCUUUAGGACGCUCUACGGCUGUGGUCUCCGCGU
UGGUGAUUGCGGGCCGAUUGGAGCUUCAGU
>RAND155
UUUGUGAGUGUGGCCGUAUUCAGCGUUGGGGGGACCUAAGCCCCCGGCGGAUGAUCGGGC
GAAAUCAGGAAACGCUAUCCCGCGUGGAGACAAGCAUAAUCAAAUGCU
>RAND156
CGGCAAGUAUGCUGUGGAGCGGUGGAUCUAGUAGGAUUAUCUGCAUGUGUGUAACUUUAA
UCCCCAAAGAUCCAUCUGCCCUGUACUGUGGCUUGCGAUG
>RAND157
CCUGGCGGCCUAGCAUGGGAGGGAGGAACGGACGGCGGAAGACGCAUUUACAACCCCGUU
UCUCCUGGCCAUAGACGCAUCGG
>RAND158
AUCCUUCCAUGAAAUUCAGAAUCCAAUCGAUCAAGUUCUUGGCCGGUGUGGCUGCCGGCG
GCGGUGUAGGCACAGGCGCUCUGGCAGCCGCA
>RAND159
AGAGAAAGUACCGCUGCGCUCUCAUGGUCAACCUAGAGGUAACCUAAGCGCUAGCGGUGC
GGACUCUAGGCAGCCCAUGGCUGUAUCAAAAAGCGGGGC
>RAND160
GGGCUGCGCGAUAUGAGGCCCUGGGAUUGGGUCGGGCUAAAACAACAGCCAUUCCGCGCU
AGUCGGGUAGACAGUCAGCAACG
>RAND161
GUGUCCAGGUUCGUGUUUUUAGAGCUAGCCCUCUCAGGAAGAGGUUUGGGACGCUGCGCG
CUCGGUCCGAAUUGUGCUGAAACAUGAUGCGGACCAAA
>RAND162
GGGGUCCUCCGGGGAUCGGGUGGCCAAGAUAGAGAGCUAGUAGUUCGAUCGUGCCAACAG
GGGCUUAG
>RAND163
GGUCCCUAGGGGGAUAACUCGAGAGGGUGCACCGUUCAGUAGGUUGGCCGUGGCCCCAGU
CCUCUCUCUCAGACUAAGGGGC
>RAND164
AAGGGCUGCGACAUCCCAGCCGCGACCUGCGGUGAUAUGGAUUGUAUGAGCGCGGCUCAG
GGGUAUCGUUGGGGACCUCCAAGA
>RAND165
UGCCUUGUCGCGCCCAUGCAUACCACACAGGCAAUGCGCGAAUUAAGGCGGAGCCAGUCC
AUAUUGCUGUUUGCAAUACUUGGUUCGGACGU
>RAND166
CACAUGCGGGCCGGUAUCCUGUCCCACGGGUUAAACAGUGCCGGCCGAUACGUGCCCCCU
GGGCCAACUCGUAGGUCUGC
>RAND167
UAGGCUAAUAUGCCUGAGUUCUACGAGGGACCUGGCUGGACCCGAGGACGCUGUCGAGAC
CUCUCACUGCGGCGGAGGCACGAGGGCGACGGCGAUUGUUGCUCCACGA
>RAND168
GGCGGCUCCGCAUCCACCGUGCCGGAUGCCACCUGCUAUUAUCUUAAGAUUCCGGUAACG
GAUUAAUAGA
>RAND169
CACACCAUAAUCUAGGUUUGAUCACACCUGGAACCUCAGCGUCGGACGGGACUGGGCUUC
CAAAUUCAGCUGUGGUCCUGUCUCUCGGGGGAAGGUGGGAUAU
>RAND170
CAGGCGCAGGACCAAUAUCAAGUGGAGAACGCCGCAUGGUGACGCCCUGCGUCUACACCU
GAAUCCCGGC
>RAND171
UGUAGAGCAAACGUCAUCGGCCAGGGUGCAUCCGUUCCUUGGCUGGAACGAGUCAGGACU
CCAGCAAGUGUUGUAUCGCCGGCACUUGAUC
>RAND172
AGCUCCGACGGUUGGUGCCCGGACGAUGUCGGUGAGGUAGAUCCUCACGAGGGAGGUCGC
GCAUCUGGUUGGCCUUACCUGCCGCGA
>RAND173
GGCGUCGCCCGUGGAGGCGUGACGCCUGUCUUCGCGGCCGGGUCAGGAAGCGCCUGUACA
GCCAUGGUUGGCAUUAUGAUAUCGUUAAAU
>RAND174
UCCACCACUGAAGGAGUCCGGAUUGCCAUUCCGUUCUCCACAUCGGGCGUCCUGGGGAUA
ACGCUGAAGUAAGCCUUUUAGGCGCCCGAAAGUCGGUGCUGUUAAAAGGA
>RAND175
GUGUAGGUGGACAAGUCACUCAGUAUCUGGGUGAGGUAUUUCGUGCGCCGAAAGCAAGGU
CCUGUCAGCAACCACCGAGUGUGUGCUGUCACGGGCUCU
>RAND176
UAUUACUAGGCUGGCGCGGCUUGAAGAAUGAUCCAGCUGACGCCUGCUCAUACUUAUAUC
AGCAACGGGACCCGGAAGGGCCAUAA
>RAND177
ACCUUGAACUAACCAUGAGUGGAAGCGCCUGAAAGCGCGUACACCAUAACCGACUGAUAU
CGGUCGUAUACAGGGA
>RAND178
UCUAAGUCCGACUGAUCACUUAGUCGGUGCUGAGAGAACAGUACACUGUUUCUUGCACAC
GCGGUUGUUUCGAUCGUGUGAGAGAAUGAAGCGU
>RAND179
GACGCGGCUGCUUACGGCCUUUCCCGAGCUCCGGAGAAGUUUCGUGAGGGCUUCUUUUUC
GCUUUCAUGUAGCGAUAACCGGGAUU
>RAND180
CCGUGCGUCUCGACCUUCAUCCUACGUGCGGCCGCUUGUCCGCACAAUGGUUACGUAGGA
UGAGCUUCGAAGUUACGGCAAACCGC
>RAND181
GAUUCCAGGAGGUAGCGGAUGUUGUCCUCCUGACCCUAGCACUUAAUCCUCCUGUGUGCG
UUGGGGUAGA
>RAND182
CUGUACGUAGCCCGUACGCGGGCGUCGGUCAUGGGGGUCCUCAAACGCCAGAGCUAACCA
CAAAUCCAUGCUCUGCUACCGGCGGGGGAUUCA
>RAND183
UAGGAGGUCAAUACCAUGACGUGUAACAGGACACAGUGGAGUGAUGCGGGCGGCGCUUAA
GGCGCUGGACUGUUGCCUACCGC
>RAND184
CACGCGACUAUGAGCACGCGCGAGACUGAUCAACUUCGGAGGGCUUGGGGUCCCCGGAAA
CAGUGUGUGCUCUCCCCGCAGU
>RAND185
AGAUCUUAGCUGAUCGCGUCGAAGCCGACCUCUGUGAGCAGAGUGAUCCCACCAUCUGUC
AUAUCGUGGUCAGCUGGGGGACUAGGAAAUAGGAGUUCCAG
>RAND186
GAGGGAUAUCGCUGGGUUCCAUACGUCGCCUAGAGCCGGCGCGAUCCCUACAUGUGAAGC
UUUACGCCGCGUGGAGCACCUCAGUAGGGUA
>RAND187
GGAUAGGCGGCGUUGAGCCGCGAUGUACGACCCCAAACGGUUCGCGGGAACCGAGCCCGA
GAAACAUCCGCGGUGAGGGCGCAAAGAGCCGU
>RAND188
GUCCAGAGCCAUGGGGCUAUUGUAAAAACAUAGCCAGGGAAGCACCGAUACGAUGGUUGU
UUCCCUGAAUAUUGAGGAUGU
>RAND189
CCGCUUAGCUAAGACGGGAGGGCUCCGUUACUGCGUGGCUCAAGCCGGUGUGCUCCAGCC
GCGGUUAAGCUGC
>RAND190
CGGUCGCUUGGCACAUGAACCUUGAUGCUCUUCUUGGCACCGUGCGCUGCGGCUGAUGGA
UAAUAUGCAUCGGGAUUAUUAGUCCUAAGUGGAGGCGCAAGCGCCG
>RAND191
CAAUGGCCAAUCUUGGUCAGCUUGGAAGAGCGGGGCUAGGAUGAUUGCCUCUCUGGAAAG
CUAAGCCUGCCGUCUCUCCGAGACGGGAGGCAAUGGUGUCCU
>RAND192
CUCGGGAGCUACGGAAUACUGUAGCAGGACAGCAUCUGAUAAAUUAUGGGCCCCGCUCCG
ACCGGGUGAGGCAUACCGGUCAGCGGGCGACG
>RAND193
CCUCUAGCGAGUGGUUGUGCCACGGUAGAUGACCUGACCGACCCUCUUGUCUCUACGGUU
CGGGCCCAAUGAUUCGGU
>RAND194
UAGCAGAGCCCGGUUGGCAUUGCGCAAGCUAUCGUGGUGGAGGACAUUAAAAUCUUAGUC
CCUAGGAGGAGUCAGCCUAUGCUCCGC
>RAND195
UUGGGCAGGCUAACUCGUACAAUUUUAGCCUGUCCGAUCAGUGUCUAGAUGGUCAUGACU
GUGCCCGAUUUAGCUAAUCGGGGACGUUGUGCACACCCCACUG
>RAND196
GUACCCAACUGCGUACCGGGGACCUUAGCUCCCUGUGAAGAGACGUGUACCGCCUACAGG
CAGGUCACAGGGGGAACCGCCAGUCGGG
>RAND197
AGCCUUAACCGGGCCGCGUUACCUGGAAUGCCCGGUACUCUGGGUGCGCAAGUGCCGGAU
AUGCAUAGUCAAGGUGG
>RAND198
UAUCACCUCCCGUGUGGAGACCGGAUCUUAUCCCGAAGACUACCCGGGAUCUAUUCGGGA
CCUAAGCGGAGGCGUGCUUCUGAUGGUGGGUCC
>RAND199
GCUGGGUUGAAACCACCCAACCCAAUUAGAAUUCCAUGCUGGAGAUUCAGGCAAGGCCUC
CUGCCUGAAGGUCGGACAGU
>RAND200
AAGGGCGCACUCAGUCAUUUUGCAGGCGUUUAGGCGCGAGUGAAUUCAUGUGCUGAGGAA
GUGCGUCCACCUUUCCAUCUGGAUA
>RAND201
UCAACGCUGUAUUAUGGGACGUCUGCCCAUGUUGCCGUAGGCACGAGCGCUACGUGCGGC
ACGGGUACCGACGACAUGGUUUUUCGCAGGG
>RAND202
GUCGAAGGUAUCACCACUUCGGACCUGGCCGGGCCGUGCGGCCAAAUUGUACCUAUUCGG
UUUCCUCCACCGUUGCGAUUUGGCCGAGGAGGUUCUAGAGCCAAUCAGCA
>RAND203
AUGGGAUGUGAUUCUCCAUGGUUUCCAGGUGGCCCCGGACGGGGUUCGUGGCCCUGUCGG
AGCCACGAAAGU
>RAND204
UUCUCUGAGACGGGUCCCUGGUCGGGGAUACCUACUUCAGUGAAUAACGAUCUUUGGCCG
AUUGUUGUUUGCACUCAAU
>RAND205
CCGCGGCAUGGACACAAAGCCGAAGGGGUUAUCGGGCCAAGGCAUAACGGCCAUCGCACC
GUAGGGAACUGCAUGCACCUAUUAACCUC
>RAND206
ACGCAGCCUCCCUUCUAUCGGAUCCUAUCUGGGAAGGCAGGUUCCAUCCCUUAUCAGGGC
UAGGCCAGGGCGGUAGCGUGA
>RAND207
CCUGGGGCUCCGACCCGGAGCUACGGGAGACUGCAUUGUCCACAUUUGCCAUGGACUGGA
CCAGUGAUACCUUGGCCAUU
>RAND208
GGCCCUAUCCUUGGCUGGGUACCCGUGAAACGCGAUCUUUGGGGCUGAAUUAGCUAACUU
UGGUUAGACAACCCAACGACGGAGCAUUGUCGCUCCGUCG
>RAND209
CGGGCCAAUAGGUCCUGUACCAGCCAGGGCGGGACCACUACGCCCGUAAAUCUCUACGGG
CCGGUGCCCUGGGAGACUGCGCCGGCAAGCAGUCCACAGAUUACU
>RAND210
CCCUUCUAGCUGAGGCGAAGGGACGGGUUGCUGAGGCUUGCCCUGCGUCAGCGUGAUUGU
CAUAGUGAGACGUAAU
>RAND211
GCGGUACCACCAGAGAAAUCGAAUCAACAGGUACUUUUCAGCCGAAGCAGUGUCCGUGGC
GCUUAUUACGCGUUUUGGACUUGCUCUGGU
>RAND212
CAAGGGGUUCGCGACCCCCCGGCUGUUGGUGACGACCUCCGACAGUUAGUCUUGGAGUAG
UUCCGCGACA
>RAND213
UCUUGACGCUCGGGCAGGGUAUAGCCGCUCGCGAGCCCGUCGAGCAAGGGAGGCCCCCUU
ACGCCGCCGGUUUGACGG
>RAND214
ACGUACAGUCGUUGUGCUAAAGAAAAUCGCCCUUACGAUGUACUCUGCGCCGGGCUUAGC
CGUGCUUGGUACGUUGACUGGGUGCGCCGCU
>RAND215
UUCCCGUCGGGUACGCGGCAGAGCGGGGUUGGGCGUAUCAUCAAGUCGCGAAACUUGCCC
AGAGCACCGCGCGCCGUGACCCAUUUGCUGUUGUCCGACAACUUCAAUUUGCCGCUAG
>RAND216
AUCUUCCAAGGGUUAUCCCGGGACAGUUGGAGGACGCUGGGCGGCCUAACCUCUAGGCUC
ACAGAUAGCCCCCAAC
>RAND217
GGAGAGCCGUAGCCAUUGUCGUCGCGGCUCAUUGGGUCAAGGUCCCAAUUCUUCCCUGUG
CGGCUAAGCUUGCUCGACGCUGGAGGGGGAAGCGGACUUUCCGGGAGGAGAC
>RAND218
GUUAACCUCUAAUGGGUCAUCCUAUCUAUAUCAUAGACGAUGCACCCACUUGGCCGGGAG
GGUCACCCUUCCGGGGCGCGCUCAAAGCCUGGA
>RAND219
CAUAGUUAUCAUGUGCAUCGUGCGAAAGUAGCCCCAAUUCUAGCCGGCUGAUCCAGCGGG
UGGUUGUUCGCGACGGUCCAGGUGGACUGG
>RAND220
GUUGGAUCCCCCCGGGGGUCUUGCUUCACACGCAACACAUUCGGAUACGCGUCAGGGAGA
GGCGCGCAACCCGUAGUGUU
>RAND221
CUGGACAGGUUCGACCUAAAAGCGGUGAUUGGGAAUCCGCAGCACCCGCGCGACCACGUU
GCGAUUCAUCGAGCGAACAUGUGCGGGUGCACGAGUGUAG
>RAND222
GAGGAAGCAGGACUGUAGGUCAAUUAUGCGAACUCCGCCGCUGCCGCAAGGUACGGGCGC
CCUUUAGGGGGUCAGGGAGUUUAU
>RAND223
GGCUACCGAGACGGCGUGCGGCGCAACACGAGUCGGGCCGCCCCACCUCAGUUUAAGUUG
GAUGCACGUCAGAGUGCGAAAGCGCGUGGUAA
>RAND224
CUACACGUGGGACAGAGGGUGGCGGACAUCACAAUGGUAUGAGGACCCAGGUUUUUGAGC
CAAAGACCUGGCCAUUGCCCCGUGGAGGGGGGCAGA
>RAND225
UGUGGGUUUAUACGCCGGGAUUCACUGGCGUCCGCAGUCCCAUACUGCGAAUGUUAGUCC
UGGGUAUGGUGUAUUAAUUCAUGGAACCUGCG
>RAND226
GGCAUACGCGAGGGCGGUGCGGGCGGCCCAGUGCGCCCUGGCAGAAUGCGUCAGUCGCCU
ACAAUCCCACUGUCCGGGUCCCAGGCUAC
>RAND227
GAAAAGCUUUUAGCUCUGCAUAUAGAUGUUAUGCGUCACCUGCGCUACUGGGUCGCCCCU
UGCGUGGGGGCAGAAGCUAAUUCUGAUU
>RAND228
UAGAUGGCGGAGUGGAAGGACUUAACUCUCAUGUUGCCCGACUGUCAUGGUUGGAGAGCC
AUCUGUCAGCUAAGACAGCGGGUGGCGUAACGUGCUCGUGCGCCGA
>RAND229
GAUGUCCCGCCUAGCGUCGUAGUAAGAAUGCGUGCCAUACUAGCAAGAGGCUGCAUGGUC
UGUAACUCUGAGCGGGAUGCCAGUUUA
>RAND230
AGCCCGCAAGAUUCGCUGCCGGGAACAUCCCUGAAUGCUGCGCACCCAAUUGCUAGGGCC
GCAGGCCCGGGGACAGGCGACGACGAGCUAACCGUCUUCGUGCUCCCGCAGG
>RAND231
UAGAAGAGAUACAGCCCGCUCUCGCAGUUGCGUUCGGGCUGUAACAGAACACCUUGGGCA
GGUGUUCUCUGACACCAUUAUACCUGGCGGAUUCGUCAUU
>RAND232
GACGUCGGCCCGCUGAUCCAGAGUCGGGGCAUGGGACAGCAGGGUUCACUAUUGUGCUUU
UCGAGGGGAACAUGUACCCCCGAUCGAC
>RAND233
UGUCAUGGAUCGCUAUGGAGUUUUUGGACGAGUGGGGUCAGUAUAGGGAUCCCGGAUCCG
UACGUGCGUGCACGUAUAUCCAUCUUGUCGGGU
>RAND234
GUCCGCGUCAUUUGACAACGGGACCUCCCAUGUAUGAGGUUCAAGAGCGUUAACGGGGCG
CCAAGCAUAGUUGAGCUAUCGCCAUGUCCUCAUGACGUGGA
>RAND235
CUGGAGGCCAGGCUACACGAGCCCCAGGUGGCGAGUCAUCCUGGCGGCCGUAGCGAACGU
CUUUUUCGCCGGGAGGGAUAGG
>RAND236
GAAGACGGAUCUAGCAGUGUGAACGCGAGUGACACACUUUAUAUCGGUCUGGCGGGCGUG
GUGGAUAAUGGGCCCGGCG
>RAND237
GGCUUGACCACUGAUUGCCAUCCGUACCAGAUUGUCGGGGGCAGCAUGGGGGGCUGCGCU
UGUAGCUCCCGUCCAGGGGCUCGUUA
>RAND238
AGGCCUGAGGCCAGUCAUAACAAACCUACCGUCCGAUUCGACCGCGGUUGCCCUUUAAUC
UAUGACGGAUAAAGGGUGACCUCGAUCGGGUCAGCCG
>RAND239
GAAUUCCCUAGCGCAGAGGAAGGCGGGGCGUCGAUGAGACGUCCCAGCAGUACAUGAUUA
ACU
>RAND240
GUCGCGCUCCUUACUCGACGGGUGUCGAGUCCGCCAGCCACAUACCCCUGGUUGUCGGAA
GGGGCUGAAUCCUCAAUAGGU
>RAND241
UCGUGCCCUGGCAACGAUUUUUGGCACUGGACGGGGGCUUGUAUUCAAACAAGUCCGACC
CACGUGCAGUCUCAUUUGACAUCCGUUUGGGGCUUC
>RAND242
GCAGCCCUUCCGGCUACCUUGUGUAAUUUCACACGUGGGAUCAAAAGGUGCACGUCCGGC
CGUAAGUGCGCCUGUGCGGCUAUGGACGUAA
>RAND243
CUGUGUCAUAUCCACCAGGGUGACUUCGCUCAAGCCAGGAAAGGUGGAAGAUCCGGAGAC
GGCCGACUUUGCUAACGUUUUUGGGGGUGGGUGAU
>RAND244
UCGUUUACACGCUAGACCCGAGAUGGCGCAAGGGGAGCCGUGGCUUGACGGCUGCCAGUC
ACCUAACGGGUCUCAACUUU
>RAND245
CCGGCAGGGAUGGACCUGCGUAGGGACUCCGUGUUCUUAAAUGUUGGGCUUAGCUGGGAU
GCUCCCCUGGUGCGGAGUCGCCACUU
>RAND246
AGAAGAAUUAGUUGCCGGUAAGCUGGUAAGCGGAGAGGUCGUAGUAGAUACUCCUCAGGG
CACGUUCCCGGGGGUCCACCGUUGGCCGUGCCA
>RAND247
UCCCAACUAAAUGCGACGACCGGACAGGAUGCUAAUAGGUUAGCACCUGGAGAUAAUGCC
CCCAACGUCCGGUACGGCGCAGAGGCC
>RAND248
UGCCGUCAUAUCACGGCUAUGUUGGUUCGAACCGCCGUCGCCUGUUUCGGGACGGGAAGC
GGCGGAUGACCCUACUGCGGACGAUAACUGG
>RAND249
GCGCCUUUAACCAAGCCCGGGGUGCUACCGUCCAUCUGUAGUCGCGCUCAAGGGAGUUCU
CUGGGCCUAUGCCCCUGGAGCGUUACGGAUCGGCCGGGUACCU
>RAND250
UGGUGUGGAGAUCCCUUCACUGACAAAGCAUGGCGCGGGCGGUGAGACACGUGGAGCCGU
UCGCCAUGCUGCUAAGGUGACCCAGUCCCAGC
>RAND251
AGUCAGGUUGGCCUCACAAGAGCGGCUCAUCGAGCUCUGCAGCGGGGGCGGACACUUAGG
GUAACACCCUCGUU
>RAND252
GGCUUGUUCCAGGCAGGAGAAGACCCACCCGAGAUUUACGGGCUCGGUCGAUGUGGAGCA
ACAAGUGCUGCAGGCUCGCGGAACCUGACGUGAAGGCCUUCAGUC
>RAND253
CCUAGGUAAAGCCUAGACGUCCAGGCUGCUCACAGAAACCUACUGUGUGGGCAAGCUCAU
GGACGGAGUCGCUGGUAUCACGGCAGAAUGAAUUCGC
>RAND254
AAGCCUCACAUGCAUGGGCGGGCGCCCAGCCGGUGGGGCACCGUGUGCUGCAUCAGCUGA
UGCACACUUGAACCUGAAUACGCAUGCAAAUACGAUUGC
>RAND255
UGCCGCUGUCAGGACGGACGAUCCUGACUCUGGGGCGGUCCUUAACGGUCCUACUCUCGA
GGUAAAGGGUGGUGUC
>RAND256
AAGCCUAGCCGUGUGGGUGUCAGGCUCUCCGUGGACAAUAGAACGACGGCAGUUGUCUUG
UCCGCA
>RAND257
UCCGGUAACACGUUCAGGCCGGAUUCCACCCGUUGCAAAGAACUCUUCUAAGGGUGGAAC
GACCGGGUCGCAGGGCCGGUACCGCGGGAUGUCGUGUC
>RAND258
GCCCGUUUUCUUGUGAUCAACGCGAUCUUCCGAGCAUCGCCGCAUGAUGAAUAGGCUCGG
UAACUAGAAAUCGGGCGGCAC
>RAND259
CGGUGCAGCAGGGAGAUAUCAUCCUGUGCGCUGAGGCGGGAACCGACUGCACUCCAGGUG
UAUGAGCUGAUGCUUCACGUGUGA
>RAND260
GUCGCGGAGGCUGCACAGAUUGGGUAUAUAACGGGUCAGCCUCCACCGUGAACUUGUAUG
UGCUCUGUGUGCCGCCUCACACAUUGAAUGCGCGA
>RAND261
AUUUUCGUCGAGCAGGGGCAGGGAGCGUGCCUCGAACGACCGUACCGAUGGGAGCCACCG
AGGGCCCGAUCCUCUGUACGCACGGAUAGC
>RAND262
UCUAUCGGAGGCAUUUGUGCAGUCCGAAACUUCCGCGAGGUGGGGGAGCAUCCUCAAGCU
UCCUCCGCUGGACUAUCUUCGUAGU
>RAND263
GGGGCUAGGUUGGUUGAGAAUCCGCGGGUACUGCAGCCAAACGCUCACGGUGCGUUUGUC
GCCUGAUCCCUUAGAUU
>RAND264
CCCCUGUCUUAACCAUAGGGGGAGGGUGCUGGCACGAUGCUAGUACCACAAUAGGGCCGC
UAGAGCAUUCAUCAGUGUAGGGUCUUCCUGAUA
>RAND265
CGGUGACGACGCGGACUCCCUACUUACCUAAGGCAUUAGUACGCCCUCGUGCAACGUAGG
UUAGGCCAGAGUCACCGCGCUGUCGAG
>RAND266
GUGCCCGGUCCAUGUGGGGCGCUAUGAUCCCAUUUCAGGUCCACAGUGACUCGUGGACAA
UGGAGCGCGACGUUACUCUAGUAAAGUUGGGCG
>RAND267
GGACACGGGGUCUGCAUUUGCGGGUUCCGUGUCAAGCCUGCGACGGGUACCCUGACCAAU
AAUGUAUGGCGCCGACUGUCCGUUAAAGAGG
>RAND268
AAGUUGGUCGGAGGUCGAGGACAGCCAACUCAUGGCCAUGGAUCACCUGUGUAGUGGAUA
GUCCUCGACGACGGCUAAG
>RAND269
CGCCGCAUUAGAUUCCCCUAUCAGCCCGGGAUGCACGACCUUGUGGUCCGCAGCUGGGCC
ACUCUUCGGAUGGGU
>RAND270
GUUCAGCCCGAGGCGACAGGCCUACUUGACACACGACCAAUGAAGCAUUGUCCUCUCUGG
GCAACGCUUCCUUGGUUGGAACGGCCUAAUCGCGCC
>RAND271
UUAAUGCAUUUAACGGGGGUAAGGACCCCCGACGGGUUCGCACUGAAAUCGGGGAAGCCG
GGAGGUAGGAACGCUGGGUUCAUCGAAUCCCUACACUGCCGCAA
>RAND272
GUGCUAUAGAACCAUCGAUAUCGGUGUCAUACGCGAUCUUGGCGAAGAUGACAAAUUUAU
GUCAGCCGAGAUCGUAGCGUGGGC
>RAND273
UGGAUUCUACGGUGAACUGCGGAGGAUCCGCCGGGGCCCAGUGGAUUAACUGGGCCCACC
CACAUUAGGUAACGCCGUAUAUGUGCUGGUAUGAGUUCAG
>RAND274
AGCCCCCUUGCGGAGCAGGGGAGUUUUUGGGUAGUGAAAGUAGCUGCCCUUUACCGUAGA
CGCGAUCACUACGACGCGGCCCGAGC
>RAND275
AAGCCCCGCCCGUUGGCCGGACGUGGAUAUCCGCCUGUCGGCCGGUUACGGGGGCCAGAG
GUACGCAGAAUGGCUCCGCUAUUUUAUCAUCGGUACGCAGGCAG
>RAND276
ACCGAGGCGGUCCACCCACGUCGCGCGUGGACAUCCUGUUCACGAAAUUUAAAAGACCCU
GAUCAGCGGCGGGCGGGCUGAUAAUG
>RAND277
CUGGGUCUCGCCGGGGCCCAGCGACUCGUUCCACAGGAAUGCUUUGCCCGCGAGCUGCCA
UGUGCGGUGGGGUGGCGGUAGGAAACGUCGGCGGGC
>RAND278
GAGUGGUCUGCACGGGAUGGACAUCGUAGCGCCACUGUGUUAGGGGGUCCCUACCGUUAA
CGGGCCGCUAUUGUGGCUGGUCUAAUAGGGUACUCGC
>RAND279
AAGUCCCGUAUUUUGGAGCAAUUCAACAAGCGGGAUGUCUUUAGAGUCUAAUGUUUAUUA
UCAUUAGACUUAUAGAUAUUUU
>RAND280
UGAGUAGCGGGUCAGAGUUGGCGGGGAUCCCGCAAUAUUCCCGUCUUAUUGGCCUUAUCC
CCGUUUUGACUCCGGAAUGGCGAAGGUUGCGGC
>RAND281
UGGGACAACUGGAGUCCCAGCGGAAUAUAUAGCACCCUAUGGGCGUGCGCGUAAGGGAGC
CCUAGUACGGGCGAACCC
>RAND282
ACCGGGUGCAGGUUUGCGUUGAAGGAACGUUCCUACGAGCUUUAUACCAGAUCAGCCAUU
GACAUGAUGGCGGAUGUGCUGUUAAUUGCUCGCGAACCUUUGGAUCGGUU
>RAND283
ACGACAAGUCUAUUAGUUGCACGUGAUGGCGGAUGUGCUUGGCCCUGGGGCCCAGCACGC
UGACUGGUGCAAAUAGGUAGACACCAUUUC
>RAND284
CUGAGCGUGAGAAUAAAGGGGAGGGAAUAUUUACUAGACCUAUUGUUAUGAGUGGCGAUU
CUGGUCUACCUCCACUCCUUCCCCAG
>RAND285
UUCGGGGGGAUCUCUGAAUGUAUGCCCUUUGAUACUUGGGCUAACCGCCCAAAUUAAUUC
AAACGGCUUACU
>RAND286
UUAGUGCCGGGGGUCUCGGGGUUAGUUUCAGCUUUCCCGCAAAUGGGGAGGCGUGGGGGU
GAGGAUCGAACGACGCAGCCCGGCCACCGUUCCUAAACGGCAUCGGUUAGUCAUAAUCCC
GC
>RAND287
GGUGGCGGUAGCGGGGCAUAAUGAAAACGUGCUAAUGUUGACCGCUGACUGAGAAAUCGC
CACUAGUCGCGUGCCCCGGUACCUA
>RAND288
AUCUUUUUCGGGGGUAAAGGUAGUUUUUGGCCGAUCUAGUCGGUGUAUUUUGGAAUAGUC
UCUCCCGAGGAAGA
>RAND289
AAUGGUAUGGGGCUGCUCUAAGCCGUGAUAGGGCACCUGUCGGCAAGGUAAUCUCUCGCU
AGGUGCCGUUGAUUG
>RAND290
CUUUCUGCGUGUUGUCCGAUCGUAGUCCGGGUAUGCUUCGUAAGAGGUCUCGGUAGCGGC
GGGCGAGCUCACCAGCCUUAAG
>RAND291
CCAUCAGCGCCUGUAGAGCGAGUGCCCACAGUACCGGAGGUUGCCUACAACCAGCUUAGG
CACUAUGCACCCUCUAGGUGCCUGAGUAAGCUGCGGUGGUA
>RAND292
CCCUCAACCGGCACAUUAAGGUCGAGCCCCUACUUUGAAUGGGGGUCCGACAAUACGAAU
CAUGGGGAAUUGUACCCCUGAACUGUUGGAU
>RAND293
UGGCUGUGGGCUUUAGUGGAGGAUAGUGGCCCUGGUAGGCUGCGGUCACGUAGCGCUAAU
UCGCCCAUGGCACCG
>RAND294
UAAAGUCGAGGGUCUAGUCCCCGCUGCUAAACGGGCUACGAUCUUCCUCGAGUGAAUAAG
GGGGAUUGGCACCACUUAGCUGGCGGUGAGAUUGGGUUCCCGCGAC
>RAND295
AUCUAUGGUUGCUUCUGGCAACGGUAAGUUCUGGACGUGCCUGAUCGCGGCAUGGAGGCG
CAAAAGCACCGACAUUUCUGAGUCGUAGAGAUUGUACAGGUGUGUUGCGUAC
>RAND296
GCCCCAGAGUUCGCAUAUUAGUCGUGGUCAUUGUACUUCGGUGUCCAACGGCCUCGACUC
UGCAGGCAUUG
>RAND297
GUUGGGAUAUCAGUUCGAAUGCUGCGUAGGUCCUUAGCCGCGGACUGGGCCACGGAUUGA
CCGUGCGGAGCACAGGGCAG
>RAND298
CGGACUCGUAGGUCUAGCUGCGAAGGCUAGCUCUAGACCAGUCGUCCAAUAAUCUAUUUU
CCCGCUCGCAAUACCUGCGGGUCUGCAACGCAAAGGGGACGACUGAUCC
>RAND299
GCGCAGCCACCGUAUGUUAUCCGGGAUCCGCCUCUCCCGGCCCUAGCUGUGAAUGUCACA
CGAAGACGUUCGGGGCG
>RAND300
CGCAGUGUAGGCACUGCGGAGUCCACCCCUGGAGGUAGAGCAUAGUUACGAGACUUAAGU
CAAGUGAGCUAGAUUGGGCUCGCACAGCUUGUACU
>RAND301
CUGUCUUACCGUUCUAACAGCUGUAACUGCAACUGCAGCUGGUACUUUCGGAGUUAUCCG
GAAGGCUGCCGGUAUUUCAUAUCU
>RAND302
AAUUGGUAUUUACUGGCCCAGGUGUUUCACGGGCCGUAGGUAACAUGGUCAUGAUCAUUG
AAGUCGAUGAACUGGCCU
>RAND303
CAAAGACCAUUUGGGCGUGCAACCAGUCGCACUUAAACGACUUUUUGUAAUCGCCCAUGG
UCCUGGAAGAUGGACGUUAGCGUUCAGUCC
>RAND304
GGUUAAAGCGUCCCUCUUUGGUCAAGGGCCAUGCCCGACGCAUGUCGCCGUGGCAUAUAU
UACGAGGCUCCGGGUAGGGAGGGAGGCUCAGGUCUUACUU
>RAND305
UGGUGACGAUUUCUAAAAGCGGCUGAGCUCGCCAAUUUGCAAAGGGGAUGGCAGACCUAG
CUAAUAUGACUGGUGUCUGCUCAGCCCCGUUGG
>RAND306
GUUGGAGUUACGGACCCUACGGCCGGGCCAUACGCCCCGUAGGUGGCGGGGGCUUGCUAA
CUGAACUGGGUUAAGCUGGGAAUCUCUAACUCA
>RAND307
UGAUAAUGGAGGUGGCUCGGGACCUAAUCUAGUAUUCUCGGUGAAGGUCCCUACGAAGCC
ACUCACGUGAAGGGGAUGCAACCACAUUCC
>RAND308
GGGCGACGCUGGGGGUCCUGAACCAGCGCGGGGACUUGACUCGAACUAUCGCUUGUGUGC
UGCGCGGUACAUAC
>RAND309
CUGAUGUGCGUACGAUCCACCGCCCAUUCCAACCCCGUUAGUUCGGUGCGGACGGAUGUA
UAUUCGACCGUCCGCAGUCCUGACGACCGGUUGCGACGGGUGUUAGAUUCU
>RAND310
ACACGAACGAACCCCGGCCACGUUACUGGGUAGAGGGAAAUGAGAGCUCGGUCCGCGUGG
CCAGAGGGUCGUACCCGGAUGCAGAC
>RAND311
GACGGGUGGUAUAGCGGAGACGUAUUUGCUACCCUUCGGCGUCGACGAACUUUGAGAGAC
GUCGACACAGUGCAGCAUACAAGGAAUCAGGUUGGUCUGGG
>RAND312
CGUAUGAGUCGCAAUGUCCUGAUGGAUUAGGCGCCCGUCAGGGGGUGUCGGGGCUCGGCG
UCAAUCUACGUGGAACCGCAACCCCUGAGUAGCGCAUAAUGCGCUUUCGGUUCCUACAUU
CU
>RAND313
AGCUUAUGACUUUCCAGACAUUGCCCGCUUCCAAGUAGUGGGCAAGCUGUGAUGGGGCUG
ACACAGCCCCACCUUACCUUCUCGCAGUCGCCUUAC
>RAND314
CCUGUUUUCUGUUAAAACGAUGGGGUACCGUUUACUCACCGCAGAAGCGGAACCCCUGCG
GGGACCGAAGACAGGAUAUUAACCCCCU
>RAND315
ACCGUCGGCCACUAGCGGCCGUUACGGGAGGCGGUGUAGUAUCCCCUCCAGAAUAAUAUC
GGGCGAGCGCUACAUCUCCC
>RAND316
AGCCCCGUAGUUGUUAUCAAGGCUAUACCAUUUUGGCACGCAGAGAGAUUAUGUUUGUGG
CUGGCCGAUUGUGGUUACAAGGGGCAG
>RAND317
UGCCUCUAUAUGUUAGAGCAGCUUAUGUUGCAUAACGGGACGGAAGCCGACCCUAGUCCA
GGAGGGGA
>RAND318
UUCCGACCUAACCAGCUUUCGUUCGCGACGGUAUAGCUUCUGUUCGUAAACGGGACACGC
CCGCUGGUAGGGC
>RAND319
GAGAACGCAGGCUGUACAGCCUACGGGCUUGUAAGCUAAGGGCGCACAAUAGUCCCACAA
AGGGAGAGGCUAGUGGGCCCCACC
>RAND320
AGUCGGUCCCCAGGUGUUGUGAGGUGGAGCCUCUCAACGUCGCGCGGCGAGAGUAUCACU
CUCUUAUGUCCGUCGGGUUCUGACGAGUCGGACC
>RAND321
AUGUAUAGCCCACCAGAGUGGGACUCCGGCUGGAACGCGCCGAGUCCGGUAAUAGGGCCA
CCAGAGGGCGCUGGGGUCGUCUCAGCUCGUUG
>RAND322
GUCGCCUACAGUGCCAGGACGUCGAAUUCGUCCCUGGGCGCAGAUCUCAGGCGUACGGUA
CCCCAUUAG
>RAND323
GCAGGGGACGUGUGGAGGCCUGUAAGCAUUGCGUUGUGCGAGUGCGCGUCGUGCUUCAGU
GUAUGAAAAUGCCACCGGUGUCUACAAGGCCCAUGCGAGGAGUUAUUGUUA
>RAND324
CUUGAUUGGAGCACCGACUGGAUGGGUGGCGAUGGGUAUGCGGGCUUGGUCGCAACCUCU
CAGUCUUAUUGGUUUAGUCGGACCG
>RAND325
GUUUGACGAAUGAUAGGGCGCGGGCAGCGUCGUCGGGCCCAUAACGGGCCAUUGCCGCAG
UCAAGCAACCAGCCUGGAUACUGGCCCGUAAUA
>RAND326
GCACUGAAUGCAAUGAGGUCCACCCUAAGGUGGCCGUGAUUGUACUCGUGCAUAGGUUCA
CGCGUCCCGCACACCGUGUGGGAAAUCUU
>RAND327
GCACUGUGUAGUCUCCACACAAGCUUAAUAGCUUCACAGCGUGGAGACAUUACGCGUGUA
UUAUCUAGGUAUAUCCGCCUUU
>RAND328
AGACCCCCAAACUGCGGCUGGUCCUUGUUCUCUGGGACCAAGGUCAUGUGACCGGUGGCG
GCGAUAAAUCCUAACGCCAGGGGGAGCAGAAGC
>RAND329
GCACACCCCCCGGGAGGGGUAUGGCUUGUUUGAGAGUAGACAUGGCUCUCGACAUCUUCC
CGUGGGUCUGGUUUC
>RAND330
AAGACGGCCACAUUGGGGGCCCAGUGUGAGCCGGUUGUAGAUUCGCAAGUCAUAAUAGAG
UCGGUUUCGGCAUCAGUUGCCCU
>RAND331
UGAUUAUCGUCGGAUCUUUGAACGGAGCGAAAAUGACCUCGACCUGUUCCCGACGGAAGC
CCGAAAGGGCUCGUCAGUCGUCGCCGUCUCCGGACUUUG
>RAND332
UUCGUCAAAACGAUGGCGAGCUGAACGUCUGGGCUAAAGUUCCGGGAAUUGGCUUGGGGU
UACGGGGUCUACGGAUCCUGCACAG
>RAND333
CCCGAGAGGCAUUCCGCCGGCGAAUAUCACGGUGCGGGGUUUCUGCACCGGUGUUCAGCC
ACGUUAUUCCUUAGGAGGAUGUUC
>RAND334
GCUGGUCUAAGCAUCUAGCUUAUAUGCUUUGUGGAGAGCGUGCCCGAUGACUGGUAUGGC
GGGUCACAGGGCAUUCCAGAACCUCCUCGA
>RAND335
AGCCUGGGUGACAUCCAGGCUGAGAUCGCGCCUUGGUCACGGGCCAACCGACAUCCAGGC
GAGAAUUAGAACUGAAUC
>RAND336
GUGCGGCGAAACGGCCUUUGGAGGCGGGGACAGAAGCAGCAAGUUGUACGAUCAUGGUCG
GCAAAGACCGUUUCCGGGGCAGGAUUUGCUUCAA
>RAND337
CUCGUUAAGUCGACGCGGCAGGAUCCCCUGCUGAUUAACAGCCCACUCAGCACCAGGGCA
AAACGUUCCCCGAGUUGGAAUAGACGGGGAGCGAAUUGG
>RAND338
UAUGGAGCUGAUACGGUGAACCGGCGCGCCACAACCAUCUGCCCACAUCACCAUGGUGAU
CUGGGCCUCUCGGCGGUGGGCAGGACCUU
>RAND339
GGAGGGCGGGGCAGAUAAUAUCGUGUCACUUUGGCAUUAGGGGCUGGUGGGAACAUCGCA
CUGGGAAGCGGUGUUACGGGGCUGCGUCCU
>RAND340
UUAGACGUGCGUAUUUCCCUUCUCAUCUCCAAGGAGGGCGUAUGCGCGUGGUGGUGCCCG
GUCAGCACUUUCGGCGGGUCGAAGGUGUUCUAGUCACA
>RAND341
CGAAUGCGCUACCGGAGUCGGCAUAACGUGGUGCGAUUUCGACAGGAGAACCCUACAUCG
GACUUUACCGGUUGAUGCUGGUUCGCAUUC
>RAND342
CUCGGGUCUAAUCGACGGCACCGGGAACUAAAACCUAUCGCGGACUAGAGUGGGCAACCA
UUUUGGUUUAACCUGGCUU
>RAND343
GGACGUAGUGUUGGUAGCCGCGACUUGAGGACCCUAAAUCUAGCAGCGGCCUAACAGUGC
GGUAUAGAGGACGGUUGGGCGUAGCCGGAUCGUGUAGAA
>RAND344
ACAAGAUAAAACAGCGUCUGGGACCACAAGACGUCCUAGACGAUGUGAGACUUGCUCACC
GCAUGAGGGUG
>RAND345
AUUGGUAUGUACCAACGAAUCAUAUACUGAUCUCGAAUGUCGGGCGACCGAUAGGUACAA
CGCAA
>RAND346
CGACGUGUCCGCGUUUAGCGCACGGUUACCGGCGCUAACCAGGGCCGUUGCGAGAAUUCG
ACAUGUCGAAACGUGGAGUG
>RAND347
GACGCUGACGGCGCUGAUCUUACCAGAUCGCCGUUGUACGGCGCUGCUUGUCAGUGCCUU
GCCCAGAAGACGCAGUGGAUGUU
>RAND348
UAGUGGCGCGGGCUGCAGCAGUUUGUCGACAUGUCCGACGGCCUACUCGGGCUUAUCUGA
GCCAGAUAGCCCGAAGGAUUGGCCCUGAUUCUGCUUACCGU
>RAND349
UGGUAGCACUCUGUCGCGCGCCCUGUUGGAGCCAAACCAUUGCACGGCGUAUGAGUGCAU
U
>RAND350
CGCAUCCGAAUUCACGGUCGUUGCCGCGGGGGGCCCUGUGGCUAUGUGAAUGUGAAGCAG
GGCCCUCAACAUU
>RAND351
UGGGAGGUGCAGUGGGGGAGGCCCCCGGUCUGAUAUUAUUCGGUGAGGGCUUCCUCUUCU
ACGUAGCGUCAAGAUCCG
>RAND352
AGUCGGAUGACAGACCCAUCCUCCAGAGUGGGUCGAGCUUUGUCGACCCGCAACCUAGAA
UAGUGAGGAGCAUUCUCGCUGUCCGCAUGGUGACUA
>RAND353
GGCCAGUCUGGAAAUCCGUGGUGCUUUCUAACGAAAGCUCAACCAAGACGACGCAAGGGG
UUUCAAGGCGUCGACCCCAGUCCAGAC
>RAND354
GUGUCGAGAGUUGUGAUUACGGGUAUCAGUCGCCACAGGCCCAGAGCACUGGUAAUCGCA
ACGUGGCUCAACGGGUGUUCGCCAGGCAGCGAAC
>RAND355
CUCGCUCGUUGGUAGGCCCAUCGCGAGGCUAUUAUUGAAUAGAUACUAAAGCAGAUCGGC
CUAGCCGAUCGAGUGACUUUUUAAAUCCAUACCAC
>RAND356
GUGGAUGAAACGGCUACGAGGCUUUACCGAUCUCGUAGCGCGCAUCGGUGCGCGAGCGGG
GCCAUGUCCCGAGCUCUACAUGCCCUUCUGGCUCU
>RAND357
UCGAUUAACAACCUCCUGGGGCGAGGUGCCCCGGAUAUAAACCGAAUCGGGGGGCGAACC
CUCGCUCCCGGGACCCGGUAAGAUGGUCGCAA
>RAND358
AGGUCUGGAGGGUAUCUGGGGGGGGGACCGGGUCACACGGCCAUAGUCCAACUUUAAGAC
GUAGCAAACUACAGACUACU
>RAND359
AUACCGCCUGCUGUACGAACUCAGGCGGAGCUCGAUUCUACUUGCUCCGUCAAAUACGUA
CACGUAAUUGCGAGGAGCAA
>RAND360
CCGUUAUGAAUGGACAAUAGCGCACAGACACCCCUAGCGGGGUGCCCAGGCUUCAAAGAU
CCGGCCGUGGGAU
>RAND361
AUUGGGCGACACCCGCGCUCUACGGGGCGCCUCACCAGAUGGGGUCCCACGACACUAGCG
CCUGCCACAGAGACGCAUGGUAGUGUGCCAGAA
>RAND362
CUGUUAAAUAGGCGCUCCCGAGUCAGAGGGGGCGUUGGGAUGUGACAGAAAAGGUGACGU
GAGUACGCAGCUCGAUGCCGCCUAGAC
>RAND363
AUCCGUUGGGGGUAUCAACGCUGAACCGGGAGGGCUCCGUCAGCAAGACGGUCGAAGGAU
AGCCCUGCGGUUCACGAUAGAACCGGAG
>RAND364
UUUGACCGGUUAAGACGUUCGCCGGGAGCCAGUUUCUCACUGAAUGCACCUCCAUGAGGU
AGGAGAUUUGUUCUCCUACCGGCGGUGAGCGAUUAGCACAUCGCAGCGAU
>RAND365
GCAUACGACUAGUGUUCUUAACGUUCACGGGCAUCGGCUGCUGUUGUGCCGCGUCAACGG
CACAAGAGCUCUAGUACAGCAACUUGACC
>RAND366
GGUGGCGCGAGAGUGGGGCAAAUUGUAAGAGUAGAAAUACCGUCUAUAUAAGAGCCAUCA
GAAGUCCGGAAGGGUCGUGCUAUCU
>RAND367
ACCCCGGUAGUGGUUCGAGCCGGUGCGUCUGCACCGGCGGGUAUGCUAGGGUCUUCCCUG
GGUGGCAAUAAGUUGAUUUAUCAUCGUUAUCUUACCUGGCAGGG
>RAND368
GUAUCGCCGAUAGAUCCAACGCCAAGGUUUGGAGGGUUGCCCUGCUUAGCCGCAAAUUAG
GGUGCCGGGGCACAGGCUGUGGAUUUGGUAGGGCCGGUUAUA
>RAND369
GGCCAGAGCUGUAUUACAAACGGGCGGUCUCGGCUGGCCGGACGUUGUUGCCGCGGUGGU
CUUUCACUGGCUAUUAU
>RAND370
GCAAGCCGGGUCCGGCUAGCUAGCGUGUCAAGCCCCCAGGAGAGAUGGGCUGAUAGGCUG
GCGAUAUUCUACGCGCGGAACC
>RAND371
UCGAUGGCUGGGGCUAGCGUGCCUCGCCUAGGCAGAACAGUCCCUCUCGUUGCACCUCGG
AAAUGCUACCAGCGCGUCCAUUUGUCGAUCUGCCCAAAGCAGUUCGGCUCG
>RAND372
GCCAGAUCUUGCUAACGGCCCGGGUAAGGUCCAUACCAUGGGUCGGGGUCUGGGUUGUUC
AAGAUCUUGCUUAGCACGCCAACAAUAUAAA
>RAND373
AGGUCUGCGUCUGCGGCCUCAACUACUGGGUGGCGGUUAUCGGAGUCCAAAUUUGUUAGC
GGCCUCAGCUUCCUGACGAGUGGUCAAGGCUGUGCGCUUGU
>RAND374
ACCUCCCGGCAUUAAGCGUUUUUUGCGUAUUUGGUCUCUACAUAUUUGCGCUUGAUGACU
GGGCGGAGGUCCGUGCUAAUAGCGGGU
>RAND375
GUGGGGCAAGGAGCCCAUGACAUGCCUCGUUAAGGCGGUUCCGUUACGCCUAGGUCGUUU
CACCUCGGCGUAAGUCCGAUGUGUAUGAGCCAGCGGGACGA
>RAND376
AUGGUGCAGGGGGACACCCCUUGCUCGGGGUUGACAGUUUCGAUGCCACCCGUACAAAGC
GCCCAGCUCUAGCAGGGCCGACAG
>RAND377
GCCCCCUCUCCGCACGAGAGCAGGUUUAGGGGAACGACAACAGUCCGCCGCAGUCUUCCG
GUCGCGCUCGUGGCAUCGCCCCUACUGGCUGGCGGC
>RAND378
ACUCCUAGGGUAGUAGUGAAGGAGUCGGGGAGUCCGACGCCCCAUUCCUUAACCCCGACC
GACUGUGUGUAUCGUGCAGUCGGUCGAUCCCUGAAAGGGCGCUUGUUACU
>RAND379
CUAGGCAAAAAACAAGCCGCGGUCCUAACUCCAUAUUCUCGGACCGCGUGCCAUAGGGGG
CGCGGUCCUCCUUCUGGGGAAGGUCUGAAGCGCAU
>RAND380
GCGUCUGAUAGCGAGCGCUAGCACAGAACGUAGGCUGCAUCUGUGCACGACAGGGUUUUG
CACAG
>RAND381
CAUGCUCCGUGGGUAAUCUUAAUGCAGUCCCUAUCCCCAUGCGGAAGCAUUGAGUGGCGC
UGCGCCACUAGGUUUACAUGUAGACAGGAGAUCUGGGGACUA
>RAND382
AAACAGCGGGGGAGGGGCACCAUCGAACCUUGUGAUAUCGCGGGCUUCUUUGCGUGGCCC
UAAGUCGGUCUACUGUCAAAGACGGACC
>RAND383
GGCUUUGCCAGUGCCCUUGCGAAAAUGUUGUGAUAAUAAAUCCGGAUGAGCUGGUGAAGG
CGCCGGGGUGGGACCUAUCCCCCCUCCCUGGGGC
>RAND384
CUGGUCUGAAUGGCGCGGGCCAAUGUCGCCCAGAGACCCUCGAUUUCGUGAUGUCGGGGU
CAUCUGACGUUCCCGUAUCGACUGGAAACGG
>RAND385
UCGGCAUGGCCCGGUCCAGGCGUCGGGCAUGGACUGACGCGACGCGGAGGAGGAUCCGAG
GGAACAUCAUCCCCAGACCGACCACGGGAAGUU
>RAND386
UGACCCUGCGGGGUGGCCAUAGCGCUGACGCCCCUCUGUCUUGCGGCACUCCCCGCUGAU
AAAUAGAGGGCUCUAUUAGACCAGGGUAAUG
>RAND387
UCCCCAGCAAUGGGGGGGGUCGCCAUACAUCAUCAGAGUCAGAAUUUGAUGGUGAGAUUG
AGCAGCCAACCGCUCUCGAAG
>RAND388
CACUCUUUCACCGCUUGUAUUGGGUUAUCCCAAUGCGAGCAGUCCCGCUUCAAUUGUGCA
AUGAAGGACAGCUUAAGGAGUG
>RAND389
UGGGAACCAGGCGGCGCGAACUCCCCCGCUCCAUGGGAAGGACCAGAGCAGGGGACAUGA
CUAUGAGCUGAGAAGGAAACACGUCAGUCGCUUGCCG
>RAND390
AUGGUUGCAAGAUCAGAACGUGCCCUGAGAAUGUGGCCACAGUUGGUGAGUACUUAUGUC
CGCCCGAAAGUGGUAAAAAUCAGGGUGCGGG
>RAND391
UUCAGGGACAAUUCUAGAAUGGACACGGGCGUUCCAGUCCGGUUCAUUUGAAGACAGCUC
CUAGCAGUCACUCACGCGUCCCGGCCGCUAGAUGGAGCUUGGCGAG
>RAND392
CUGGCAGGCAUGAAAGUGGCUGAGGCCCGCCACGUGCGUCAACAGCGCGAGCACGGCAUC
GUCGCGUUCCUAUUGCAGAUAGGGACGGCC
>RAND393
GGGCCACCGCUAUAAGCGGGGUUGAACGUACAUGUCUGCCACGCUAUUGGUGGAUCCACC
AGGACACGUUGGGC
>RAND394
AGUAGCCUGUCAGCAUCGGAUUCGAUUGAUCCUAAAUGUGUGUCGAUCACACGUUUUUUG
GAUCGGAUAGUGAGUCACAGCGCUACAUG
>RAND395
GCCUUGGCCGUUCGCGAGUCGAGACGGUGAGUGAUAGGCUCGGUCUCACCAAUGCCUGUG
UAGGCUGUGCUCAUGGUUCACCGGCAGGUGGAUUGGUACUUU
>RAND396
ACCGGGGCCCGCUCUCUUGCCACAAGCUAACCUCUGUGCCGGGGGUAGCUGGGUAGAGAG
GCAAUAUACGGCACAACCCUUUU
>RAND397
UUCAGAGGAUGCCUCUGACGCACCAGGCGCUGCAAGCAUUCUGCAGUCUCCAGCCUACAC
UCACUGGUCUCCAAAAUGCUUGGAGCAACU
>RAND398
UAUGUGUAGUAGGACUCGCAAACGGGAAGCAACGGGCAUUAUUAGGCCCUCCUAUUAUGC
AUAUCAUGAU
>RAND399
AUCAGUCUGCAACUUGGGAACACUCCGCAGAGUAUUGGAGUUUUCCCCCAGCAGAGCGGA
AUGCGUCGCUACACCAUGCUGCUCCUCUGAAGCAAGCUACCU
>RAND400
AGACCUUCGGGGAUCUGUAUAUUGCUUGCAUAUUCCCGUCUUGGGAUGCCGGUGGAAACU
GUACUCGGCUACGGCCGUCUAGGCAAGCGGUCGAGCUCACAGCGACCACUGGGACC
>RAND401
AUUUCUGGCCAUUUCUAUAGCGGCUUCUACGGGAGUCUGCGUUCCGAAGAUGGGUCUUGU
UCCGUCCUGUCUGCCGG
>RAND402
GUUGGGGACAAGCACAUCGGGCCGACAUAGCAGACUCCUGUUUUGAGGGUCGGUGAAAAC
UGCGCUCGCGGGUACC
>RAND403
GUUGCGAGGUCGUCUCAAGACCGUUGAGAGCGAAGUUGGCUUCAUGGCCGAGCUAGUCGU
AGCGCAGACUCG
>RAND404
CUGCGAGCAUCGUGGGUGCGGCUCGGCGUAGAAUCUUAGAGGACUUCUCUCCUCAAUUUC
UAUGUCAAGU
>RAND405
AAGCAUCUGGUUCGUACCACGGGCCUGCCCAGUGGCAGACCCACGCGGGGUAUCGGCGAU
ACCACUGCUUACGUGGCGCG
>RAND406
GUGAAUCCGGACAACCACGGGUGAGGUAUCCCUAAGCAGGUAUCACGCGCCGACGGUUGU
CCCGUCGCAGGUAUAUGUAAAGGGCUG
>RAND407
GACAUCGCCCCGGGCCCAUUUGUUGCGGCCCAGCCGUUAGGCGGAGAUGUGCUCCGUCUU
UUAUGGUGGUCGGUUCGAGGGGUGGCUUAAU
>RAND408
GAGUGUGGCCCCGAACUGUCCGGGUCGUAAGAAAGGAUACUAGCCGUUGCUUAUUCCCCU
AUUGGUGGUCAUCGGCCCGGAGGGGCGUUCAACGCUUU
>RAND409
AGACUGAGGGAGGCUUGUGGGGGUGCCGAAUACCGCUGCGACGUCGCGCCGAGGUGUAGC
UGACGGCGUCGCGGAGAGGGU
>RAND410
CCUUUUGCCUUGUCGAUUAUUCAGUGAGUACGGCAUUCAACAAAACGUUGGUGGCGUGCA
CAUUGAGCGUAGGCAUAGGAAAGCCG
>RAND411
AGGUUAGUCUCCUUUAUCAGGCGGUCUCGUGUACCUAAAAGCGACCCACUUGAGUUAUCA
AAAGGGUCGUAGCCAGCCUGAUAACAGGAU
>RAND412
CCGCCCUCAACUAAGGGCGAUUGCAAGGCACAUGGUUGAGAGGCCUGGGCAGGUCCGAGG
CUCUGGUCGGCAUUACCU
>RAND413
GUACUGGUGGGCCUUGGCUUCAGUCAUAAGCUCACCUGGUCUGGGGUGGCGGCUCCGAGG
GUCAGUUAGACACUGGUCUUCUACAGG
>RAND414
UACGCAUACGUAUUGUCUGAUCUAACCAGAUCAUGGCCCGAGCGCGCCGGUGCCAGACUG
AGGACAUUGGUCAUGCGGAGCCUUUUCGUUAGUCCGGACG
>RAND415
GCACAACGGCAGACUUGACCCUUCAAUGUCGAUCUUAAUCCCGACUGCCUUCCGGCGGCC
CCAGAAGGCAGGUCAAAAGGGUCCAGG
>RAND416
UACCUGAAUGGAGACUACUCCCUGACCGAUCCUCAAUUCCGAAAUAGGCCCAGGGAGCUA
GGGAUCUAUUCGGGACCCCU
>RAND417
GACAGCUGUGAGAGCCGGCGCUGCUCAAGUCAUGACCUUUGGACCUGCGUGGUGCCGGAA
UGCGUUCUACCAUGAGGCACGUCUACUCUAGCAU
>RAND418
UGGGUCAUUGAGGGAUUCAUCGGUCGUGCUCGGGCAGGGCACAUCGGCCCGAGUGAGUUU
GAAUUCUGCGCAGCGACAGACA
>RAND419
GUACCUCCCGGCCAGGGGGGGGUUUGGGCAGUGAUUCAGGCGAACUACAAAACCCGCCCG
GUGCCCAGUCCAGAUCUAGCGCGAUCUACCCUGACACC
>RAND420
CGAGCUUUCGUCCUAACUUGGGAACGAAAGGCCUCGCCUUGGUCGCCAGAUCAAGGGUGC
GUUAUGAAGACUCUUUCGUAUGGCUGAAGAGGGG
>RAND421
GCCCUGCUCAACGGAGGUUGUGUGAGAUUGAAGCAUGCCGGAAAUGUUUGAAGUCACGCG
UCACGCGCGCUUUAUAAAGAAGCCGCGCGACCUGCUCCGGGGAUUU
>RAND422
UCUAAUUAAGGUCCCACACGUAGGACCCGAGGGGAGUAUAGCUCGGACGGGAAGUCUUGG
UGAUAGUCACCUAGGCUGUCCGUGUAGGGCAAACGCA
>RAND423
UGAGUGGGUGAGAAAUGGCGGCUCGUGAGGGAGCGUAGUCCCGGCUCACUCCGGGCUCCG
AUAUGCGAACUUGCGCAGACCAGCAUCUGGCU
>RAND424
CACUCGACUGGCACCCGUUAUGGUGUAAUUAUGCACGACCGGCUGCCUGUCGGGUCUGAG
ACGACCCUUUAUUGGACGCUC
>RAND425
GUUCCGAGGCACCGGAUCAGAAUUCUUCCCGCAAUGGGGCUACGUUGUGGGUUAAGGCGU
GGUCGGUGGCACCUCAUCGCACUAGACGCCUUUGC
>RAND426
UCUGUGAUACUUUUAGCGGGCUCCCCGCCGAACAGUCAGGGAGGCCGUCCGCAGAGUGGA
AUUU
>RAND427
UUAAGGGUGGGGGGCUUCUUACCCCAGUUUCACGGGUAGGUGCCUACCCAUCCCUCGCCC
GGAACGUUUCCGGUAAGAUACCUUGGGGGAUCUCUAAACGUGCAG
>RAND428
CUGUCUUUGUUUAGGGGUGGCGAAGUUCAUGAGCUUGCGCGGUAACCUCGUGAACAUGGG
GGCGUCCUAUCCGCCGCAGAAGGAGGAGAUAGGA
>RAND429
GUGGGGACCAGUGGUUAGAGUGUCAGGCCGCAUACAGUAGAGCCCCGGAAGGGGACCUAG
UUGGUACCGCGA
>RAND430
CAAACUCAUGGAAAAAUACCGCGCCCUUUGGAUUCAAUGAGCACGGAUGGCGCGGUGUCC
ACAUAGCUCUCUUUCCCCAGGUGAGGGC
>RAND431
UAGCAAAUGGGCCCAGUUAACCGACAUGGGCGGGUAGCUAGAGAAAAUCUGGGGCGCUUG
CCCGAGAGCGCUGGGCGUUC
>RAND432
AACGAUGCAAUAGGUCUUGUCGGAACUACGCCGCGCUCGCUCCUUCUGUGCCGCGUGUCC
GCGAGGCGCCCGCUAUACAGGCUGCGUUGCGGGCAAUACCGACGUAU
>RAND433
UAGAGAAAGAGACGCUGGUCUUCCAAAAGUCUCUCGGUCUCUACCACGCGGAAAGACAUG
CUAAGUCCGGGUA
>RAND434
AGCUUGGGUGGCUACAAUCGGGUUCCCUCAGGCUUGCGUAGCUACUCAGGCCGAUUUGAG
GUGAGGAACGCUCCCUUUGCCUGCCCUUC
>RAND435
AUUGGGGUUAGGAAGAAGACCCGUUAGCGGUCUAGAGGCGAGCCUUUCUUGGCCCCGGCU
CCUAGGAGUCGGUACCAGCAUUGUGGAAU
>RAND436
AGGAGGGGUCAUCCGCGCCAGGUAUGGAUAACAGUGUAUGCCGGGUCCGAUUGGCCUCUU
GCAAGCUAUUAAACUGUCGUA
>RAND437
CCUUGCGAUCCAGAGUCGUUGCGUAGGCGACGCGCUGUCCUUCGCCCAUCUGAAGCAGCU
ACUCCAACACAUGGACUGCUUCGGAUUUUUUGAGGAC
>RAND438
CGUUGCUGUCGGUCGCCCAACCCGCGUGGCCCGCGGGAUGCUGCACGCGUUUUGCUACGC
AAGGAAUACCUCCGAUGCGUCGGGGUACAGCACCUAU
>RAND439
GUGCGGGAGGGUGUUGAAGCCGCCGUGCCAUGGAUCUAACGGCAUGGCAGGGUCUCGCAG
CCUUCCGGUC
>RAND440
GUGGUUGUUUGGUGCAACAUAAUAGGACGUGAACGAGUUUCUGAGGGUCGUCCCAGCAGG
GCGGCGUCCAUGUUCUAAUC
>RAND441
CCGAUCACCUGAGCUAGGUACCAGGGACAUGGAGAUACGGUACGAAUCCUGUCGCUUGCC
GUGCGGCCAGUCGGCCAAUUCCCUCGGUGGUACGG
>RAND442
GUAAUCCGUGUAAAUGCACCGAAGUACUCAGCGUGUCGGGGCACACUGAGUGCUCGCUGA
AACUCUAUAUU
>RAND443
CUAACUCGCAGCGAAGAGAGAUAUAGCGGGAUAGAUCGGUAUCUCGCUUGCUGUCCUGGA
GCGGUCGAGAGAGAUUGUAACGCCAGGA
>RAND444
UCCGCUUGUGAGGAUCGAACGGGGCUGGGUGCACGCAAAGACUUUUGCGGUAGUGCUAUG
UCCUCGAUCCGCCAUAAUCAUGUUGA
>RAND445
CUGGUGAGCGGCGCUGCGUACCCGCUCGGUCGGGGGACAGUAGAGCGCAUAUUAGACGGG
UGAGCGAAAGUUCACAUAAUG
>RAND446
UUGGCAGCCCAACCGAGGUUGUGGAUAGCUGUGAGGGAGUGCGCGGCACUUUGUCGCACA
AUCCGUCUAGGU
>RAND447
GCUUCGCCCAGACGACGUCCUUCGGGUGGCUGAGCAAGCUAUAGUCCUGUUCGGAUGGUG
CUCUAGGUG
>RAND448
AUCCGGGGUCGGACAUAUGAGUUAGACUUCAACCCGCGGACUGGAGGUGUGAGUGGGUCC
UAAGGAUCCAGUCUCAUUGGACCUUGGACUAACA
>RAND449
GGGGGGCGCUACCAGUAGCCCGCACACACAAGCAUGCUGAUGUUUCUACGGGGUCCGGGG
GGCCUGGUAGUGUU
>RAND450
GUAUAGUCCCUGGCACUAGGUCUCAAAACUUGCCAGGACAUGGGGGGGACUAUGACCGUC
CCCUGCUACGGU
>RAND451
AUCACCCUCAUUAUGCGGAGAUAGUGAACUGCGUAUAAUGGUACCGCGCACGAUCGUUUA
UAACAAGGCGAUUUUGUGCGUGU
>RAND452
UACCUUGGCGCAGCGAGCAUCAUCGCUGUCAAUUGGGUGUCGGUCCGCUUGGAACCAUCU
ACCCAGGCAAACCC
>RAND453
CGCAGGGCGAUGCCAGACAACCUGUCCAAUGCAAAGCCGGCGUUGACAGGUGGCAGGGGU
UCUAGAUGGCGUGACUUGAUCGCGAGUGCUGU
>RAND454
CUCUAGAUCUGGGCACUCACAGGCCGCUGCAAACUCCAUCCGGUCAGGCCGGGGGUGAUC
GGCAGUCCUCCCUCUACAUAAGCCCACGAUC
>RAND455
CCAGCGGAGCUAGAUCGCUGAAAGUGUGUGCCAGCGGGCGCAAUGCUCGCAGGUAUGCGU
UUGACGAGCCCUUCUAAUCGUGUUUUGUGGGU
>RAND456
UCAUAGAUCGCAUUUGAUUAGCCGAUCGAGGGCGAAUGCGAUCCGCUCCGUAAGGAUGAU
CGCGAGUCUCGCCGCGGGUCUUCACGACUACUCGGCACGUGGAGUCCCU
>RAND457
CGUAGGAUCAUCACUUCUGGCGGUGAUCCUUUUCCUUACGGUUCGUGCACAGGAGGCGUC
ACGCCAUUCUGCGCUCGACACAUAA
>RAND458
AACUCGGGCCGGCGCCCAGGGGUUCUGCAGAUGGGUUCCAGGCCCCACAAAUAGGGCCAU
GUGAGUAAGUCACUUAAGCCCG
>RAND459
GGGGUUUAAGUAGACUCCUUCACCACCGAUUGUUGUCGCUGGACACCGCGUGCUCUCAGU
CUAAAUCACGCCUUCGGGCGGUGAAU
>RAND460
CCCGCCAAUCUGCUACUGGAAUUGGGCCGGCGCCACCCGGGGACCGGCCUUAUCCCCAUU
GGCUUGAACGGUAAUUGUUGAUACGAUUGGCUUG
>RAND461
GGCUUAGCGGUGUGUGGUGUCCGGAUGGCGUCCAAGGGGUUCCAUCCAAUUAGGAUAGGA
ACCGUAGGCUCUGCUAGUACGGGGGGGCGCGCC
>RAND462
CGACGGCACCAGUCCGUCGGGCCCUGGUGGGGUCGCCGCCAUAAUUUGGUGCUACCAAUA
UGCAUGUUAGGGUGCU
>RAND463
CGGGGCGAGUGGCGAGAGGAGUGUUGUUCCGAGGCGACCGCGCCGCUUGAGGCGCGUUCC
UUAUUAGCCCGUAGCUGCACUUGAAGCCAGUAGUCAACAGUGGUU
>RAND464
UAAUCGCGCGUGAGUUAAUAGCAGACCCGGGACGGCCCGCUUGGCCGAUGGGUAUGGCGC
UCAUGCCUCUGGGAUAAAAGGGCAUGUUGUCCCGGAACGCUUACGAAGCC
>RAND465
CAGCGAUAAACAGAAGGCCACAGUUGAGACAAUUAACUGCGCGGAUUGCCUACUGUUUGC
CGUA
>RAND466
GUGUACAACGCCUUGGUGCGGCGGAUCCGCGUUUGAUUCCAAGUGCGGAACCAGGCAUGA
UCGAUGUGUCGCAUAAACACCCGCAGGCGUCCGGCCCGGCG
>RAND467
UGGCGUAGCGAUGCGCCAUCUACUCCCCGUGCAUAGAACGUGGGGGUCAGGUAGCCUAUC
CUUAUGUGCCCUAGAGGCUAACCGGAUCCCAGC
>RAND468
GAACCGCAAUAGCCCCUGGCGUGCGGCAGUCACCGAUAGUCAGGGGCGCUGCGUUCUGAU
CAGACAGGUCGUAGACACAGGUACCAAUAUUAGGUU
>RAND469
CGCUCACUGACGCCCUGAUUACUGUUGCCUCGACCUGCUUAGACUGGAGGUCUCGCAACA
AGCGUAACGUGGGCGGAGGAGCGUACA
>RAND470
UAGAAUCCAGGGGACAUCCUGCGUACGGACCCAGAGUUUAUAUGUCAUGGCCGCUCGAGC
CAGGCGCCCCUACGACUUUUAGUAUGGGUCCGGGAGGGCCCGUAUUAAUCUUC
>RAND471
GAACACGUGUGUCAUGCUUGAGGGUAGGCCGGCCACCCGCCGCCACGCUUAUCAGGGGGG
UGUACUCCCG
>RAND472
AGCAAUAUUCCGCCCCUUUCGAGGCAGGCUUGGCUGGGGCCAGUAUCCAGGCCGUUCAUG
AUCAGGCGACUGGAGGGGUUCUG
>RAND473
AGGUCUAGCCAGGAUAGACGCUCGGCCACAGCGCCGGGCGUCCGACUUCAGCAAUUGCGG
AGGUUCCUCCACGCUCCCGAUAACUC
>RAND474
CAUGGCGGAUUGGGGCCGGGAGCCCGUGAUUUCAGGGACCAAGCAGGUUCAUUGAAAAAG
CCGAGCGACCGGCCCGUAAAUGCUUC
>RAND475
UCCGACGGGGCGGUAGCGUUGAGGCUGUGUACGGCGCUGAGUGGCGCCACUGCGCGCCCA
ACGCCCCCGUAACACUGGGAGCGGGGAAACG
>RAND476
CGAGACUGUAUGCUUGUCUGUUACGUCGGACGAGCGUGCGAUACCCGAACCAGCUUAUCC
CGUGCUAAGUUGAAACGCAGGUCAA
>RAND477
CUGCGUCGUGUGCGUAGUGGUCCGGUCGGGACGGCCCGGUGGCACUGCUUGGCAGAUUGC
UCCUAGCCAAAUCCUGA
>RAND478
UGGGACGGCGCUGCCGAGGCGUCCGGGGCCCUAACUGCUUACCAAUCACCCUUUACCUUU
UGCGGGGCAGAAUUUUAGGGUCGGUGGUUCAGAGGCACU
>RAND479
CCAUAGUUGUGCAUGCAAAAGCGGGAGAAUCUACCCUAGAAGAUCUUGGGCUAUUUUCUG
AGCAGUCGCGUGCCGCUGUG
>RAND480
AGAAGUGGAUGUCACGGCUUUAGCGGGUGGCGAUUCUUUCAGGUUUCCGCGAGCGCUAGC
GUGUGCUCAGGGCAAAGUGGCCUGUUAGUGAUAUCAG
>RAND481
UAGACUAAAUUGUCCAGGGUACGGUCGUAGCACAAGGGAUCGAGCUUCCUGAAUCGUAGA
CGAUUGGCCGUACCACUGGCGCUAGUUGAUCC
>RAND482
CUCUUGGACCAACUGUCUGUACCACGCUGGUCGGUUCCCGUCCUGCUGGAUAGCAAAGAG
CUAUGUAAAGGGCCACCAGACCGGUGUAACU
>RAND483
CAGUUGGUUUGAACCGGGCGACUAGGUAACGCCUCGGUGAGCUCGGUCUCAAGCGAAACU
GAGCUGGGGUGCGGGCUGCUUC
>RAND484
GUGUGGUUGGCUGAACAGCCGAGCGUUGGUAACGGGGCUAACGUCGGGAGAAAACCUGAC
UUUUGGUCCACGCGUCGCCAUGCGUUCCCGGGGAUAUAUAUCCG
>RAND485
AUUCCUGAUGUCGAGCCAGUAAGAUUGACCAGCGACUUAACGUGUGGAUAGUUCGCGGGA
ACGCCGCGAACGGUACGACUAAGGC
>RAND486
GGUGCCGAGGAACCAGACAAGCCAGGUCUGACCUUGGGUUGGAUUGGAUGGCAGUACUGC
CCCAUCCGGGGCAGCACGGCAGCGCAGAUUCCAGGGAC
>RAND487
AUACAAGCCUUCCGUUGGGCCACUGCUCCUGGGGGCCUGUGGUCCCGGGCGGGAUUUCUA
AAAUGAGCUGUCCACAUUAGUGGCCGAGCACU
>RAND488
AAGAUUAUGGUGUUGAGGAUCGCACCCGGAACUCCGACACCAGCGCGCCGAUCUCCGAGG
UGACUGGGAGCCUUAGCGCGGUG
>RAND489
AUUAACGAGCUUAGGUCCGAGAUGGAACACCGUGCUAGUAUGUAGAACCGUAUGUGCUGG
CGGGAGGUUAUCCAUUUCGAUACAGAGGU
>RAND490
UCUGUCCAGACGGCAAAAGGACUGCCUGUGGCCGUAGAAACAAAAGUACGUCUGACAACG
AGAACGCGCUUUUGUGGACCUUUACC
>RAND491
GAACCCGUGUGUGCUCGGGCAAUUGGUACAUCCCAACAAUAGUCCAGAGAGCGGGUUUAU
CGGGUUCCGGACC
>RAND492
GUGUGAACCAACCACUAGGUUCUGUUCUAUAGCGUAGGCACAUCCUGGUGGACAGUUCAC
UUUGGCUACUGGUGGCGGUGGAACGCAG
>RAND493
GAGUCACGGGCUGAUGGCCAUUUCUACUUUGGUUAGUCAGAUGGCCGAAGCGAGGGGGAC
CAGAUGCGCGGUCGUAGCGUGACAUAGAUCUAGUAAGC
>RAND494
CUAGUUCCGGGCCUGCCGACGGCGCUCUUCGAGCGCCGUAGUCACAGCGACCAUUCAGAC
AAGGAAC
>RAND495
GUGGCAUAGACUAUGAAUCCGUGAAGGUCAGAUGAGCAGACUCGCUCUAACUGACAGUCA
CUGGGACUGUUCUACACG
>RAND496
UUCGGGAGGGGAGAGCGUCCGGUCCCUGUAAAGCCGCGGCUCGCCUUCACGUACCAAUUU
AGACGGGCGGCGUCAAUGGGCAGGCUCGGUCCGCUGUUUGUUCCACUGGUAU
>RAND497
GAUCCGGCGGUUCCGGCACGUCCGGACAAAGUCACUCGCUUAACGUGGAACCCUCCAGUA
AGCUAUGGCUGGCCG
>RAND498
UGUAGAGGGCUGGUGUGCUUCCAGCGUCUCUGCCGUCUCUUCUAAGAUUGGUCCGGGAGG
AGAAACAGUUUGCGCAAAACGCCGCUCUAACGCAGA
>RAND499
UAUAGGGGUGCCCCGGGAUCUACUAUGCCAGGCACAGUGGGGCACAGUAGAGGGGCUGUA
AUGUUGUGCUCCUU
>AY624052.1/200-318 RF00001;5S_rRNA;#(13, 65)
CCAGCCUGUUUACGCCCGAUCUCGUCCGAUCUCGGAAGCGAAGCAGAGUUGG
>BX901980.12/111008-110890 RF00001;5S_rRNA;#(13, 65)
CCACCCUGGAAAUGCCCGAUCUCAUCUGAACUCGGAAGUAAAGCAGGGUCGG
>AC131129.4/46877-46758 RF00001;5S_rRNA;#(36, 92)
GUCUAAUCUUGAAAGCUACGUAGGAUCAAGCCUGGUUAUUACUUGAAUGAGGAGAC
>AF041468.1/37526-37410 RF00001;5S_rRNA;#(13, 66)
GCGCAAUGGAACCACUCCGAUCCAUCUCGAACUCGGUUGUGAAACGUUGCAGC
>BA000035.2/2595001-2594885 RF00001;5S_rRNA;#(32, 98)
UCCCAUUCCGAACCCGGAAGCUAAGCCUGGUUACGCUGAUGGUACUGCACUCGGGAGGGUGUGGGA
>AC010551.3/14392-14279 RF00001;5S_rRNA;#(6, 68)
GGCCAUACCACCCUGAACGUGCCCAAUCUCAUCUGAUCCCGGAAGCGAAGCAGGGUCAGGCC
>BA000037.2/2943501-2943386 RF00001;5S_rRNA;#(8, 74)
CCAUAGCGUUUUGGACCCACCUGACUCCAUUCCGAACUCAGAAGUGAAACGAAAUAGCGUCGAUGG
>U31852.1/1-120 RF00001;5S_rRNA;#(25, 90)
CACCGGAUCCCAAUCAGAACUCCGCAGUUAAGCGUGCUUGGGCGAGAGUAGUACUAGGAUAGGUG
>AY258278.1/3651-3533 RF00001;5S_rRNA;#(38, 104)
CCAUUCCGACCUCGAUAUGUGAAAUCGUCUUGCGCCAUAUGUACUGAGAUUGUUCGGGAGACAUGG
>M16191.1/1-119 RF00001;5S_rRNA;#(13, 65)
CCACGUUGAAAGUACCCAGUCUCGUCAGAUCCUGGAAGUCACACAACGUCGG
>CR382300.12/38567-38452 RF00001;5S_rRNA;#(17, 83)
CCUGUAGCCAAAGACCAGUUACGCAAUGAAGCCAGCAGGGCUGAGCUUGGUUAGUACCUGUAUAGG
>M11536.1/2-116 RF00001;5S_rRNA;#(13, 66)
GCAAGAUGGAACCACCUGAUCCCUUUCCGAACUCAGAAGUGAAACGUUUUAGC
>X02249.1/3-117 RF00001;5S_rRNA;#(8, 74)
CCAUAGUGUUGUGGUACCACCUGACUCCAUUCCGAACUCAGUAGUGAAACGUAAUAACGCCGAUGG
>M35572.1/1-119 RF00001;5S_rRNA;#(13, 65)
CCACAGUGAACACACCGCAUCCCGUCCGAUCUGCGCAGUUAACCACUGUAGG
>AC146268.2/147242-147122 RF00001;5S_rRNA;#(13, 87)
CCAUCCUGAACGCACCCGCUUGCCUCUGAUCUGUUGAAGCUAAGCAGGGUCGGGCCUGGUCAGUACUUGGAUGG
>BX248089.5/69306-69424 RF00001;5S_rRNA;#(31, 109)
GACCGAUUACUCCCUGAAGCUAAGCAGGGCUGAGCCUGGUCAGUACCUGGAUUGGAGAUCGCAUGGGAAAACUAGGUC
>AC019181.4/6275-6161 RF00001;5S_rRNA;#(0, 83)
GUCUAGGGCCAUACCACACUGAAAGCGGCUGAUCUCGUCUGAUCUCAGAACCUAAGCAGGGUCAGGCCUGGUUAUACUUGGAU
>AL513307.10/13794-13685 RF00001;5S_rRNA;#(34, 90)
UCGUCUGAUCUCGAAAGCUAAGCAGGGUCAGGCCUGUUUUGUACUUGGAUGGGAGA
>AC157278.2/17982-18098 RF00001;5S_rRNA;#(7, 89)
GCCAUACCACCCUGAAUGCCCAAUCUCAUCUGAUCUCGGAAGCUAAGCUGGGUCGGGCCUGGUUAGUACUUGGAUGGGAGGC
>X01518.1/1-119 RF00001;5S_rRNA;#(13, 65)
CCACGUUGAAUACACCAGUUCUCGUCCGAUCACUGAAGUUAAGCAACGUCGG
>X01128.1/46-166 RF00001;5S_rRNA;#(13, 66)
UCUACCAGAAAGCACCGUUUCCCGUCCGAUCAACUGUAGUUAAGCUGGUAAGA
>AC122879.3/131624-131506 RF00001;5S_rRNA;#(13, 65)
CCACCCUGAAUGCACCCGAUCUCAUCUGAUCUCUGAAGCUAAGCAGGGUCGG
>AC154615.2/38518-38406 RF00001;5S_rRNA;#(0, 112)
GCCUAUACCACCCUGAAUACAUCCCGUCUUGUCUAAUCUUGGAAGCUAAGUAGGAUCAGACCUGGUCAUUAUUUGAACAGGAGACUGCCUGGGAAUACUGGGUGUUGUAGGC
>AY130482.1/313-430 RF00001;5S_rRNA;#(13, 64)
CCAACAAUAAUGCACCGGAUCCCAUCAGAACUCCGCAGUUAACAUGCUUGG
>AE009657.1/3809-3923 RF00001;5S_rRNA;#(11, 70)
UGGCGGAGCGGCUGCACCCGAUCCCAUUCCGAACUCGGCCGUGAAACGCUCCAGCGCCA
>D87038.1/1-119 RF00001;5S_rRNA;#(13, 65)
CCACGUUGAAAGCACGACAUCUCGUCCGAUCUGUCAAGUUAAGCAACGUUGG
>AL135978.4/73722-73619 RF00001;5S_rRNA;#(11, 68)
CUGACUGUGCCUGAUCUUGUCUGAUCUUGGAAGCUAAGCAGGGUCAGGCCUGGUUAG
>AE000940.1/14525-14646 RF00001;5S_rRNA;#(13, 67)
GCGUGGGGGUUUAUACCUGAUCUCGUUUCGAUCUCAGUAGUUAAGUCCUGCUGC
>AL031154.1/24027-24145 RF00001;5S_rRNA;#(13, 65)
CCUAGGCGAAAACACCAGUUCCCGUCCGAUCACUGCAGUUAAGCGUCUGAGG
>X52047.1/2-120 RF00001;5S_rRNA;#(13, 65)
CCACUCAGAAAACGCCGGGUCCCAUCAGAUCCCCGAAGCUAAGCUGAGUUGG
>AE012038.1/9242-9128 RF00001;5S_rRNA;#(13, 66)
GCGCUGUGGAACCACCCGAUCCCAUCCCGAACUCGGAAGUGAAACGCAGCUGC
>CP000090.1/3503802-3503690 RF00001;5S_rRNA;#(13, 66)
GCGAGCUGGAACCACCCCUUCCCAUCCCGAACAGGUCCGUGAAACAGCUCCGC
>X03564.1/395-514 RF00001;5S_rRNA;#(39, 90)
CGCUCAGCCGUACUUAAGCCACACGCCGGUAGGUUAGUAGUAUGGUGGGUG
>AJ132199.1/1-119 RF00001;5S_rRNA;#(13, 65)
UCACGUUGAAAACACCGGUUCUCGUCCGAUCACCGAAGUUAAGCAACGUCGA
>AC093798.3/168012-167904 RF00001;5S_rRNA;#(12, 62)
ACCACCCUGAACACACCUGAUCUCAAAAGCAAAGCACAGUCGGGCCUGGU
>M36152.1/1-117 RF00001;5S_rRNA;#(32, 86)
UCCCAUUCCGAACACAGAAGUUAAGCUCUUUAGCGCCGAUGGUACUUGGUGGGA
>BX927102.12/45207-45324 RF00001;5S_rRNA;#(7, 69)
GCUAUAUCACCCUGCAGCACAAGACAAGUUACUCACUGAAGCUAAGCAGGGCUGAGCCUGGU
>CP000030.1/84034-84148 RF00001;5S_rRNA;#(13, 66)
GCGGGAGUGAAACACCCGGUAACAUCCCGAACCCGGAAGUUAAGCCUCCCAGC
>AL671493.12/70850-70968 RF00001;5S_rRNA;#(11, 85)
CACCACUCUGAACACUCCUGAUCUUGUCUGAUCUCAGCAGUUAAGUAGGGUCAGGCCUGGUUAGUACUUGGAUG
>M10437.1/2-120 RF00001;5S_rRNA;#(13, 65)
CCACGGCUAAUGCGCCCGAUCCCAUCCGAACUCGGAAGCCAAGCGCCGUUGG
>AL157392.18/154154-154274 RF00001;5S_rRNA;#(11, 66)
UACUGCCCUGAAUGCGCCUGAUCUUGUCUGAUUUCAGAAGCUAAGCAGGGUCGUG
>Z50056.1/3-119 RF00001;5S_rRNA;#(9, 73)
CAUGGCGGAGGGGAAACGCCCGGUCCCAUCCCGAACCCGGAAGCUAAGCCCUCCAGCGCCGAUG
>X05539.1/1-121 RF00001;5S_rRNA;#(27, 97)
GCCGUAUCCCAUCCCGAACUACGAAGCUAAGUCACUUUGAGCUGGGCUAGUACUGAGAUGAGGGAUCGGU
>X63467.1/328-447 RF00001;5S_rRNA;#(13, 66)
CUUGGCUGAAAACACCAUACUCCCGUCCGAUUUGUGAAGUUAAGCAGCCACAG
>AY835431.1/195745-195861 RF00001;5S_rRNA;#(13, 65)
UUAAAUUGGAACAACACCAAUCCAUCUCGAACUUGGUCGUUAAACAAUUUAA
>CP000099.1/1138290-1138169 RF00001;5S_rRNA;#(13, 66)
GCGGCAGUGUAACUCCUGUACCCAUCCCGAACACAGUAGAUAAGCCUGCCCGC
>DQ062688.1/255-371 RF00001;5S_rRNA;#(13, 66)
GCGGAGGGGUUCCACGCGUUCCCAUCUCGAACACGACCGUUAAGCCCUCCAGC
>X00931.1/3-117 RF00001;5S_rRNA;#(8, 74)
CCAUAGCGCCGUGGAACCACCUGAUCCCAUGCCGAACUCAGAAGUGAAACGCGGUAGCGCCGAUGG
>X01004.1/1-119 RF00001;5S_rRNA;#(13, 65)
CCAUGCUGAAUAUACCGGUUCUCGUCCGAUCACCGAAGUCAAGCAGCAUAGG
>AF211124.2/4944-5053 RF00001;5S_rRNA;#(13, 67)
GCAGAUAUGAUACACAUGAUCCCAUUCCGAACUCAAAUUGUGAAAUUAUCUAGC
>BC068450.1/2223-2103 RF00001;5S_rRNA;#(6, 68)
GGCCAUAUCACCCUGAACGCGCCUGAUCUCAUCUGAUCUCGGAAGCUAAGCAGGGUCGGGCC
>BC068450.1/2223-2103 RF00001;5S_rRNA;#(69, 120)
GGUUAGUACUUGGAUGGGAGAAAUUUUAUAAAGAACACAUGAACACUAGCU
>AE017354.1/613084-613199 RF00001;5S_rRNA;#(20, 89)
GGAACCACCUGAUACCAUCUCGAACUCAGAAGUGAAACAUUUCCGCGCCAAUGAUAGUGUGAGGCUUCC
>AP005434.4/42712-42830 RF00001;5S_rRNA;#(37, 88)
UCUGAUCUCAGAAACUAAGCAGGAUUGGGCCUGAUUAGUACUUGGAUGAGA
>AL603831.23/31089-30977 RF00001;5S_rRNA;#(2, 69)
GGCCAUACCACCCUGAACGCGCCCAAUCUCGUCUGAUCUCGGAAGCUAAGCAGGGUCGGGCCUGGUU
>AC011621.10/768-650 RF00001;5S_rRNA;#(32, 83)
UCCUAUCAGAACUCCGCAGUUAAGCGUGCUUGGGCGAGAGUAGUAAUAGGA
>AL627088.7/89673-89557 RF00001;5S_rRNA;#(23, 81)
GUCCAAGACUGGUUACUCACUGAAGCUAAGCAGAAAUGAGCCUGGUCAGUAUCUGGAU
>AC015563.11/43124-43006 RF00001;5S_rRNA;#(17, 117)
CCUGAAUCCACCCAAUCUCGUCUGAUUUCAAAAGCUAAAAAGGGUCAGUCCCAGUUAGUAUUUGGAUGAGAGCCAGCCCGGGAAUAUUGGGUGCUGUAGG
>AC011311.11/116798-116682 RF00001;5S_rRNA;#(13, 86)
CCACCCUGAACACACCUGGUCUCACCUGAUCUUGGAAACUAAGCAGGGUCGGGCCUGAUUAGUACUUGGGUGG
>BX276088.8/75636-75750 RF00001;5S_rRNA;#(1, 113)
CUGGCAACUAUCUCUCUGCAACUCUCACACGGUCGGCCACUGAAGCUAAGCAGGACUGAGCCUGGUCAGUACCUGGCUGGGUGACCACAUGGGAAGGCUAGGUUGCUGCCGG
>AC090772.9/85631-85749 RF00001;5S_rRNA;#(18, 75)
CUGAACACGCCUGAUCUCAUCUGCUCUUGGAAGCUAAGCAGGGUCAGGCCUGGUUAG
>AB066106.1/139-257 RF00001;5S_rRNA;#(13, 82)
CCACCCUGAAUGUGCCCGAUCUUGUCUGCUCUCGGAAGCUAAGCAGUGUUGGGCCUGGUUAGUACUUGG
>Z47547.1/16154-16040 RF00001;5S_rRNA;#(36, 96)
UCCCAUUCCGAACUCACAUAUAAUUUUUUCUUUAUUGAGACUACUAUGUAAAUAAUGGGA
>K02354.1/1-119 RF00001;5S_rRNA;#(13, 65)
CCACGUUGAAAACACCGGUUCUCGUCCGAUCACCGAAGUUAAGCAACGUCGG
>AC092705.3/17710-17833 RF00001;5S_rRNA;#(2, 71)
CUACGGCCAUACCACCCUGAACGUGCCUGAGCUUAUCUGAUCUCAGAAACUAAGCAGGGUCGGGCCUGG
>AC092705.3/17710-17833 RF00001;5S_rRNA;#(73, 124)
AGUGCAUGGAUGGGAGGAAAUGCUUACUGGAGUAUUUUUGCAUUUUGGAUU
>AC114959.2/81113-81230 RF00001;5S_rRNA;#(6, 68)
GGCCAUACCACCCUGAACGCGCCUGAUCUCGUCUGAUCUCGGAAGCUAAGCAGGGUCGGGCC
>K01537.1/51-169 RF00001;5S_rRNA;#(13, 65)
CCACCCUGAAAGUGCCCGAUAUCGUCUGAUCUCGGAAGCCAAGCAGGGUCGG
>M58387.1/1-120 RF00001;5S_rRNA;#(55, 120)
AGCAGUUGAACGGCAGAUUAGUACCACGGUGGGUGACCACCUGGGAAUCCCUGCUGCAGACUGUU
>U67518.1/78-192 RF00001;5S_rRNA;#(13, 66)
GCGGGGGGGCCACACCCGAACCCAUCCCGAACUCGGAAGUUAAGCCCCCCAGC
>AL118508.27/92200-92086 RF00001;5S_rRNA;#(42, 96)
UCUCAGAAGCUCAGCAGGGUCUGGCCUGGUUAGUACCUUGAUGGGAGACUGAGA
>M16530.1/6-126 RF00001;5S_rRNA;#(13, 66)
GGCGCCGGUGCUACGCCCGGUCUCUUCAGAACCCGGAAGCUAAGGCCGGCGCC
>CR786570.9/54585-54471 RF00001;5S_rRNA;#(9, 59)
UAGCUCUCUGCAACUCUCACAUGGUCGCCCACUGAAGCUAAGCAGGGCUG
>AL132979.2/62841-62722 RF00001;5S_rRNA;#(43, 105)
AACUUUGGAUUUAAACAUAUUUGGACGAGAAUAAUACUUAAAUGGGUGAUCUUCAGAAAGUU
>AC105487.6/87056-86938 RF00001;5S_rRNA;#(13, 65)
CCACCCUGAAUACACCUGAUCUCGGCUGAUCUCAGAAGCUAAGCAGGGUUGG
>K02349.1/1-119 RF00001;5S_rRNA;#(13, 65)
CCACGAUGAAUACACCGGUUCUCGUCCGAUCACCGAAGUUAAGCAUUGUCGG
>AL136295.3/51429-51310 RF00001;5S_rRNA;#(9, 118)
CCAUACCACCCUGAAUGUGACUGAUCUUUUCUGAUCUUGGAGGCUAAGCAGGUUCGGGCCUGGUUAGUACUUGGAUGAGAGAUUGGCUGGGAAUUCCAGGUGCUAUAGG
>AE007527.1/8855-8971 RF00001;5S_rRNA;#(13, 66)
GCUUGGUUGUAACACCCGUUCCCAUACCGAACACGAAGGUUAAGAACCAAAGC
>AL935029.6/34012-34128 RF00001;5S_rRNA;#(25, 84)
CCAAGACUGGUUACUCACUGAAGCUAAACAGGGCUGAACCCGGUCAGUACCUGGAUUGG
>AE017340.1/2432536-2432421 RF00001;5S_rRNA;#(8, 74)
CCAUAGCGGUGUGGCACCACCUGAAUCCAUUCCGAACUCAGAAGUGAAACACACCAGCGCCGAUGG
>AL138976.5/129554-129451 RF00001;5S_rRNA;#(8, 88)
UCCUGAGCGCACCCCAUCUCCUCUGAUCUCGGAAGCUCAGCAGGGUCGGGCCUGGUUAGUACUUGGAUGGGAGAAUAGGA
>AL031628.2/61-179 RF00001;5S_rRNA;#(13, 65)
UCACGUUGAAUGCACGCCAUCCCGUCCGAUCUGGCAAGUUAAGCAACGUUGA
>BX324180.4/35346-35232 RF00001;5S_rRNA;#(1, 113)
UCAGCAGCUAGCUCUCUGCAACUUUCACAUGGUCACCCACUGAAGCUAAACAGGGCUGCGCCCAGUCAGUAGGUAGAUGGGAGACCACAUGGGAAAGCUUGGUUGCUGCUGG
>BX088593.12/186098-185985 RF00001;5S_rRNA;#(1, 112)
CCAGCAGCUAGCUCUCUGCAAAUCUCACAUGGUAGCCAACUGAAGCUAAACAGGGCUGUGCAAGGUCAGUACCUGGAUGGUAGACCACAUGGGAAAGCAUGAUGCUGCAGG
>AC008597.8/56572-56455 RF00001;5S_rRNA;#(36, 88)
AUCUGAUCUCGGAAGCUAAGCAGGGUAGGCCUGGUUAGUGCUUGGAUGGGAU
>U09230.1/4482-4597 RF00001;5S_rRNA;#(14, 64)
UGUAGUGGUACCACCUGAAUCCAUUCCGAACUCAGAAGUGAAACGCUACA
>AE017283.1/1796804-1796688 RF00001;5S_rRNA;#(14, 64)
UGGAAGGGAAACACCCGGUCCCAUUCCGAACCCGGUCGUUAAGCCUUCCA
>AC121344.5/26105-25987 RF00001;5S_rRNA;#(33, 91)
CUCAUCUGAUCUCAGAAGCUAAGCAGGGUUGGGCCUGGUUAGUACUUGAAUGGGAGAG
>AF494278.1/97609-97725 RF00001;5S_rRNA;#(13, 66)
GCGUAGAGGCCCCACACCAAUCCAUCCCGAACUUGGUGGUGAAACUCUACUGC
>K02682.1/2-118 RF00001;5S_rRNA;#(9, 73)
CAUAGCGUGGGGGAAACGCCCGGUCCCAUCCCGAACCCGGAAGCUAAGCCCCAUAGCGCCGAUG
>U30821.1/5102-5218 RF00001;5S_rRNA;#(13, 66)
GCGUGGUGGAACCACACCGAUCCAUACCGAACUCGGUUGUGAAACAUUACUGC
>AC118263.8/176500-176381 RF00001;5S_rRNA;#(24, 91)
GUGUCCAAACUUGGCUCAUCUCAGAAGCUAAGCAGGGUCAGGCCUGGUUAGUACUUGGAUGGGAUAC
>AC073046.7/148291-148199 RF00001;5S_rRNA;#(4, 56)
CCACCCUGAAUGCACCUGAUCUCAUCUGAUCUUGGAAGUUAAGCAGGGUCGG
>BX248584.1/238667-238783 RF00001;5S_rRNA;#(14, 65)
CGCGAUAGUACCACCUGAUGACCAUUCCGAACUCAGAAGUGAAAUGUCGUG
>BX511229.6/211466-211569 RF00001;5S_rRNA;#(1, 102)
CCGGCAGCUAGCUCUCUGUAACUCCCACAUGGAAGCUAAGCAGGGCUGCGCCUGGUCAAUAGUUGGUGGGAGACCACAUGGGAAAGCUAGGUUGCUGCCGG
>AC015980.4/95546-95653 RF00001;5S_rRNA;#(28, 105)
CCGAUCUCAUCUGAUCUUGGAAGCUAAGGAGGGUUCGGCCUGAGUUAGUAUCUGAGUGGGAGAAACAGAAGAGAUGG
>AF282514.2/459-576 RF00001;5S_rRNA;#(13, 90)
UCACCCUGAACACACCUGAUCUCACCUGAUCUUGGAAGCUAAGCAGGAUUGGGCCUGGUGAGUACUUGGAUGGGAGA
>AC098477.2/115224-115116 RF00001;5S_rRNA;#(32, 92)
UCUCAUCUGAUCUUAGAAGCUAAGCAGGGUUGGCCCUGGUUAGUACUUGGACAGGAGAGA
>AC018638.5/90690-90573 RF00001;5S_rRNA;#(6, 117)
AUCUACGCACCCUGAACGCGCCCGAUCUGGUCUCAUCUCGGAAGCUAAGCAGGGUCGGGCCUGGUUAGUACUUGGAUGGGAGAUCGCCUGGAAAUACCGGGUGCUGUAGGU
>BX629346.17/168975-169091 RF00001;5S_rRNA;#(12, 63)
CUCACUCUGCAGCCCAAGACCGGUUACUCACUGAGGGUAAGCAGGGCUGAG
>BX296533.9/185385-185276 RF00001;5S_rRNA;#(2, 62)
ACCUGGACAUAUCACCCUGCAACCGGUUGCUCACUGAAGCUAAGCAGGGCUGAGCCUGGU
>AL845493.5/158065-158179 RF00001;5S_rRNA;#(11, 67)
GCUCUUUGUAACUCUCACAUGGUCGCACACUGAAGCUAAGCAGGGUUGCACUGGGU
>BX571812.7/21596-21482 RF00001;5S_rRNA;#(18, 107)
GCAACCUUCACAUGGUCCCUCACUAUAGCUAAGCAGGGCUGCGCCCAGUCAGUACCUAGAUGGGAGACCACAUUGAAAAGCUAGGUUGC
>BX571812.7/21596-21482 RF00001;5S_rRNA;#(8, 113)
CUGGCUCUCUGCAACCUUCACAUGGUCCCUCACUAUAGCUAAGCAGGGCUGCGCCCAGUCAGUACCUAGAUGGGAGACCACAUUGAAAAGCUAGGUUGCUGCCAG
>M74438.1/534-648 RF00001;5S_rRNA;#(8, 68)
GCCCCACCCCCAACCCUGGGUACUCCCGAUCUCGGAAGCAAAGCAGGGUCGGGCUCAGGC
>CR381650.15/106559-106673 RF00001;5S_rRNA;#(0, 114)
UCCGGCUGCCAGCUCUCUGCAACUCUUACAUGGUUUCCCACUGAAGCUAAGCAGGGCUGCACUUGGUCAGUAGCUGAAUGGGAGACCACAUGGGAAAGCUAAGUUGCUGCCGGA
>AC006987.2/81194-81076 RF00001;5S_rRNA;#(6, 119)
GGCCAUACCACCCUGAACACAUGGGAUCUUGACUGAUCUUGGAAGCUAAGCAGAGUCGGGCCUGCUUAGUACUUGGAUGCGAGACCCCCUGUGAAUACUGAGUGCUGUAGGCU
>AJ390216.1/182-302 RF00001;5S_rRNA;#(32, 102)
UCCCGUCCAGAACCCCGCAGUUAAGCGUUGCUUGGGUGAGAGUAGUACUAGGUUGGGUGAGCUCCCGGGA
>AE017261.1/298819-298699 RF00001;5S_rRNA;#(13, 65)
ACAUCGGGGAAAUACCAGGUCCCAUUCCGAACCCGACGGUGAAGCCCGAUGU
>M88466.1/5708-5824 RF00001;5S_rRNA;#(10, 71)
UUGGCGAAGGGGAAACGCCCGGUCUCAUUCCGAACCCGGAAGCUAAGCUCUUCAGCGCCGA
>AL162752.2/194687-194574 RF00001;5S_rRNA;#(13, 66)
GCGAGUUGGUCCCACGCCUUCCCAUCCCGAACAGGACCGUGAAACGACUCAGC
>AC024226.11/11574-11692 RF00001;5S_rRNA;#(32, 83)
UCCCAUCAGAACUCCGCAGUUAAGCGGGCUUGGGCGAGAGUAGUACUAGGA
>AL022577.1/101438-101321 RF00001;5S_rRNA;#(13, 86)
CCACCCUGAACGUGCCCAAUCUUGCCUGAUCUUGGAAGCUAAGCAGGGUUGGGCCUGGUUAGUACUUGGAUGG
>M10358.1/2-120 RF00001;5S_rRNA;#(13, 65)
CCACCACGAAAGCACCCGAUCCCAUCAGAACUCGGAAGUUAAACGUGGUUGG
>AC102401.10/122284-122166 RF00001;5S_rRNA;#(13, 65)
CCACCCUGAACGCGCCCAAUCUCGUCUGUUCUCAGAAGCUAAGCAGGGUUGG
>AC095034.2/130596-130477 RF00001;5S_rRNA;#(9, 88)
CCCACCAACCCUGAACACAUCUGAUCUUGACUGAUCUUGGAAGCUAAGCAGGGUCAGGCCUGGUUAGUAUUUGGAUGGG
>AC130222.4/91861-91766 RF00001;5S_rRNA;#(27, 77)
CCUGAUCUCGGAAGCUAAGCAGGGUCAGGCCUGGUUAGUACUUGGAUAGG
>AE017308.1/260701-260596 RF00001;5S_rRNA;#(13, 65)
GCAAGAGUGUACACCUGAACCCAUUCCGAACUCAGUAGUUAAGCCUCUUAGC
>AY325493.1/124-236 RF00001;5S_rRNA;#(6, 68)
GGCCAUACCACAUUGAAUGCACCUUAUCUUGUCUGAUCUCAGAAGCUAAGCAGGGUCGGGCC
>BX465838.15/88918-88803 RF00001;5S_rRNA;#(15, 72)
ACUGCCACUCUCAAAUUGGCCGCCCAAUGAUGCUAAUCAGGGCUGCACCUGGUCAGU
>X06847.1/1-119 RF00001;5S_rRNA;#(13, 65)
CCGCGCUGAACGUUCCGCGUCUCGUCCGAUCCGCGCAGACAAGCAUCGCAGG
>AF184625.1/5826-5940 RF00001;5S_rRNA;#(13, 66)
GCGAGGAGCCUGAACCCGUUCCCAUCCCGAACACGGCCGUUAAACUCCUCAGC
>CR555306.1/1850903-1851015 RF00001;5S_rRNA;#(13, 66)
GCGUCCUGGCACCACCCCUUCCCAUCCCGAACAGGACCGUGAAACAGGACCGC
>AY924926.1/1-119 RF00001;5S_rRNA;#(13, 77)
GCUAUCAGAUAACUCGGGAUCCCGUCCGCUCUCCGUUCGAUAAACUGAUAAGUGCUGAAUUAGU
>X07545.1/503-622 RF00001;5S_rRNA;#(13, 65)
GUGGCCGGGCAACACCCGGUCUCGUUUCGAACCCGGAAGUUAAGCCGGCCAC
>AC098480.2/71760-71651 RF00001;5S_rRNA;#(6, 68)
GGCCAUACCACCCUGAAUGCAUCCAAUCUUGUCUGAUCUUGGGAGCUAAGUAGGGAUGGGCC
>L08503.1/3-117 RF00001;5S_rRNA;#(13, 66)
GCGGAACGCCUGCACCCGAUCCCAUCCCGAACUCGGCCGUGAAACGUUCCAGC
>BX510331.13/117799-117910 RF00001;5S_rRNA;#(59, 110)
CCGGUCAGUACCUGGAUGGGAGACCACAUGGGAAAGCUAGGUUGCUGUCGG
>AE017328.1/70837-70722 RF00001;5S_rRNA;#(11, 70)
UGGCGAGAAGGUCACACCCGUUCCCAUCCCGAACACGGUAGUUAAGCUUCUCUGCGCCA
>AE009951.2/1076861-1076977 RF00001;5S_rRNA;#(11, 70)
UAGCUAUGGGGGUACACCUAGUUACAUUCCGAACCUAGAAGUUAAGCCCAUAUACGCUG
>BX511268.5/23377-23261 RF00001;5S_rRNA;#(1, 115)
CCAGCAGCUAGCUCUCUGUAGCUCUCAAACUGUCGCCCACUGAGGCUAAGCAGGGCUGUGCCCGAUAUGUAUCUGGAUGGGAGACCACAUGGUAAAGCUAUAGGUUGCUGCUGG
>X02729.1/3021-3135 RF00001;5S_rRNA;#(13, 66)
GCGGAGGUGUAACAUCCGAUCCCAUCCCGAUCUCGGAAAUUAAGCCCUCCAGC
>AL158824.11/85710-85830 RF00001;5S_rRNA;#(6, 121)
AGCCAUACCACCCUGAAUGCACCUGAUCUCAUCUGAUCUCAGAAGUUAAGCAGGGUCGGGCCUGGUUAGUACUUGGAUGGGAGAAGUAAAUGAAAGCACGAGGGUAAUGAUGGCU
>AC095041.3/153100-153215 RF00001;5S_rRNA;#(13, 65)
CCAUCCUGAACAUGUCUGAUCUUUUCUGAUCUCAGAAGCUAAGCAGGAUUGG
>AC122522.4/132207-132091 RF00001;5S_rRNA;#(38, 105)
CUGAUCUCAGAAGCUAAGUAGGGUAAGGUCUGCUUCAUACUUGGAUGGGGGUCUUUUCUGAGAUUAG
>BX255890.6/113844-113958 RF00001;5S_rRNA;#(7, 67)
GCCAUAUCACCCUGCAGCCCAACACCGUUUUUACUGAAGCUAAGCAGGGUUGAGCCUGGU
>BX324190.13/58281-58167 RF00001;5S_rRNA;#(11, 81)
UCACCCAGGAGCCGAAGACCGAUUACUCUAUUAAGCUAAGCAGGGCUGAGCCUGGUCAGUACCUGGAUGG
>AL158837.14/22688-22806 RF00001;5S_rRNA;#(27, 98)
CCUGAUCUUGUCUGAUCUCACAAGCUAAGCAGGGAUUGGCCUGGUUAGUACUUAGAUGAGAGACUGCCUGG
>AL158837.14/22688-22806 RF00001;5S_rRNA;#(6, 119)
GGCCAUAGCACCCUGAACACACCUGAUCUUGUCUGAUCUCACAAGCUAAGCAGGGAUUGGCCUGGUUAGUACUUAGAUGAGAGACUGCCUGGGAAUACUGGGUGCUGUAGGCU
>AL109654.22/156199-156085 RF00001;5S_rRNA;#(18, 105)
UGAAUGUGCCUUAUCUCAGCUGAUCUUGGAAGCUAAGCAGGGUCAGGCCUGGUUAGUACUUGGAUAGGAGAAAAGUGAAAACAUUCA
>AL109654.22/156199-156085 RF00001;5S_rRNA;#(0, 114)
UCUAGAGCUAUACCACUCUGAAUGUGCCUUAUCUCAGCUGAUCUUGGAAGCUAAGCAGGGUCAGGCCUGGUUAGUACUUGGAUAGGAGAAAAGUGAAAACAUUCAAGUCCUGGA
>AC022850.7/19643-19516 RF00001;5S_rRNA;#(13, 65)
CCACCCUGAAUGCGCCCGAUCUCGUCUGAUCUCAGAAGCUAAGCAGGGUCGG
>D00059.1/1-118 RF00001;5S_rRNA;#(13, 65)
UCACGUAAACUGCACCCGGUCUCGUCCGAUCCCGGAAGUUAAGCUGCGUCGA
>AJ005582.1/157-275 RF00001;5S_rRNA;#(13, 65)
UCCACGGAAAAGCACCGGAACUCGUCAGAUCUCCGAAGUUAAGCCCGUGCGA
>M24957.1/152-36 RF00001;5S_rRNA;#(0, 74)
GGUUGCGGCCAUAUCUACCAGAAAGCACCGUUUCCCGUCCGAUCAACUGUAGUUAAGCUGGUAAGAGCCUGACC
>AF150533.1/320-444 RF00001;5S_rRNA;#(20, 71)
CCGAGCUCGAAUUCAGAAUCCCAUUAGAACUCCGAAGUUAAGCGUGCUUGG
>AY267353.1/67514-67628 RF00001;5S_rRNA;#(13, 69)
GUAGGACGUGAAAACACCCGAUCCCAUUCCGACCUCGAUCCGUGAAAUCGUCUUAC
>AC144434.2/31705-31823 RF00001;5S_rRNA;#(16, 82)
CCUUAAACAAGCCAGGUCUCAUCUGAUCUUGGAAGCUAAGCAAGGUUGGGCCUGGUUAGUACUUGG
>CP000057.1/843686-843801 RF00001;5S_rRNA;#(14, 64)
UGCGGUGGACCCACCUGAGACCAUACCGAACUCAGAAGUGAAACGCUGUA
>BX323077.15/145249-145360 RF00001;5S_rRNA;#(7, 58)
AUCACCCUGCAACCCCAGACCGGUUACUCACUAAAGCUAAGCAGGGCUGAU
>AC012075.10/141429-141316 RF00001;5S_rRNA;#(26, 104)
GCCCUAUCUCGUCUGAUCUCGGAAGCUAAGCAGGGUCAGGCCUGGUUAGUACUUGGAUGGGAGAAAAGAGAGAAGGGC
>BX510657.9/41883-41768 RF00001;5S_rRNA;#(1, 114)
CUGGGAGCUAUAGCUCUCUGCAGCUCUCAUAUAGUUGCCCACUGAAGCCAAGCAAGAAGGGCCGAGUCAGUAACUGGAUGGGGGACCACAUGGGAAAGCUAGGUUGCUUCUGG
>CP000082.1/2579982-2579869 RF00001;5S_rRNA;#(13, 66)
GCACGAUGGCCCCACCUGAUCCCUUACCGAACUCAGAAGUGAAACAUCGUCGC
>AC099314.3/86005-86113 RF00001;5S_rRNA;#(2, 64)
GGCCAUACCACCCUGAACGCGCCCGAUCUCGUCUGAUCUCGGAAGCUAAGCAGGGUCGGGCC
>CR318586.3/8794-8685 RF00001;5S_rRNA;#(23, 93)
UCCCAUAGUCGUCCACUAAAGCUAAGUAGGGCUGUGCCCGGUCAGUACCUGGAUGGGAGAUCACAUGGGA
>BX537326.9/39623-39737 RF00001;5S_rRNA;#(2, 112)
UGGCAGCUAGCUCUGUGCAACUCUCACAUCGUCGUCCACUGAAGCUAAGCAUGGCUGCGCCCAGUCAGUACCUCGAUGGGAGACCACAUGGGAAAGCUAGAUUGCUGUCA
>X83208.1/1-119 RF00001;5S_rRNA;#(13, 65)
GCACGCUGUAAAUACCGGUUCUCGUCCGAUCACCGAAGUCAAGCAGCGUUGC
>BX005252.15/149890-150004 RF00001;5S_rRNA;#(5, 112)
CAGCUAGCUAUCUGCAACUCCCACAAAGUCACCCACUGAAGCUAAGCAGGGCUGCCCCUGCUCAGUACCCGGAUGGGAGACCACAUGGGAAAGCUAGGUUGCAGCUG
>AC130530.4/118073-118191 RF00001;5S_rRNA;#(0, 84)
GUCUAUGGCCAUCCUGCCUAGACUGUGCUUAAUCUUGUCUGAUCUCGGAAGCUAAGCAGGGUCAGGCCUGGAUAGUACUUGGAU
>X02706.1/2-120 RF00001;5S_rRNA;#(6, 72)
GUUCAAACCUUCAAGGCCCCUCCCCAUCCCAUCAGCACUGGGAAGAUAAGCCUGAAUGGGCUGAAC
>BX897690.13/66220-66109 RF00001;5S_rRNA;#(19, 69)
UGCAGCCCAAGACCAGCACUGAAGCUAAGCAGGGUUGAGUCUGGUCUGUA
>AF324767.1/1-119 RF00001;5S_rRNA;#(24, 75)
UCACCGGAUCCCAUCAGAACUCGGAAGUUGAGCAUGCUUGGGCGAGAGUGG
>AC007448.14/65355-65237 RF00001;5S_rRNA;#(7, 92)
GGCCUACCACUGUGAACACGCCUGAUCUCAUCUGAUCUCAGAAGUUAACCCGGGUCAGGCCUGGUUAGUACUUGGAUGAGAGGCC
>AC007448.14/65355-65237 RF00001;5S_rRNA;#(1, 100)
UCCAUGGGCCUACCACUGUGAACACGCCUGAUCUCAUCUGAUCUCAGAAGUUAACCCGGGUCAGGCCUGGUUAGUACUUGGAUGAGAGGCCAACAGGGA
>AC090529.2/28468-28353 RF00001;5S_rRNA;#(5, 71)
UGGCCAUACCACCCUGAACGCGCCCAAUCUCGUCUGCAGGAAGCUAAGCAGGGUCGGAUCUGGUUA
>AC069417.19/42077-42193 RF00001;5S_rRNA;#(27, 105)
CCUGAUCCUGGCUGAUCUCAGAAGCUAAGCAGGGUUGGGCCUGGUUAGUACUUGGAUGGGAGAAAGAAAAGGAGAAGG
>BX000437.7/75913-75800 RF00001;5S_rRNA;#(5, 67)
CAGGCUUAUCACCCUGCAGCCCAAGACUGAUUACUCACUGAAGCUAAGCAGGGCUGAGCCUG
>AC116353.2/187885-187768 RF00001;5S_rRNA;#(1, 97)
UCUUUGGCCAUACCAUCUUGAACGUGCCCGGUCUCCUCUGAUCUUGGAAGCUAAGUAGGGUCAGGCCUGGUUAGUACCUGGAUGGGAACAUAAGGA
>M26976.1/105-223 RF00001;5S_rRNA;#(13, 66)
GCGGGGGGGCCACACCUGAACCCGUUCCGAUCUCAGAAGUUAAGCCCCCCUGC
>AE017342.1/290932-290814 RF00001;5S_rRNA;#(13, 65)
GCCUUCAUACAGCACCCUGCCCCGUCCGAUCCAGGAAGUUAAGCUGAAGAGC
>BX649510.18/122537-122423 RF00001;5S_rRNA;#(14, 103)
CUCUAUAACUCUCACAUGGUCACCUACUGAAGCUAAGCAGGGUUGCACCUGGUCAGUACUUGGAUGGAAGACCACAUGGGAAAGCUGGG
>BX649510.18/122537-122423 RF00001;5S_rRNA;#(1, 113)
CUGGCAGCUAGUUCUCUAUAACUCUCACAUGGUCACCUACUGAAGCUAAGCAGGGUUGCACCUGGUCAGUACUUGGAUGGAAGACCACAUGGGAAAGCUGGGUUGCUGCUGG
>AL357332.11/53643-53764 RF00001;5S_rRNA;#(18, 110)
CUGAACACACCUGAUCUCUCAUCUGAUCUCGGAAGCUAAGCAGGGCCGGGCCUGGUUAGUACUUGGAUGGGAGAAAUUAUAAGGUUAAAAAG
>AL357332.11/53643-53764 RF00001;5S_rRNA;#(11, 122)
UACCACCCUGAACACACCUGAUCUCUCAUCUGAUCUCGGAAGCUAAGCAGGGCCGGGCCUGGUUAGUACUUGGAUGGGAGAAAUUAUAAGGUUAAAAAGUAAUCGUGAGUA
>X61066.1/168-278 RF00001;5S_rRNA;#(12, 68)
GGCAAGAUGUUCCACCUGUUCCCUACCCGAAUAUAGAAGUUAAGCAUCUUAGCGCC
>AC073320.8/85201-85081 RF00001;5S_rRNA;#(5, 74)
UGGCCAUACCACCCUGAACGCGUCCAGUCUCAUCUCAUCUCGGAAGCUAAGCAGGGUCAGGCCUGGUUA
>AE000658.1/107663-107557 RF00001;5S_rRNA;#(13, 86)
CCACCCUGAACACGCCCGAUCUCGUCUGAUCUCAGAACCUAAGCAGGGUCGGGCCUGGUUAUUACUUGGGUGG
>AL929289.9/23488-23374 RF00001;5S_rRNA;#(3, 115)
GGCAGCUAGCUCUCUGCCACUCUCACAUGGUUGCCCACUGAUGUUAAGCAGGGCUGCGUCUGGUCAGUACCUGGAUGGGAGACCACAUGGGAAAGCUAGGUCGCUGGCUGCC
>BX255912.10/113302-113417 RF00001;5S_rRNA;#(28, 80)
AUACGGUCACUCACUGAAGCUAUGCAGGGCUGCAUCUGGUCAGUACCUGUAU
>AL645795.3/37785-37669 RF00001;5S_rRNA;#(25, 79)
CCAAGACUGGUCACUCACUGAAGUUAAGCAUGGCUGAGCCUGGCCAGUACCUGG
>X05518.1/2-114 RF00001;5S_rRNA;#(13, 66)
GCGAGGUGGUCCCACACCUUCCCAUCCCGAACAGGAUUGUGAAACGCCUUUGC
>BX005369.11/142335-142219 RF00001;5S_rRNA;#(25, 115)
CCAAGACCAGUUACUCACUAAAGCCAAGCAGGGCUGGGCCUGGCCAGUACCUGGAUGGCAGACCACAUGAGAAAACUAGGUUUCUGUUGG
>AL500524.10/25089-24984 RF00001;5S_rRNA;#(30, 106)
AAUCUCAUCAGAUCUCAGAAGCUAAGCAGGGUCGGAGCUGUUUAGUAUUUGGACAGAAGAAUGAUCUCUGGAGAUU
>BX324194.7/82915-82801 RF00001;5S_rRNA;#(61, 114)
UCCAGUCAGUACCUGGAUGGGAGACCACAUGGGAAAGCUAGGUUGUUGCUGGA
>AC093090.1/11039-11156 RF00001;5S_rRNA;#(17, 85)
CAUUAAUGUACCGGAUCCCAUCACAACUCUGCAGUUAAGAGUGCUUGGGCGAUAGUAGUACUAGGAUG
>AL445685.18/40099-40224 RF00001;5S_rRNA;#(5, 74)
UGGCUAUACCACCCUGAACGCGCCCGAUCUCAUCUGAUCUCGGAAGCUAAGAGGGGUUGGGCCUGGUUA
>AL732515.15/118216-118332 RF00001;5S_rRNA;#(34, 89)
GUUACUCACUGAAGCUAAGCGGGGCUGAGCCUGGUCAGUAUUAGAAUGGGAGAAC
>BX539326.7/85570-85453 RF00001;5S_rRNA;#(5, 62)
CAGCCAUAUCACCUUGCAGCUCAAGACUGGUUACUCACUGAUGCUGAAGCAGGGCUG
>BX119314.13/13003-13120 RF00001;5S_rRNA;#(7, 69)
GCCAUAUCACCCUGCAGCCGAAGACCAGUUACUCACUGAAGCUAGGCAGGGCUGAGCCUGGU
>BX324208.5/58473-58358 RF00001;5S_rRNA;#(7, 69)
GUCAUAUCACCCUGCUGCACAAGAGUGGUUACACACUGAAGCCAAGCAAGGCUGAACCUGAU
>AJ872273.1/41043-41159 RF00001;5S_rRNA;#(13, 67)
CUGGGGCGGGAAACACCCGGUUCCAUUCCGAACCCGGCCGUUAAGCCGCCCUGG
>AC016632.7/72320-72202 RF00001;5S_rRNA;#(13, 65)
CCACCCUGAACGUGUCCGAUCUCGUCUGAUCUUGGAAGCUAAGCAGGGUUGG
>CP000083.1/559851-559965 RF00001;5S_rRNA;#(13, 66)
GCGCUGUGGUCCCACCUGAUCCCUUUCCGAACUCAGAAGUGAAACGCAGUUGC
>AL161426.7/1686-1571 RF00001;5S_rRNA;#(4, 66)
GGCCAUACCAUGCUGAAUGCACCCAAUCUCACCUGAUCUUGGAAGCUAAGGAGGGUUGGGCC
>M10821.1/2-116 RF00001;5S_rRNA;#(56, 114)
CGCGCCAGCGCCGAUGGUCACUGGGACCGCAGGGUCCUGGAGAGUAGGUGCUGGUGCG
>AB001500.1/90-208 RF00001;5S_rRNA;#(12, 66)
ACCAACCUGGCUAUGCCCGAUCUCGUCUGAUCUCGGAAGCUAAGCAGAUUUGGU
>X75364.1/777-892 RF00001;5S_rRNA;#(13, 66)
GCAUAGGAGAUAUACCUGUUCCCAUGUCGAACACAGAAGUCAAGUCCUUUUGC
>S78185.1/1-119 RF00001;5S_rRNA;#(13, 65)
CCUCAGAGAAUAUACCGUAUCCCGUCCGAUCUGCGAAGUCAAGCUCUGAAGG
>BX510333.14/65277-65392 RF00001;5S_rRNA;#(0, 112)
GCAAUAGCAGUUAGCUCUUUGCAUCUCUCACAUGGUCGCCCAUUGAAGCUAAGCAGGGCUGCGCCCGGGCAGUACCUGGAUGGGAGACCACAUGGGAAAGCUAGGUUGUUGU
>AC004483.3/40750-40653 RF00001;5S_rRNA;#(1, 60)
UUUCAUCAAGAUGCACCGGAUCCUAUCAGAACACUGUAGUUAAGCGUGAUUGGUCGAGA
>AY224134.1/1-119 RF00001;5S_rRNA;#(13, 65)
CCAUGAUGAAUACACCAGUUCUCGUCCGAUCACUGAAGUUAAGCAUCAUUGG
>X00997.1/1-119 RF00001;5S_rRNA;#(13, 65)
CCAUGCUGAAUACACCCGUUCUCGUCCGAUCACGGAAGUUAAGCAGCAUCGG
>AF330975.1/112-230 RF00001;5S_rRNA;#(11, 74)
UACCAUCACUAAUGCACCGGAUCCCAUCAGAACUCUGCAGUUAAGCGUGCAAGGGUGAGAGUA
>X02044.1/4-118 RF00001;5S_rRNA;#(13, 66)
GCGGGCUCGAAACACCCGAUCCCAUCCCGAACUCGGCCGUGAAAGAGCCCUGC
>AL109920.15/54289-54173 RF00001;5S_rRNA;#(5, 74)
UGGCCACACCACCCUAAAUGCACCUGAUCUUGUCUGAUGUCAGAAGCUAAGCAGGGUCGGGCCUGGUUA
>BX001019.7/176299-176416 RF00001;5S_rRNA;#(59, 112)
CUGAGCCUGGUCAGUACCUGGAUGUGAGACCACAUGGGAAAGCUAGGUUGCAG
>X06836.1/1-119 RF00001;5S_rRNA;#(13, 65)
CCACGUAGAAUGCACCGGUUCUCGUCCGAUCACCGAAGUUAAGCUGCGUCGG
>M36306.1/1-119 RF00001;5S_rRNA;#(13, 65)
CCUAGCAGAAAGCACCCCAUCUCGUCCGAUCUGGGAAGUUAAACUGCUAUGG
>AC117377.9/60198-60076 RF00001;5S_rRNA;#(12, 72)
ACCAACCUGAACGUGCCCGAUCUCGUCUGAUCUCGGAAGCUAAGCAAGUUCGGGUCUGGU
>X02630.1/3-115 RF00001;5S_rRNA;#(13, 66)
GCGAGUUGGUACCACCCCUUCCCUUCCCGAACAGGACCGUGAAACGACUCAGC
>AC017089.3/161471-161353 RF00001;5S_rRNA;#(6, 119)
GGCCGUACUACCCUGGAUGUGCCCAAUCUUGUCUGAUAUCUGAAACCAAGCAGGGUCAGGUCUGUUUAGUACUUGGAUGAGAGACCUCCUGGGAAUACUGGGUGUUGUAGGCU
>AY544538.1/370-454 RF00001;5S_rRNA;#(0, 84)
GGAUGCGAUCAUACCAGCACUAAAGCACCGGAUCCCAUCAGAACUCCGAAGUUAAGCGUGCUGGGAAGUCCUCGUGUUGCAUUC
>M76576.1/4-118 RF00001;5S_rRNA;#(2, 55)
UGAUGACCAUGGCGGGAGCAAAUCACCCGAUCCCAUCCCGAACUCGGCCGUCA
>M34910.1/5-126 RF00001;5S_rRNA;#(64, 114)
GCGUUCUAUACUGUACUAAAGUAUGAGAGUCUUUGGGAAAUAUGGAACGC
>AY034762.1/371-487 RF00001;5S_rRNA;#(13, 65)
CCAGCACUAAAGCAUCGGAUCCCAUCAGAACUCCGAAGUUAAGCGUGCUUGG
>AL138724.12/24600-24483 RF00001;5S_rRNA;#(1, 72)
UACAGGGCACACCACCCUGAAUGUGCCUGAUCUCAUCUGAUCUUGGAGGCUAAGCAGGGCUGGGCCUGGUA
>X01535.1/1-119 RF00001;5S_rRNA;#(13, 65)
CCACGUUGAAAACACCGGUUCUCGUCCGAUCACCGAAGUUAAGCAACGUAGG
>AL139326.15/84353-84250 RF00001;5S_rRNA;#(7, 103)
CACCCUGAAUGCUUUCAAUCUUGUCUAAUCUCAGAAGUUAAGCAGAGCUGAGCCUGGUUACUACUUGGAUGGAAGACUGCCUGGGAAUACUGGGUG
>AF033632.1/325-441 RF00001;5S_rRNA;#(37, 98)
UCCCGAACUUGGUGGUGAAACUCCAUUGCGGUGACGAUACUAUGGGGGAAGCCCCAUGGGA
>AL451054.22/121926-122045 RF00001;5S_rRNA;#(44, 101)
UCUCGAGGCUAAGUAGGGUCAGGCCUGGUUAGUACUUAACUGGGAGACCGCCUGGGA
>AL928977.10/62524-62411 RF00001;5S_rRNA;#(0, 78)
UCUUAGACUUAUCACCCUGCAGCCCAAGACUGGUUACCCACUGAAGUCAAGCAGGGCUGAGCCUGGUCAGUACCUGGA
>AC092480.27/21723-21602 RF00001;5S_rRNA;#(16, 87)
CCCUGAAUGCAUACGGUCUCAUUUGCUCUUGGAAGCUAAGCAGAAUCGGGCCUGACUAGUAUGUGGAUGGG
>AC104683.3/42712-42596 RF00001;5S_rRNA;#(26, 96)
UUCACAUGGUCGCCUACUGAAGCUAAGCAGGGCUGCGCCCGGUCAGUACUUGGAUGGGAGACCACAUGGG
>AP008231.1/1047307-1047190 RF00001;5S_rRNA;#(13, 67)
GCGGUAUGGAACCACUCUGACCCCAUCCCGAACUCAGUUGUGAAACAUACCUGC
>AE017180.1/689763-689879 RF00001;5S_rRNA;#(12, 68)
GCCGAGGGGGUCACACCCGUUCCCAUCUCGAACACGGAAGUUAAGCCCCUCUGGGC
>AC158969.5/162380-162257 RF00001;5S_rRNA;#(1, 91)
CCUACAGUCAUACCACCCUAAAUGCACCCAAUCUUGUCUCAUCUUGGAAGCUAAGCAAGGUUGGGCCUGGUUAGUACUAUGAAUGGGAGG
>AE017350.1/215811-215683 RF00001;5S_rRNA;#(1, 127)
UCCUCGGCCAUAGGAAGUGAAGAACUCCCCGUCCCGUCCGAUGCGCGAAGACAAAUCACUUGCUGUUCGAAUAGCACCUUGUUGGUGGUGGGGAAGGAACUGCGGGGGAACUCCAAGUGCUGGGGA
>AC122468.3/32765-32884 RF00001;5S_rRNA;#(28, 100)
CCCAUAUCCAUCUGAUCUUAGAAGUAAAGCAAGGGCUGGCCUGCUUAGUACUUGGAUGGGAAAUCGCUUGGG
>AF393593.1/5979-6095 RF00001;5S_rRNA;#(14, 67)
CGUGAAGGAACCACACCAAUCCAUCCCGAACUUGGUGGUGAAAUUUCAUUGCG
>AL645861.12/74724-74597 RF00001;5S_rRNA;#(10, 78)
AGGCUUCCAUCCUGCAUGCUCCCAAUCUCCAUCUCGGUUGAUCUUGGAAGCUAAGCAGGGUUGGGCCU
>AY178864.1/85619-85503 RF00001;5S_rRNA;#(13, 66)
GCGUAGAGGAACCACACCGAUCCAUCUCGAACUCGGUGGUGAAACUCUACCGC
>AF330981.1/142-262 RF00001;5S_rRNA;#(16, 76)
ACACUAAUGCACCGGAUCCCAUCAGAACUCCACAGUUAAGCGUGCUUGGGCGUGAGUUGU
>AF518405.1/238-354 RF00001;5S_rRNA;#(13, 66)
GCGUAGAGGAACCACACCAAUCCAUCCCGAACUUGGUGGUGAAACUCUACCGC
>AE001101.1/9983-9863 RF00001;5S_rRNA;#(13, 65)
GGACGGGGGAAACACCCGGACUCAUUCCGAACCCGGAAGUUAAGCCCCGUUC
>AJ744978.1/1-129 RF00001;5S_rRNA;#(18, 85)
UUGAAUAAGCCUGAUCUCGCCUGAUCUCGUCUGAUCUCAGAAGUGAAACAAUGUUGGGCUUGGUUAG
>AY034761.1/335-454 RF00001;5S_rRNA;#(6, 120)
GGGAGUAACAUGUCGGAUGCGAUCGGAUCCCAUCAGAACUCCGAAGUUAAGCGUGCUUGGGCGAGAGUGGUACUAGGAUGGGUGUCCUCCUGGGAAGUCCUCGUGUUGCAUUCC
>BX469926.18/221640-221754 RF00001;5S_rRNA;#(7, 111)
GCUAGCUCUCUGCAACUCCUACAUGGUCGCCCACUGAAGUUGAGCAGGGUUGCCCUUGGUCAGUGCCUGGAUGGGAGACCACAUGGGAAAGCCAAGUUGCUGGC
>AL121890.34/111166-111046 RF00001;5S_rRNA;#(2, 71)
CUACGGCCAUACUACCCUGAAUGCUCCCGACCUCAUCUGAUCUUGGAAGCUAAUCCGGGUCAGGCCUGG
>X02128.1/21-142 RF00001;5S_rRNA;#(6, 75)
GGCCAGAGCGGUGAGGUUCCACCCGUACCCAUCCCGAACACGGAAGUUAAGCUCACCUGCGUUCUGGUC
>U89919.1/939-1056 RF00001;5S_rRNA;#(13, 86)
CCACCCUGAACGCACCGGAUCUCGACUGACCUUGAAAGCUAAGCAGGAUCGGGCCUGGUUAGUAUUGGGAUGG
>AC124455.6/55928-56031 RF00001;5S_rRNA;#(21, 71)
AACCUCCUGAUCCUGUUUGAUCUCAGAAGCUAAGCGGGUCAGGCCUGGUU
>AY449460.1/58503-58621 RF00001;5S_rRNA;#(13, 65)
CCGCGUAGAAUAAACCAGUUCUCGUCCGAUCACUGAAGUCAAACUACGACGG
>AL831749.9/94381-94261 RF00001;5S_rRNA;#(0, 93)
GUCUAUGGCCAUACCACCCUGAAUGCACCAGAUCUCGUCUGAUCUCAGAAGCUAAGCAGGAUCAGGCCUGGUUGUUAGACUUGGAUGGGAGAC
>X63148.1/120-2 RF00001;5S_rRNA;#(13, 86)
CCACUCUGAGCACGCCCGAUCUUGUCUGAUCUCGGAAGCUAAGCAAGGUCGGGCCAGGUUAGUACUUGGAUGG
>AE005128.1/6427-6548 RF00001;5S_rRNA;#(13, 66)
GCGGUGGGGUUACUCCCGUACCCAUCCCGAACACGGAAGAUAAGCCCGCCUGC
>BX323062.10/149954-149837 RF00001;5S_rRNA;#(26, 106)
AGCUCUCAUAUGGUCGCCCACUGAAGCUAAGGAGGGCUGCGCCCGGUCAGUACCUGCAUGGGAGACCACAUGGGAAAGCU
>X04305.1/1-119 RF00001;5S_rRNA;#(13, 65)
CCACGUUGAACCUACCGGUUCUCGUCCGAUCACCGAAGUCAAGCAACGUCGG
>D13619.1/3-119 RF00001;5S_rRNA;#(13, 66)
GCGGAGGGGGAACACCCGGUCCCAUUCCGAACCCGGUAGUUAAGCCUUCCAGC
>BX640577.17/207840-207723 RF00001;5S_rRNA;#(0, 117)
UCCAGCAGCAGCUAGCUCUCUGCAACUCUCACGUGGUUGCCCACUGAAGCUAAGCAGGACUGUGCCUGAUCAGUACUUGAAUGGGAGACCACAUGGGAAAGCUAGGUUGCUGCCAGA
>AJ417697.1/2-120 RF00001;5S_rRNA;#(13, 65)
CCAUGCUGAAUACACCGGUUCUCGUCCGAUCUCCGAAGUAAAGUAGCAUCGG
>BX005005.19/59313-59432 RF00001;5S_rRNA;#(60, 112)
GCUGAGCCUAGUCAGUACCUGAAUGGGAGACCACAAGGGAAAACUAGGUUGC
>AC154274.1/39433-39547 RF00001;5S_rRNA;#(0, 84)
CUACCAAGUGAAGAAUGAAAACGCGCCUGAUCUUGUCUGAUCUUGGAAGCUAAGCAGGGUCAGGCCUGGUUAGUAGUUGGAUGG
>AJ241994.1/89-206 RF00001;5S_rRNA;#(20, 79)
GGGUGCGCCGAUCUUGUCUGAUCUCGGAAGCUAAGCAGAGUUGGAUUCGGUUAGUACUU
>AJ241991.1/92-207 RF00001;5S_rRNA;#(18, 72)
CUGGGAGCGCCUGAUCUCGUUUGAGCUCAGAAGCUAAGCAGGUUUGGGCCUUAG
>BX005437.5/120131-120247 RF00001;5S_rRNA;#(25, 84)
CCAAGACCAGUUACUCACAAAAGCUAAGCAGGGCUGAGCCUGGUAAGUACCUGGAUUGG
>BX284700.13/27069-27186 RF00001;5S_rRNA;#(24, 84)
CCCAAGACCGGUUACUCACUGAAGCUAAGCAGGGCUUAGCCUGGUCAGUACCUGGAUGGG
>CR759822.17/134948-134835 RF00001;5S_rRNA;#(8, 111)
CAGUAGCUCUCUGCAACUCUCACAUGGUCGCCCACUAAAGCUGAGCAGGGCUGCGCCUGGUCUGUACCUGGAUGGGAGACCACAUGGGAAUGCUAGGUUGCUG
>AC005730.1/63711-63598 RF00001;5S_rRNA;#(8, 86)
CCAUACCACCCUGAACAGGCCUGAUCUCCCCUGCUCUCAGAAGCUAAGCAGGGUUGAGCCUGGUUAGUACUUGGAUGG
>Z11471.1/215-329 RF00001;5S_rRNA;#(6, 70)
UACCAGCACUAAAGCACCGGAUCCCAUCAGAACUCCGAAGUUAAGCGUGCUUUGGGCGAGAGUA
>AL929340.4/140571-140677 RF00001;5S_rRNA;#(16, 86)
CCCUGGUGGUCGCCCAUUGAAGUUAAGCAGGGCUCUGCCUGGUCAGUACCUGGAUGGGAGACCCCAUGGG
>AY544496.1/371-477 RF00001;5S_rRNA;#(24, 84)
CCGGAUCCCAUCAGAACCUCGAAGUUAAGUAUGCUUGGGCGAGAGUAGUACUAGGAUAGG
>AL732488.7/32525-32639 RF00001;5S_rRNA;#(4, 113)
GCAGCUAGCUCUCUGCAACUCGCACAUGGUUGCCCACUAAAGCUAAGCAGGGCUGUGCCUGGUCAGUACCUGGAUGGAAGACCACAUGGGAAAGCUAGGAAGCUGCCGC
>AC016561.7/24483-24367 RF00001;5S_rRNA;#(0, 78)
GUCUAUGGCCAUUCCACCCUGAAUGCACCUGAUCCUGUCUGAUCUCAGAAGCUAAGCAGGGUUGGGCCUGAUUAGUAC
>CR846093.9/182775-182889 RF00001;5S_rRNA;#(7, 69)
ACCAUGUCACCCUGCAGUUCAAGGCCGGUUACUCGCUGAAGCUAAGCAGGGCUGAGCCUGGU
>X00991.1/1-119 RF00001;5S_rRNA;#(13, 65)
CCACCAUGAAUACACCGGUUCUCGUCCGAUCACCGAAGUUAAGAAUGGUAGG
>M11541.1/4-119 RF00001;5S_rRNA;#(13, 66)
GCGCAGUGGAACCACCCCUUCCCAUCCCGAACAGGACCGUGAAACACUGCAGC
>D13621.1/3-119 RF00001;5S_rRNA;#(12, 69)
GGCGGAGGGGAAACGCCCGGUCCCACAUCGAACCCGGAAGCUAAGCCCUCCUGCGCC
>BX897669.10/38782-38898 RF00001;5S_rRNA;#(13, 116)
UCCCUCUGCAGCCCAAGAGUGGUUACUCACUGAAGCUAAGCAGGGCUGAGCCUGGUCAGUAUCUGGACGUGAGACCACAUGGGAAAACUAGAUUGCUGUGGGA
>AC055863.16/146500-146390 RF00001;5S_rRNA;#(24, 96)
GCACCCGAUCUCGUCUCAUCUAGGAAGCUAAGCAGGGUUGGGCCUGAUUAGUACUUGGAUGGGAGACAGUGC
>BX530030.12/118540-118423 RF00001;5S_rRNA;#(58, 110)
GCUGAGCCUGGUUAGUACCUGGAUGGGAGACCACUAGGGAACACUAGGUUGC
>Y08257.1/22617-22735 RF00001;5S_rRNA;#(13, 65)
GUGAGCGGGCAACACCCGGACUCAUUUCGAACCCGGAAGUUAAGCCGCUCAC
>AF297119.1/395-486 RF00001;5S_rRNA;#(13, 65)
CCACGUUGAAAGCACGACAUCUCGUCCGAUCUGUCAAGUUAAGCAACGUUGG
>AJ510155.1/1-117 RF00001;5S_rRNA;#(13, 66)
GCAUAGAGGACACACCUGUUCCCAUACCGAACACAGAAGUUAAGCUCUAUAGC
>AF022186.2/61726-61609 RF00001;5S_rRNA;#(8, 72)
UCAUAGCACAAUGGAACCACUCUGAUCCCAUUCCGAAUUCAGAUGUGAAAUAUUGUAGCGGUGA
>AC009295.14/40170-40052 RF00001;5S_rRNA;#(22, 76)
ACUCGCCUGAUUUUGCCUGAUCUUGGAGGCUAAGAAGGGUCAGACCUGGUUAGU
>M34773.1/1-114 RF00001;5S_rRNA;#(12, 65)
GCGAGGAGCCCCAAUUCGAUCUCACUCCGAACUCGGCCGUUAAACUCCUCAGC
>X62859.1/3-124 RF00001;5S_rRNA;#(13, 66)
GCGGAGGGGCCAUACCUGGUCUCGUUUCGAUCCCAGAAGUGAAGUCCUCCUGC
>AC104825.4/73568-73677 RF00001;5S_rRNA;#(1, 79)
UCCAUGGCCAAACUACCCUGAAUGAGCCUGAUCUCGUGAAGCUAAGCAGGGUCGGGCGUGGUUAGUAUUUGGAUGGGA
>AC087485.6/147998-147880 RF00001;5S_rRNA;#(6, 73)
GGCCAUACCACCCUGAACAUUUCCAAUCUAGUCUGAUCUCAGAAGCUAAGCAGGGCCUGGUCUGGUC
>M35576.1/1-118 RF00001;5S_rRNA;#(13, 65)
GGACAGAGAAAAUACCGCAUCCCGUCCGAUCUGCGCAGUCAAGCUCUGUACC
>AL645467.13/81386-81268 RF00001;5S_rRNA;#(12, 72)
ACCAUCCUGAAUGCACCUGAUCUCGUCUGAUCUCAGAAACUUAGCAGGGUCAGGCUUGGU
>M34771.1/2-116 RF00001;5S_rRNA;#(13, 66)
GCGGUGUGGAAGAACCCGAUCCCAUCUCGAACUCGGCCGUUAAACACACCAGC
>L28954.1/161-279 RF00001;5S_rRNA;#(13, 65)
CCACGUUGAAAGCACGCCAUCCCGUCCGAUCUGGCAAGUUAAGCAACGUUGG
>AC020659.5/92911-92795 RF00001;5S_rRNA;#(32, 100)
UCUCAUCUGAUCUUAGAAGCUAAGCAGGGUCAGGCCUGGUUAGUACUUGGAUGGGAGGAAUAAAGAGA
>AC020659.5/92911-92795 RF00001;5S_rRNA;#(14, 117)
CACCCUGAACAUGCCCGAUCUCAUCUGAUCUUAGAAGCUAAGCAGGGUCAGGCCUGGUUAGUACUUGGAUGGGAGGAAUAAAGAGAGCUGGGGGCAGUGGGUG
>BX248092.16/185313-185204 RF00001;5S_rRNA;#(8, 77)
UCAUUCCACCCUGAGCGAACCCAAUCUCAGAAACUAAGAGGGGUUGGGCAUGGUUAGUACUUGGAUUGA
>AY258446.1/1-119 RF00001;5S_rRNA;#(44, 99)
UCCGAAGUCAAGCGUGCUUGGGUGCGAGUAGUACCAGCACGGAAGACCUCCUGGA
>D13616.1/3-119 RF00001;5S_rRNA;#(14, 70)
CGGUAGGGAAACACCCGGUUACAUUCCGAACCCGGAAGUUAAGCCUUCCAGCGCCG
>AB020865.1/5021-5133 RF00001;5S_rRNA;#(32, 90)
UCUCGCCUGAUCUUUGAAGCUAAGCAGGGUCAGGCCUGGUUAGUACUUGGAUGGCAGA
>AL590362.12/118438-118321 RF00001;5S_rRNA;#(13, 89)
CUACCCUUAACGUACUCGAUCUUAACUGAUCUUGAAAGCCAAGCAGGGUCAGGUCUGGUUAGUACUUGGAUGGGAG
>AC149305.19/28477-28359 RF00001;5S_rRNA;#(16, 86)
GCGUUAAUGUACUGAAUUCCAUUAAAACUUCACGGUUAAGUGUAUUUGAGCGUGAGUAGUACUAGAAUGC
>BX247950.12/58319-58433 RF00001;5S_rRNA;#(4, 60)
GCAGCUAGCUCUUUGCAAUUCUCACAUGAUUGCCCACCAAAGCUAAGCAGAGCUGC
>BX247950.12/58319-58433 RF00001;5S_rRNA;#(62, 113)
UUGGUCAGUACCUGGAUGGGAGACCACAUGGGAAAUCUAGGUUGCUGCUGA
>AC019127.10/13932-13814 RF00001;5S_rRNA;#(13, 64)
UCACCCUGAACGUGCCCGAUCUAGUCUGACCUUGGAAGCUAAGCAGGGUGG
>AL049779.6/30724-30608 RF00001;5S_rRNA;#(22, 80)
CCACUCUGAACCUGCCUGAUCUCAGAAGCCAAGUGAGUCAGGCCAGGUUAGUACUUGG
>AL935034.18/39637-39523 RF00001;5S_rRNA;#(1, 113)
CCACAAGCAUAUCCCUCUGUAGCCCAAGACUAUCACGCAUUGAAGCUAAGCAAGGCUGAGCCUGGUUAGUACAUGGAGGGGAGUCCACAUGGGAAAACAAGGUUGCUGUUGG
>AL050317.16/30116-30006 RF00001;5S_rRNA;#(8, 87)
CCAUACCGCCCUGAACACACCUGAUCUUGUCUGAUUUUGGAAGCUAGGCAGGGUCAGGCCUGAUUUAAUACUUGGAUGG
>AL050317.16/30116-30006 RF00001;5S_rRNA;#(1, 100)
CCUACAGCCAUACCGCCCUGAACACACCUGAUCUUGUCUGAUUUUGGAAGCUAGGCAGGGUCAGGCCUGAUUUAAUACUUGGAUGGGAGAUAUAUGAGG
>D90254.1/251-367 RF00001;5S_rRNA;#(13, 63)
GAGAGGGUGAUACACCUGUUCCCAUCCCGAACACAGAAGUUAAGCCCCUC
>AP000907.6/30017-30125 RF00001;5S_rRNA;#(6, 102)
GGCCAUACCACCCUGAACACGCCCGAUCUCGUUUGAUCUUGGAAGCUAAGCAGGGUCAGGCCGGGAUAAUACUGGCGAGGCGCGGUGGCUCAUGCC
>AF391292.1/41713-41829 RF00001;5S_rRNA;#(56, 113)
UGCCCAGUCCGGUCAGUUCUUGGAUGUCAGACCACCCAAGGACGACCGGAUGCUGUA
>D16558.1/6715-6833 RF00001;5S_rRNA;#(13, 65)
CCACGCCGAUCGCACCACAUCCCGUCCGCUCUGUGAAGUUAAGCGGCGUCGG
>BX284113.5/96282-96169 RF00001;5S_rRNA;#(31, 97)
CAUAUGGUCGCCCACUGAAGCUAAGCAGGCCUGUGCCUGGUCAGUACCUGGAUGGGAGACCACAUG
>M11540.1/3-116 RF00001;5S_rRNA;#(13, 66)
GCAGAGUGGAACCACCCCUUCCCAUCCCGAACAGGACGGUGAAACGCUCCCGC
>AF516458.1/370-488 RF00001;5S_rRNA;#(3, 74)
UGCGAUCAUACCAGCACUAAAGCACCGGAUCCCAUUAGAACUCCGAAGUUAAGCGUGCUUGGGCGAGAGUA
>AE017197.1/259215-259329 RF00001;5S_rRNA;#(43, 100)
ACUCGAACGUGAAACCUCAUAGCGCUAAUGGUACUAUGUCAUAAGUCAUGGGAGAGU
>BX842648.2/128600-128716 RF00001;5S_rRNA;#(13, 66)
GCAGAGGGGCCACACCUGAUCCCAUUCCGAACUCAGAAGUUAAGUCCUCUUGC
>AL445923.10/66921-67039 RF00001;5S_rRNA;#(0, 95)
GGUUCUGAUCAUACCACCCUGAACAUGCCUGAUCUAAUCUGAGCUCAGGAGCUAAGCAGGGGCAGGCCUGAGUAGGACGUGGAUGGGAGAUUGCC
>AF137379.1/168515-168399 RF00001;5S_rRNA;#(14, 64)
CGCAGUGGAACCACACCAAUCCAUCUCGAACUUGGUGGUGAAACGCUGUG
>AC156024.2/201310-201428 RF00001;5S_rRNA;#(25, 77)
CACUGGGUCUUAUCUGAUCUGCGAAGCCAAGCAGUGUCAGGCCUGCUUAGUG
>M35563.1/5-120 RF00001;5S_rRNA;#(8, 74)
CCAUAGAGCACUGGAACCACCUGAUCCCAUCCCGAACUCAGAAGUGAAACGGUGCAUCGCCGAUGG
>AY544489.1/356-472 RF00001;5S_rRNA;#(53, 112)
GCGUGCUUGGGCGAGAGUAGUACUAGGAUGGGUGACCUCCUGGGAAGUCCUCAAGUUGC
>AC122048.2/145368-145254 RF00001;5S_rRNA;#(32, 96)
UCUCCUCUGAUCUCGGAAGCUAAGCAGGGACAGGCUUGCUUGGUACCAGGAUGGGAGAAAGAGA
>AE000007.2/3022-3129 RF00001;5S_rRNA;#(0, 107)
UUUGGUGCCCAUGUCGCUGUGGAAACACCUGGUUCCAUUUCGAACCCAGCAGUUAAGCACAGUGGAGCCGAAUGUAGCUGUUUCAGUGAGAAUAGGAAAGCACCAAG
>AC026794.5/91392-91511 RF00001;5S_rRNA;#(8, 86)
CCAUACUACCCUGAACACGCCCGAUCUCAUCUGAUCUCAGAAACUAAGCAGAGUCGGGCCUGGUUAGUACUUGGAUGG
>AL808024.4/166126-166243 RF00001;5S_rRNA;#(13, 82)
CCACAUUGAACACUCUUAAUCUCAUCUGAUCCCAGAAGGUAAGCAUGGUUGGGCCUGGUUAACAUGUGG
>M35573.1/1-119 RF00001;5S_rRNA;#(13, 65)
CCGUGUUGAAAAUUCUGCAUCCCGUCCGAUCUGCAAAGACAAGCAACACAGG
>M33892.1/2-110 RF00001;5S_rRNA;#(2, 107)
CGGCGACUUUUUCCCAGGUGAUCACCUCUUCCCAUUCCGAACAGAGUCGUUAAGCCCUGGAGAGCCGAUGGUACUGCUUCACUGCGGGAGAGUAGGUCGUCGCCG
>AL935333.9/49758-49643 RF00001;5S_rRNA;#(0, 61)
CAGUCAGCAGCUAGCUCUCUGCAACUCUUGCAUGGUUGCCCACAGAAGCUUAGCAGGGCUG
>AC147119.2/169017-168902 RF00001;5S_rRNA;#(5, 65)
AGGCCUUACCGCCCUGAGACACCUGAUCUCUGGCCUCUGAAGCUAAGCAGGGUGGGGCCU
>BX255952.9/77141-77025 RF00001;5S_rRNA;#(13, 71)
UCACCCUGCAGCCCAAGACCAGUUGCUCAAUGAAGCUAAGCAGGGCUGAGCAUGGUGA
>AC005409.1/65768-65882 RF00001;5S_rRNA;#(6, 68)
GGCCAUACCACCCUGAACGCACCCGAUCUUGUCUGAUCUCGGAAGCUAAGCAGGGUUGGGCC
>AF143477.2/3357-3473 RF00001;5S_rRNA;#(8, 74)
CCAUAGCGUGGGGGAAACGCCCGGACCCAUCUCGAACCCGGAAGCUAAGACCCACAGCGCCCAUGG
>AC142284.1/106230-106343 RF00001;5S_rRNA;#(32, 83)
UCUGAUCUUGGCACCUAAGCAGGUUUGGGCCUGGUUAGUACUAGGAUGAGA
>AC006001.2/129418-129542 RF00001;5S_rRNA;#(1, 90)
UCUAUGGCCAUACCACCCUGAAUGCGCCUGAUCUUGCCUGAUCUCAGAAGGGAAGCAGGGUUGGGCCUGGUUAGUAGUUGGAUGGGAGA
>BA000039.2/2331081-2330965 RF00001;5S_rRNA;#(13, 66)
GCGCGGCGGAACCACGCUGAUCCAUCCCGAACUCAGAGGUGAAACGUCGCAGC
>M35165.1/2-110 RF00001;5S_rRNA;#(7, 74)
AUCAUAUCUUAAAGGUUAUACCUGUUCCCAUUCCGAACACAGCAGUCAAGCUUUAAGAGCCGAUGAU
>AF166114.1/112689-112573 RF00001;5S_rRNA;#(13, 66)
GCGCAGUGGAACCACACCAAUCCAUCCCGAACUUGGUUGUGAAACAUUGCAGC
>AL160287.18/41213-41328 RF00001;5S_rRNA;#(28, 94)
UCUAUCUCAUCCGAUCUCAGAAGCUAGACAGGGUUAGGUCUGGUUAGUACUUGGAUGGGAGGUAGG
>X62860.1/2-123 RF00001;5S_rRNA;#(13, 66)
GCGGCGGGGUAACUCCUGUACCCAUCCCGAACACAGCAGAUAAACCCGCCCGC
>BX004794.14/57872-57988 RF00001;5S_rRNA;#(16, 84)
CCCUCCAGCCGAAGGCCAGUAACUCAUUGAAGCUAAGCAGUUCUGAGCCUGGUUAGUAGCUGGAUGGG
>AF330916.1/55-173 RF00001;5S_rRNA;#(27, 97)
CUGGAUCCCAUAAGAAUUCCGCAGUUAAGCCUGCUUUGGCGAGACUUGUACUAGGAUGAAUGACCUCCAG
>AC104452.2/100230-100343 RF00001;5S_rRNA;#(10, 62)
CCACCCUGAAUGCACCCAAGCUCGUCUGAUCUCAGAAGCUAAGCAGGGUUGG
>AE016967.1/83493-83597 RF00001;5S_rRNA;#(13, 65)
UCGUGAUGGAAACACCUGGUCCCAUUCCGAACCCAGAAGUUAAGCAUCAUGG
>AE017263.1/196561-196668 RF00001;5S_rRNA;#(13, 66)
GCGUAGAGGUCACACCUGUUCCCAUACCGAACACAGAAGUUAAGCUCUACAGC
>AE017349.1/201783-201660 RF00001;5S_rRNA;#(29, 110)
GGUUCCGCGUCCCGUCCGCUCCGCCAAGGCAAAUUACUCGCAGUCGGAUAGUGCCCUGGUGGGGGACCACAACGGAAUACC
>CR352324.11/200943-201060 RF00001;5S_rRNA;#(8, 70)
GCCAUAUCACCCUGCACCCCAAAUACGGUUACCUACUGAAGCUAAGCAGGGCUGAGCCUGGU
>BX511066.9/75933-76048 RF00001;5S_rRNA;#(10, 62)
CCACCCUGGAAAUGCCCGAUCUCAUCUGAACUCGGAAGUAAAGCAGGGUCGG
>BX510989.13/81672-81788 RF00001;5S_rRNA;#(12, 63)
UCACCCUGCAGCCCAAGACUAGUCAUUCACUCUGAAGCUAAGCAGGGUUGA
>AC108080.2/22407-22523 RF00001;5S_rRNA;#(7, 116)
GCCAUACCACCCUAAACGCACCUGAUUUCGUCUGAUCUUGGAAGCUAAGCAGUGUUGGGCCUGGUUAGUGCUUGGAUGGGAAACAGGUUAAGGAUGCAGGGUGAAGGGU
>BA000023.2/1424204-1424322 RF00001;5S_rRNA;#(13, 65)
GUGGGCGGGUAACACCCGGACUCGUCUCGAACCCGGAAGUUAAGCCGCCCAC
>AC093087.3/99742-99616 RF00001;5S_rRNA;#(21, 94)
CCACCCUGAACAUGGCCUGCCUUGUCUGACUUUGGAAGCUAGGUAUGGUGGGGUCUGGUUAGUGCUUGGGUGG
>AC105430.2/68939-69048 RF00001;5S_rRNA;#(5, 61)
CAGCCAUACCACCCUGAACGCACCUGAUUUCAGAAGCUAAGCAGGGGUCAAGGCUG
>M13616.1/1-119 RF00001;5S_rRNA;#(13, 65)
CCACACGGAGAAUACCGGAUCUCGUUCGAACUCCGCAGUCAAGCCGUGUCGG
>AL049548.6/52393-52274 RF00001;5S_rRNA;#(12, 73)
AUCAGCCUGAAUGCACUUUCUCUCAUUUGAUCUUGUGAAGGUAAGCAGGGUCCAGCCUGGU
>M24081.1/762-878 RF00001;5S_rRNA;#(0, 56)
GGCGCUUAACUUCGGAGUUCGAAUGGGAUCCCAUUCGAACUCCGAAGUUAAGCGCC
>X00021.1/1-119 RF00001;5S_rRNA;#(13, 65)
CCACGUUGAACACACCGGUUCUCGUCCGAUCACCGAAGUCAAGCAACGUAGG
>AC155820.2/15333-15214 RF00001;5S_rRNA;#(7, 85)
GUCAAACCACCCUCAACACGCCUGAUCUCCACUGGUCUCAGAAGCUAAAUCGGGGUCAGGCCUGCUUGAUGUUUAGAU
>BX247882.6/23082-23193 RF00001;5S_rRNA;#(8, 65)
AUCACUCUGCAGCCCAAGACUGGUUACUCACUGAAGCUAAUCAGGGCUGAGCCUGGU
>AL844518.5/139404-139288 RF00001;5S_rRNA;#(18, 72)
CUGCAGCCCAACACUGGUUACUUACUGAAGCUAAGCAGAGUUGAGCCUGGUCAG
>AL353586.14/71923-71826 RF00001;5S_rRNA;#(1, 63)
GGCCGUAGCACCCUGAAUGCACCUGAUCUCGUCAGAUCUUGGAAGCUAAGCAGGGUCUGGCC
>AL136233.14/117377-117495 RF00001;5S_rRNA;#(32, 88)
UCUCAUCUUAUCUCAGAAGCUAAGCAGGGUUGAGCUUGGUUACUACUUGGAUGGGA
>M34760.1/2-117 RF00001;5S_rRNA;#(13, 66)
GCAAGCGUGAACCACCCGAUCCCAUCCCGAACUCGGAAGUGAAACCGCUUAGC
>CR378680.1/266263-266148 RF00001;5S_rRNA;#(13, 66)
GCACUAUAGAACCACCUGAUCCCAUGCCGAACUCAGAAGUGAAAUAUAGUUGC
>BX294188.11/104651-104766 RF00001;5S_rRNA;#(12, 86)
UCACCCUGCAGCUCAAGACCGGUUACUUGCUGAAGAUAAGCAGGGCUGAGCCUGGUCAGUACCUGGAUGGGUGA
>AY544566.1/361-487 RF00001;5S_rRNA;#(44, 117)
AUAAGAACUCCGAAGUUAAGCCUGCUUGGGCGAGAGUAGUACUAGGAUAGGUGACCUCCUAGGAAGUCCUUGU
>AC151906.3/106593-106481 RF00001;5S_rRNA;#(10, 82)
UUCCACCCUGAACCCACCUAGUUUGAUCUUGGAAGCUAAGCAGGGUCAGGCCUGGUUAGUACCUGGCUGGAA
>AC122010.3/116739-116835 RF00001;5S_rRNA;#(5, 64)
UGGCCAUAUCACCCUGAAUGCACCUGAGCUCAGAAGCUAAGCAGGAUUGGGUCUGGUUA
>X01002.1/1-119 RF00001;5S_rRNA;#(13, 65)
UCACGUUGAAUAUACCGGUUCUCGUCCGAUCACCGAAGUCAAGCAGCGUCGA
>AF250528.1/329-447 RF00001;5S_rRNA;#(13, 86)
CCAGCCUGAGAACACCCGAUCUCGUCCGAUCUUGGAAGCUAAGCAGGGUCGGGCCUGGUUAGUACUUGGAUGG
>AC147029.3/157663-157545 RF00001;5S_rRNA;#(28, 87)
CCCAUCUCGUCUGACCUCCGAAGCUAAGCAAGUUCGGGCCUGGUUAGUACUUGCAUGGG
>K02683.1/2-118 RF00001;5S_rRNA;#(9, 73)
CAUAGCGUGGGGGAAACGCCCGGUCCCAUGCCGAACCCGGUAGCUAAGCCCCACAGCGCUGAUG
>AL096764.11/46123-46004 RF00001;5S_rRNA;#(13, 65)
CCACCCUGAAUGUGCUUGAUCUCAUCUGAUCUCGUGAAGCCAAGCAGGGUGG
>AE003794.4/58744-58617 RF00001;5S_rRNA;#(13, 65)
CCACGCUGAAUACAUCGGUUCUCGUCCGAUCACCGAAAUUAAGCAGCGUCGG
>AE003794.4/58744-58617 RF00001;5S_rRNA;#(65, 118)
GCGCGGUUAGUACUUAGAUGGGGGGCUUAGGAUGGGGCUUGGGAACACCGCGU
>V01420.1/2-120 RF00001;5S_rRNA;#(13, 65)
CCACCAGGAAAACAGGCGAUCCCAUCUGAACUCGCAACUUAAGCCUGGUUGG
>AC055720.17/91527-91418 RF00001;5S_rRNA;#(2, 75)
CUGUGUCCAUACCACUCUGAAUGCAACCGAUCUCCUCUGAUCUCAGAAGCUAAGCAGAGUUGGGCCUGGUUAG
>AB066110.1/139-257 RF00001;5S_rRNA;#(16, 87)
CCCUGAAUGUGCCAGAUCUUGUCUGAACUCAGAAGCUAAGGAGGGUUGGGUUUAGUUAGUACUUGGAUGGG
>AJ245645.1/8684-8800 RF00001;5S_rRNA;#(11, 70)
UGCUUGUGUGGAACCACCUUAUUCCAUCCCGAACUAAGAAGUGAAACGCACACGGGGCG
>M58385.1/1-119 RF00001;5S_rRNA;#(13, 65)
CCUCCAUGAAAAUACUGCUUCCCGUCCGAUCAGCAAAGUCAAGCAUGGAAGG
>BA000022.2/2448765-2448648 RF00001;5S_rRNA;#(13, 67)
GCGUCAUGGAACCACUCCGAUCCCAUCCCGCACUCGGUUGUGAAAUGUGACAGC
>BX571837.10/74979-74862 RF00001;5S_rRNA;#(33, 90)
GGUUACUCACUGAAGCUAAGCAGGGCUGAGCCUGGUUCAGUACAUAGAUGAGAGACC
>X02025.1/1-116 RF00001;5S_rRNA;#(13, 66)
GCGAGAAGGUCACACCCGUUCCCAUACCGAACACGGAAGUUAAGCUUCUCAGC
>AL935311.10/12309-12423 RF00001;5S_rRNA;#(4, 60)
GCAGCUAGCUCUAUGCAACUCUCAUACGGUCGCCCACUGAUGCAAAGCAGAGCUGC
>AL935311.10/12309-12423 RF00001;5S_rRNA;#(61, 114)
CCCGGUCAGUACCUGUAUGGGAGACCACAUGGGAAAACUGGGUUGCUGCCGGG
>BX323543.11/170610-170493 RF00001;5S_rRNA;#(13, 63)
UCACCCUGCAGCCCAAGACCGGUUAUUCAUUGAAAGCUUAGCAGGGCUGA
>AL953867.18/94508-94390 RF00001;5S_rRNA;#(13, 63)
UAGCUCUCUGCUACUCUCACAUGGUCGCCUACUGAAGCUAAGCAGGGCUG
>AC078846.2/208542-208653 RF00001;5S_rRNA;#(16, 87)
CCCUGAACGCCCCUGAUCUUGUGUGAUCUUGGAAGCUAAGCUUGGUUGGGCCCGGUCAGUACGCGGAAGGG
>AL731843.14/55834-55951 RF00001;5S_rRNA;#(60, 117)
GUUGGGCCUAGUUUAUACUUGAAUGGGAGACAUUCAAGAUUCUUAGAGGCUAGAAGC
>BX247907.8/97110-97224 RF00001;5S_rRNA;#(1, 113)
CUGGCAGCUUGCUCUUUUUAAUUCUCACAUGGUCACUCACUGAAGCUAAGCAAGGCUGAGCCUGGUUAGUACCUGAAUGGGAGACCACAUGGGAAAACUAGGUUGGUGCCAG
>AC103863.2/123733-123826 RF00001;5S_rRNA;#(2, 55)
CCACCCUGAACGCACCCAAUCUCGUCUGAUCUUGGAAGCUAAGCAGGGUCAGG
>BX323575.10/47621-47732 RF00001;5S_rRNA;#(4, 110)
GCAGCUAGCGCUCUGCAACCCUCACAUGGUCGUUCAUUGAAGCUAAGCAGGGCUGCGUCUGGUCAGUACCUGAAUGGGAGACCAUGUGGAAAAGCUGCGUUGCUGU
>AL731556.11/28744-28854 RF00001;5S_rRNA;#(2, 71)
CUGCGGCCAUACCACCCUGGACACACCUGAUCUUGUCUGAUCUUGGCAGCUAAGCAGGGUCUGGCCCAG
>X76084.1/4944-5053 RF00001;5S_rRNA;#(13, 63)
CUUCUAUGGAACCACCUUAUUCCAUCCGAACUAAGAAGUGAACGUAGAAG
>AC093090.1/12044-12162 RF00001;5S_rRNA;#(55, 109)
GCGUGCUUGGGCGAGAGUAGUACUACGAUAGGUGACCUCUCGAAAAGUUCUCGU
>AC093090.1/10531-10649 RF00001;5S_rRNA;#(13, 65)
CCAGCACUAUAGCACCGGAUCCCAUUAGAACUCCGCAGUUAAGUGUGCUUGG
>BX324188.7/237171-237054 RF00001;5S_rRNA;#(8, 116)
CCGUAUCACCCUGCUGCCCAAGACUGGUUACUCACUGAUGCUACGCAGGGCUGAGCCUGGUCAGUACCUAGAUGGGAGACCACAUGGGAAAAACAAGGUUGCUAUUGG
>AL157772.10/6620-6734 RF00001;5S_rRNA;#(7, 114)
GCCAUACCACCCUGAACGCGCCCAGUCUUUUCUGAUCUUGGAAGCUAAGCAGGGCCGGGCCUGAUUAGUACUUGGAUGGGAAAAGGCAAAAGAAGUAGGGUUGAGGC
>AC016638.9/53763-53876 RF00001;5S_rRNA;#(13, 64)
CCACCCUGAAUGAGCCCAAUCUCGCCUGCUCUCGGAAGCUAAGCAGGGUGG
>CR388389.9/126275-126386 RF00001;5S_rRNA;#(16, 83)
CCAUGCAGCCCAUUACCAGUUGCUCACUGAAGCUAAGCAGGGCUGAGCCUGGUUAGUACCUGGAUGG
>AC164087.5/77460-77568 RF00001;5S_rRNA;#(52, 103)
CAGACCUGGUUAGUGCUUGGAUGGGAGACCUUCUGUGAAUGCCAGCUUCUG
>BX005341.6/71686-71800 RF00001;5S_rRNA;#(2, 112)
UGGCAGUUAGCUCUCUGCAACUCUCACAUGGUCGCCCACUUAAGCUAAACAGGGAUAUGCCCAGUUAGUACCUGGAUGGGAGACCACAUGGGAAAGCUAGGUUGCUGCCG
>AC135586.8/24895-25007 RF00001;5S_rRNA;#(7, 86)
GGCAUACUACCCCGAGCACACCCAGUCUCUCUGAUCUUGGCAGAUAAGCAGGGCCUGGUUAGGACUUGGAGUGGAGGCU
>BX322601.9/208926-209040 RF00001;5S_rRNA;#(10, 61)
AGCUCUCUGCAACUUUCAAAUGGUCCACCACUGGAGCUAAGCAGAGCUGCU
>AE015937.1/270091-270207 RF00001;5S_rRNA;#(13, 66)
GCUAGAAGGUAACACCCGUUCCCAUGCCGAACACGAUGGUUAAGCUUCUAAGC
>AC008127.11/48906-48789 RF00001;5S_rRNA;#(31, 87)
UCUCAUCUGAUCUCAAAAGCUAAGCAGGGUCAAGCCUGAUUAGUACUUAGAUGGGA
>M21086.1/6-126 RF00001;5S_rRNA;#(13, 65)
GCGGCCGGGCAACACCCGGACUCAUGUCGAACCCGGAAGUUAAGCCGGCCGC
>X06839.1/3-124 RF00001;5S_rRNA;#(13, 65)
CCUGGUUGGAAACGGCGGAUCCCGUCCGAUCUCCGAAGCUAAGCAACCAUGG
>AL161454.10/66499-66384 RF00001;5S_rRNA;#(34, 91)
UCGUCUGAUCUUGGAAGCUAAGCAGGGUCGGACCUGGUUAGUACUUGGAUUAGAGGA
>X05053.1/3-118 RF00001;5S_rRNA;#(12, 69)
GGCGAACCGGAACCACCCGAUCCCAUCUCGAACUCGGAAGUGAAACGGUUCAGCGCC
>AF330910.1/48-166 RF00001;5S_rRNA;#(27, 98)
CUGGAUCCCAUCAGAACUCUACAGUUAAGCGUGCUUGGGUGAGAGUAGUACUAGGAUGGGUGACCUUCCAG
>AC104131.4/52379-52267 RF00001;5S_rRNA;#(11, 66)
UACCACCCUGAACACGCCCGAUCUCGUCUGAUCGUGGAAGCCAAGCAGGGUGGUG
>CR762482.6/149999-149880 RF00001;5S_rRNA;#(1, 118)
CUGGCAGCUAUUCUAGCUCUCUGCUACUCUCACAUGGUUGCCCACUGAAGCUAAGCAGGGCUGUGCCCAGUCAGUACUUGGAUGGGAGACCACAUGGGAAAGCUAGGUUACUGCUAG
>AL627129.8/6003-5887 RF00001;5S_rRNA;#(24, 84)
CCCACGACCAGUUACUCACUGAAGCUAAGCAAGGCUGAGGCUGGUCAGUAUCUGGAUGGG
>AC157094.8/30172-30279 RF00001;5S_rRNA;#(6, 58)
GGCCAUACCACCCUGAAUGUGCCUGAUCUCAGAAGCUAAGCAGGGUUGGGCC
>AY034738.1/354-463 RF00001;5S_rRNA;#(24, 109)
GGAUCCCAUCAGAACUCCGAAGUUAAGCGUGCUUAACUCCGAAGUUAAGCGUGCUUGGGCGAGAGUAGUACUAGGAUGGGUGACC
>AC151809.1/18335-18218 RF00001;5S_rRNA;#(0, 103)
GUCUACAGCCAUACCAUCCUGAACAUGCCAGAUCUUGUCUGACCUCUGAAGCUAAGCAGGGUCAAGCCUGGUUAGUACUUGGGAGAAGCUGGUGUGGCUAGAC
>D00062.1/1-121 RF00001;5S_rRNA;#(13, 67)
CCAGGACGACAAAUACCCCAUCCCAUCUCGAACUGGGCAGUUAAGUCUCCUCGG
>BX248239.12/195677-195790 RF00001;5S_rRNA;#(5, 66)
GCCAUAUUACCCUGCAGCCCAAGACAGUUACUCACUAAAGCUAAGCAGGGCUGAGACUGGC
>AY140910.1/10008-10122 RF00001;5S_rRNA;#(33, 104)
UCCAUUCCGAACUCAGCAGUUAAGCACUUCAUCGCCGAUGGUACUGUACACUAGAGUAUGGAAGAGUAGGA
>AC149077.19/109652-109769 RF00001;5S_rRNA;#(24, 74)
ACUGUCACAUGGUCAUUCACUGAAGCUAAGCAGGGCUGUGGCCGAUCAGU
>AJ274380.1/3-118 RF00001;5S_rRNA;#(13, 68)
GCGCUGUGGUCCCACCUGAAUCCAUGCCGAACUCAGAAGUGAAACGCAGCAGCGC
>BX571947.8/160140-160024 RF00001;5S_rRNA;#(2, 70)
UAUCAGUCAUAUCACCCUGCAGCCCAAGACGGGUUAUUUACUGAAGCAAAGCAGGGCUGAGCCUGGUA
>D10534.1/1-121 RF00001;5S_rRNA;#(13, 66)
UCUAGCAGUCAGCACCGUUUCCCGUCCGAUCAACAGUAGUGAAUCUGCUAAGA
>AJ236736.1/91-203 RF00001;5S_rRNA;#(0, 112)
GCUUACGGCCAUACCUCCCUGGGAGUGCCUGAUCUCGUUGAUCUCAGAAGCUAAGCAGAGUUGGGCUGGUUAGUACUGAAUGGAGACUCUGGGAAUCCCAGGUGCUGUAAGC
>AL935269.7/66269-66155 RF00001;5S_rRNA;#(0, 62)
GCCAGCAGCUAGCUCUCUGCAACUCUUACAUGGUUGCCCACUGAAGCUAAGCAGGGCUGCGC
>AL358934.19/82248-82364 RF00001;5S_rRNA;#(23, 95)
GCCCAAUCUUAUCUGAUCUCAGAAGCUAAGCAGGGUUGGGCCUGGUUAGUACUUAGAUGAGAGAAACUGGGU
>AC146675.3/28790-28678 RF00001;5S_rRNA;#(14, 66)
CCACCCUGAAUGCACCUGAUCUCGUUUGAUCUCAGAAGCUAAGCAGGGUCGG
>AB015752.1/137-251 RF00001;5S_rRNA;#(18, 75)
CUGAACAGGCCUGAUCUUGUCUGAAUGUGGAAGCUAAGCAGGGUCAUGCCUGGUUAG
>AL928555.8/104257-104366 RF00001;5S_rRNA;#(3, 62)
ACCAGCUAUAUCACCCUGCAUAUGGUUGCUUACUGUGGCUAAGCAGAGUUGAGCCUGGU
>AE017151.1/16052-16167 RF00001;5S_rRNA;#(20, 86)
GGUCCCACCUGAAUCCAUCGCGAACUCAGAAGUGAAACGCUGUUACGCCGAUGGUAGUGUGGGGCU
>AC104838.3/110025-109906 RF00001;5S_rRNA;#(0, 78)
GUCUCUAGCCAUACCACCCUGAACACACCCAAUCUUGUCUGAUCUUGGAAGCUAAGCAGGGUCGGGUCUGGUUAGUAC
>AF172081.1/7685-7790 RF00001;5S_rRNA;#(7, 72)
GCCAGACCACCCUGAAGGCACCCCAUCUCGUCUGAUCUCGGAAGCUAAGCAGGGUGGGGCCUGGU
>AC074124.4/39804-39695 RF00001;5S_rRNA;#(0, 80)
GUCUAUAGCCAUACUACCCUGAAUGCACCUGAUCUCUAUCUCAGAAGCUAAGCAGGGUCAGACUUGGUUAGUACUUGGAU
>AC040169.7/96559-96444 RF00001;5S_rRNA;#(10, 62)
CCACCUUGAACGCACCUGAUCUCAUCUGAUCUCAGGAGCUAAGCAGGGUCGG
>AL662868.15/193997-194115 RF00001;5S_rRNA;#(13, 86)
CCACCUAGAGCUCACUCAGUCUCAUUUGAUCUUGGAAGUUAAGCAGGGUCGGGCAUGGUUAGUUCUUGAUUGG
>CP000057.1/810280-810395 RF00001;5S_rRNA;#(14, 64)
UGCAAUAGAUCCACCUGAUACCAUACCGAACUCAGAAGUGAAAUGUUGUA
>AC093114.2/31230-31345 RF00001;5S_rRNA;#(37, 88)
UCAGAUCUCAGAAGCUAAGCAGGUUUGGGCCUAUUUAGUACUUGGAUGUGA
>AE017147.1/40231-40116 RF00001;5S_rRNA;#(13, 65)
GAGAGAAGGCAACACCCAGCUCCAUUCCGAACCUGGCAGUUAAGCUUCUCUU
>AL954143.9/75837-75953 RF00001;5S_rRNA;#(12, 69)
AUCACCCUGCAGCCCAAAACUAGUUACUGACUGAAGCUAAGUAGGGCUGAGUGUGGU
>AC141115.22/116968-116850 RF00001;5S_rRNA;#(35, 110)
CAUCAGAACUUCGCAGUUAAACGUGCUUGGGCGAAAAUAGUACCAAGAUUCGUGACCUCCUGAAAAGUCCUUAUG
>AC144703.2/40387-40271 RF00001;5S_rRNA;#(2, 115)
CCACAGCCAUAUCACCCUGCAGCCCAAGACCAGUUACUUACCGAAGCUAAGCAGGGCUGAGCCUGGUCAGUACCUGGAUGGGAGGCCAGAUGAGAAAAUUGAGCUGCUGUUGG
>BX511232.6/74667-74782 RF00001;5S_rRNA;#(17, 114)
CCUGCAGCCCAAGACCAGUUAUUCACUGAAGCGAAGCAAGGCUGAGCCUGGUUAGUAUUGGAUGGGAGAUCACAUGGGAAACUUAGGUUGCUGUUGG
>Z67753.1/6941-7061 RF00001;5S_rRNA;#(13, 68)
GCCUAGUAGAACCACACUGAUCCAUCUCGAACUCAGUUUUGUGAAAUUCUAGAGC
>CR318600.12/155651-155532 RF00001;5S_rRNA;#(60, 112)
GCUGAGCCUGGUCAGUACCUGGAUGGGAGACCACAAGGGAACACUAGGUUGC
>AC096756.3/112367-112482 RF00001;5S_rRNA;#(32, 88)
UCCCAUCUGAUCUCAGUAGCUAAGCAGAGCUGGGCCUGGUUAGUACUUGGAUGGGA
>U26684.1/296-411 RF00001;5S_rRNA;#(8, 74)
CCAUAGAGCUGUGGUACCACCUGAAUCCAUGCCGAACUCAGAAGUGAAACGCAGCAUCGCCGAUGG
>BX649439.8/27454-27570 RF00001;5S_rRNA;#(12, 69)
AUCACACUGCAGCCCAAGACCGCUUACUCACUGAAGCUAAGCAGGGCUGAGCCUGGU
>X06837.1/1-119 RF00001;5S_rRNA;#(13, 65)
CCACCGGGAAAAAACCGGUUCUCGUCCGAUCACCGAAGUCAAGCCCGGUAGG
>AC069329.6/22215-22333 RF00001;5S_rRNA;#(16, 111)
GCACUAAGGCACCAGAUUCCAUGAGAACGUCGCACCUAAGCGUGCUUGAACGAUAGUAGUAUUAGGAUGGGUGACCUCCCAGGAAGUCUUUGUGU
>AC069329.6/22215-22333 RF00001;5S_rRNA;#(1, 117)
GAUGCGAUUAUACCAGCACUAAGGCACCAGAUUCCAUGAGAACGUCGCACCUAAGCGUGCUUGAACGAUAGUAGUAUUAGGAUGGGUGACCUCCCAGGAAGUCUUUGUGUUGUAUC
>L37450.1/4-118 RF00001;5S_rRNA;#(43, 100)
ACUCGGCCGUGAAACCAGGUAGCGCCGAUGGUACUGCCGCUUAAGCGCCGGAAGAGU
>U38804.1/152468-152584 RF00001;5S_rRNA;#(13, 66)
GCACAGUGGAACCACACCGAUCCAUCUCGAACUCGGUUGUUAAAUGCUGUAGC
>AF296831.1/34521-34639 RF00001;5S_rRNA;#(2, 116)
AUGCAAUCAUACCAGCACUAAUUCACCGGAUCCCAUCAGAACUCCGCAAUUAAGCAUGCUUGGGCGAGAGUAGUACUAGGAUGGAAGACCUCCUGAGAAGUUCUCGUGUUGCAU
>AC090443.4/98763-98644 RF00001;5S_rRNA;#(21, 74)
AACGGCGCCAGAUCUUGUCUGGUCUCUGAAGCUAAGCAGGGUCAGGCUUUGUU
>AC104938.7/133916-134032 RF00001;5S_rRNA;#(16, 110)
CCCUGAAUGCGCCCGAUCUCUUCUGAUCUCAGAAGCUAAGCAGGGUCAGGCCUGGUUAGUACUUGGAUGGGAGAACACUUGGACACAGGAAGGG
>AY034681.1/363-482 RF00001;5S_rRNA;#(44, 117)
UCCGAAGUUAAGCUUGCUUGGGCGAGAGUAGUACUAGGAUGUUAAGCGUGCUUGGGCGAGAGUAGUACUAGGA
>AE002087.1/1645-1529 RF00001;5S_rRNA;#(13, 66)
GCACUGUGGAACCACCCCACCCCAUGCCGAACUGGGUCGUGAAACACAGCAGC
>AC091977.3/135624-135517 RF00001;5S_rRNA;#(3, 77)
UACAGCCAUACCACCCUGAAUGUGCCCAAUCUCAUCUGAUCUCAGAAGCUAAGCAGGGUUGGGCCUGGUUAGUA
>BX470133.27/55820-55706 RF00001;5S_rRNA;#(21, 71)
ACUGUCACAUGGCCGCCCUGUAAAGCCAAGCAGGGCUGCGCCUGGUCAGU
>X01536.1/1-119 RF00001;5S_rRNA;#(13, 65)
CCACGUUGAAUGCACCGGUUCCCAUCUGAACACCGAAGUUAAGCAACGUCGG
>AL954838.14/200353-200467 RF00001;5S_rRNA;#(1, 113)
CUGGCAGUUAGCUCUCUGCAACUUUUACACGGUCACCCACUGAAGCUAAGCAGGGCUGAGCCUGGUCAGUACCUCGAUGGGAGACCACAUGGAAAAGCUUGGUUGCUGCCAG
>L37445.1/4-118 RF00001;5S_rRNA;#(60, 111)
GACAGCGCCGAUGGUACUAACGCUGAAGCGUUGGAAGAGUAGGUCGUUGUC
>X05075.1/936-1044 RF00001;5S_rRNA;#(21, 75)
GUCACACCUGUUCCCAUGCCGAACACAGAAGUUAAGCUCUAUUACGGUGAAGAU
>BX005073.7/165150-165037 RF00001;5S_rRNA;#(15, 69)
ACCCGGCAGCCCAAGACCGCUUACUUACUAAAGCUAAGCAGGGCUGAGCCUGGU
>AC068542.5/147681-147785 RF00001;5S_rRNA;#(18, 75)
CUGAACGUGCCCAAUCUCUUCUGAUCUCGGAAGCUAAGCAAGGUCGGGCCUGGCUAG
>AC069329.6/24452-24570 RF00001;5S_rRNA;#(30, 91)
GAUCCCAUCAGAACUGCGCAGCUAAGCGUGCUUGGGCAAGAGUAGUACUAGGAUGGGUGUC
>AL356214.20/26830-26718 RF00001;5S_rRNA;#(14, 70)
CACCCUGAACGCGCCUGAUCUUGGCUGAUCUUGGAAGCUAAGCAGCGUUGAGUCUG
>X06577.1/4-117 RF00001;5S_rRNA;#(14, 64)
UGAGGGGGCUGCACCCGAUCCCAUCCCGAACUCGGCCGUGAAAACCCUCA
>X13663.1/1-117 RF00001;5S_rRNA;#(13, 66)
GCGUAGAGGAAACACUCCUUUCCAUUCCGAACAGGACAGUUAAGCUCUACAGC
>AC079416.4/4749-4631 RF00001;5S_rRNA;#(13, 64)
CCACCCUGAACAUGCCAGAUCUCAUCUGAUCUCAGAAGCUGGGCAGGGUGG
>CR759918.11/111152-111039 RF00001;5S_rRNA;#(13, 97)
UCACCAUGUAGCCCAAAACCGGUUACUCACUAAAGCUAAGCAGAGCUGAGUCUGGUUAGUACCUGGAUGGGAGUCCACAUGGGA
>CR759918.11/111152-111039 RF00001;5S_rRNA;#(0, 113)
AGCCACAGCCAUAUCACCAUGUAGCCCAAAACCGGUUACUCACUAAAGCUAAGCAGAGCUGAGUCUGGUUAGUACCUGGAUGGGAGUCCACAUGGGAAAACUAGGCUGUUGUU
>AL929087.4/141324-141447 RF00001;5S_rRNA;#(30, 80)
ACUGGCUUGAGGUUACUUAAUGAAGCUAAGCAGGGCUGAGCCUGGUCAGU
>AL392172.9/8936-8837 RF00001;5S_rRNA;#(16, 80)
CUCCCAAUCUUGUAUGAUCUCAGAAGCUAAGCAGGGUUGGUCCUGAUUAAUACUUGGAUGGGAG
>AC093881.2/160267-160384 RF00001;5S_rRNA;#(0, 91)
GUCUACAGCCAUACCACCCUGAACAUGCCCGAUCUCAUCUGAUCUUGGAAGCUAAGCAGGGUUGGGCCUGGUUAGUGCUUGGAUGGGAGAC
>AC016555.6/70731-70849 RF00001;5S_rRNA;#(7, 117)
GCCAUACCACCCUGAAUAUGCCUGUUCUCAUCUGAUCUGGGAAGCUAAGCAGGGCUGGGGCUGAUUGGCACUUGGAUGAGAGUCUGCCUGGGAAUAUCAGGUGCUAUGGC
>BX005404.7/116501-116617 RF00001;5S_rRNA;#(5, 71)
UGGCCAUAUCACCCUGUAGCUCAAGACAGGUUAUUCACUGAAGUUAAGCAGGGCUGAGCCUGGUCA
>BX323544.4/85747-85621 RF00001;5S_rRNA;#(13, 71)
UCAUUCUGCAGCUCAAGACCCAUUACUCCCGUUACUCACUGAAGCUAAGCAGGGCUGA
>X13034.1/1-119 RF00001;5S_rRNA;#(13, 65)
UCACGUUGAGUACACCCGAUCUCGUUCGAUCUCGGAAGUUAAGCAACGUCGA
>AE006209.1/4971-4856 RF00001;5S_rRNA;#(8, 74)
CCAUAGUGCAGCAGACCCACCUGAACCCAUGCCGAACUCAGAAGUGAAAUGUUGUAACGCCGAUGG
>AL008629.9/20807-20917 RF00001;5S_rRNA;#(6, 58)
GGCCAUACUACCCUGAACGUGCCUGAACUUGGAAGUUAAGCAGGGUCGGGCC
>AJ508598.1/162-54 RF00001;5S_rRNA;#(8, 71)
CCAUACCACCCUGAACAUGUGCAAUCUUGUCUGAUCUCAGAAGCUAAGCAGGGUUGAGUCUGG
>BX957246.7/128940-129056 RF00001;5S_rRNA;#(25, 97)
UCUCACAUGGCUGCCCACUAAAGCUAAGCAGGGUUACACCUGGUCUGUACCUGGAUGGGAGACCACAUGGGA
>AC126598.13/101533-101651 RF00001;5S_rRNA;#(24, 78)
GUGCCUGAUCUCAUCUGAUUUUGGAAGCUAAGCAGGAUCGGGCCUGGUCGGUAC
>AC078881.5/18101-17984 RF00001;5S_rRNA;#(1, 90)
UCUAUGGCCAUACCACCCUGAACAUGCCUGCUCUCGUCUGAGCUCAGAAGCUAAGCAGGGUCGGGCCUGGUUAGUACUUGGAUGGGAGA
>X06056.1/924-806 RF00001;5S_rRNA;#(13, 65)
UCAUGUUGAAAACACCAGUUCUCGUCCGAUCACUGAAGUUAAGCAACAUUGA
>BX119954.10/41866-41981 RF00001;5S_rRNA;#(24, 78)
CCAAAACCAGUUGCUCACUGAAGCUAAGCAGGACUGAGCCUGGUCAGUACUUGG
>AL024508.1/100886-100998 RF00001;5S_rRNA;#(16, 71)
UGAAUGCGUCCAAUCUCUUCUGAUCUCGGAAGCUAAGCAGAGUUGGGCCCGAUUA
>AL954363.27/103752-103860 RF00001;5S_rRNA;#(1, 107)
CCGGCAGCUAGCUCUCUACAACAUGGUCACCCACUGAAGCUAAGCAGGGCUACGCCUGGUCAGUACCUAGAUGGGAGACCACAUGGGAAAGCUGGGUUGCUGUCGG
>AC008948.8/11425-11328 RF00001;5S_rRNA;#(1, 79)
CUAUACCACCCUGAAUGCCCCAGAUCCUGUCUGAUCUCAGAAGUUAAGUAGGGUUGGGCCUGGUUAGUACUUGGAUGG
>AL732357.3/33438-33323 RF00001;5S_rRNA;#(5, 74)
UGGCCAUACCACCCUGAACAUGCUCUAUCUCGUCUGAUCUCAGAAGCUAAGCAGGGUCGGGCUUGGUUA
>AC140847.4/41947-41829 RF00001;5S_rRNA;#(13, 64)
CCACCCUGAAGGCGCCUGAUCUUCUCUGGUCUGUGAAACUAAGCAGGGUGG
>M11539.1/3-115 RF00001;5S_rRNA;#(12, 69)
GGCGAACUGGAACCACCCCUUCCCAUCCCGAACAGGGCCGUGAAACAGUUCAGCGCC
>AY772171.1/1-119 RF00001;5S_rRNA;#(0, 118)
GUGUACGCCCAUAGCCCGUUGAAAGCACGCCAUCCCGUCCGAUCUGGCAAGUUAAGCAACGCUGCGCUUGAUUAGUACUUGGAUCGGAGACGUCCUUGGAAUCUCAAGUGGCGUACGC
>AC146018.3/85206-85089 RF00001;5S_rRNA;#(6, 117)
GCCAUGCCACCCUGAACGUGCCCGAUGUGGUCUGAUAUCAAAAGCUAAGCACGGUCCGGCCUGGUUAGUACUUGGAUGGGAGACCACCUGGGAAUACCGGGUCCUGUAGGC
>AE016915.1/136601-136715 RF00001;5S_rRNA;#(13, 66)
GCGAGAUGGCCCCACGCCUUCCCAUUCCGAACAGGACCGUGAAACAUCUUAGC
>AC151778.1/129036-129154 RF00001;5S_rRNA;#(62, 113)
CAGGCCUGGGUAAUACUUGGAUGGGAGACUGACUGAGAAUACCAGGCACUG
>M33890.1/5-119 RF00001;5S_rRNA;#(32, 96)
CCCAUUCCGAACCCGGAAGCUAAGCCUGCUAACGCUGAUGGUACUGCAACCGGGAGGUUGUGGG
>BX005299.9/66168-66285 RF00001;5S_rRNA;#(53, 113)
GCAGCGCUGAGCCUGGUUAGUAUCUGGAUGGAAGACCACAUGGGAAAACUAGGUUGCUGU
>AL773601.11/27450-27566 RF00001;5S_rRNA;#(24, 84)
CCCAAGACUGGUUGCUCACUGAAGCUAAGCAGGGCUGAGCUUGGUCAGUACCUGGAUGGG
>BX005061.9/17175-17288 RF00001;5S_rRNA;#(7, 66)
GCCAUAUCACCCUGCAGCCCAAGAGCGGUUUACUGAAGUUAGGCAGGGCUGAGCCUGGC
>AY049907.1/208-325 RF00001;5S_rRNA;#(13, 65)
CCAGCAGUAAAGCACCGGAUCCCAUCAGACCUCCGAAGUUAAGCGUGCUUGG
>X00072.1/1-118 RF00001;5S_rRNA;#(13, 65)
GGAUCAGGAAAGCACCGCAUCCCGUCCGAUCUGCGAAGUUAAGCCUGAUACC
>AC068394.14/83547-83672 RF00001;5S_rRNA;#(0, 73)
GUCUAUGGCCAUAACACCCUGAACGCGCCCGAUCUCGUCUGAUCUCAGAAGCUAAGCAGGGUCGGGCCUGGAU
>BX465836.32/13626-13506 RF00001;5S_rRNA;#(34, 90)
UCUCAUCUGAACUCGGAAGUAAAGCAGGGUCGGGCCUGGUUAGUACUUGGAUGGGA
>X52303.1/2-118 RF00001;5S_rRNA;#(13, 65)
UCAAGAAGGCUACACCCGAUCCCAUACCGAACUCGGAAGUUAAGCUUCUUGG
>AC156390.3/70474-70587 RF00001;5S_rRNA;#(5, 74)
UGGCCAUACCACCCUGAACGCGCCCGAUCUCAUCUGAUCUUGGAAGCUAAGCAGGGUAGGGCCUGGUUA
>M35574.1/1-119 RF00001;5S_rRNA;#(17, 76)
GCUGAAAAUACUGCAUCCCGUCUGAUCUGCACAGUCAAGCAGCUUAGGGCCCAGUCAGU
>X15039.1/167-285 RF00001;5S_rRNA;#(5, 68)
CGAUCAUACCAGCAUUAAUGCUCCAGAUCCCAUCAGAACUCCGCAAUGAAGCGUGCUUGGUCG
>AL672242.12/195745-195863 RF00001;5S_rRNA;#(17, 108)
CCUGAACACACCCAAUUUCACCUAAUCCAGGAAGCUAUGCAGGGUUGGGCCUAGUCAGUACUUGAUUCGGUGACCCCUUGGGAAUACCAGG
>AL672242.12/195745-195863 RF00001;5S_rRNA;#(1, 117)
UCUCUGCCCAAAGCGCCCUGAACACACCCAAUUUCACCUAAUCCAGGAAGCUAUGCAGGGUUGGGCCUAGUCAGUACUUGAUUCGGUGACCCCUUGGGAAUACCAGGUGGCAGAGG
>BX855604.5/61850-61746 RF00001;5S_rRNA;#(1, 103)
UUGACAGCUAGCUCUCUCAUGGUCAUCCACUAAAGCUAAGCAGGACUGCGCCUGGUCAGUACCAAGAUGGGAGACCACAUGGGAAAGCUAGGUUGCUGCUAA
>AP003973.3/43434-43324 RF00001;5S_rRNA;#(13, 64)
CCACCCUGAACGCACCAGAUCUUGUCUGAUCUCAGAAGCUAAGCAGGGUGG
>AC068048.6/20772-20858 RF00001;5S_rRNA;#(17, 86)
GCCUGAUCUCAUCUGAUCUCAAAAGCUAAGCAGGGUAGGGCCUGUUUAGUACUUGGAUGGGAGUCUGGU
>BX510312.7/49087-48970 RF00001;5S_rRNA;#(1, 70)
GCCAUGGCCAUAUAACCCUGCAGUUCAAGACUAGUAACUCACUGAAGCUAAGCAGGGCUUGAGCCUGGU
>BX682544.5/146522-146409 RF00001;5S_rRNA;#(2, 108)
CAGCAGCUAGCUCUCUGUAACUCUCAUAUGGUUGCCCACUGAAGCUAAGCAGGGCUGCGGCUGUCAGUACAUGGAUGGGAGACCACAUGAGAAAGCUAAGUUGCUG
>X52049.1/2-120 RF00001;5S_rRNA;#(13, 65)
CCUAGGCUAUUGCGCCGGAUCCCAUCAGACCUCCGAAGCUAAAGGCCUGUGG
>M35166.1/2-110 RF00001;5S_rRNA;#(9, 72)
CAUAUGGUUGUGGAAACACCUGUUCCCUUUCCGAACACAGCAGUUAAGCACAACCAGCCGAUG
>CR627498.9/63169-63055 RF00001;5S_rRNA;#(1, 114)
CCGACAGCUAGCUCUCUGCAUCUCUCACUUGGUCACCCACUGAAGCUAAGCAGGGCUGUGCUCAGUUAGUACCUGGAUGGGAGAUCACAUGGAAAAACUAAGUUGCUUUCCGG
>X55996.1/583-691 RF00001;5S_rRNA;#(6, 68)
GGCCAUACCACCCUGAAUGAGCCUGAUUUCAUCUGAUCUCAUAAGCUAAGCAGGGUUGGGCC
>X62861.1/2-124 RF00001;5S_rRNA;#(13, 67)
GCGGCAGGGUUAACUCCUGUACCCAUCCCGAACACAGAAGAUAAGCCUGCCAGC
>M36154.1/1-117 RF00001;5S_rRNA;#(12, 69)
GGCAUAGAGGUAACACUCCUUUCCAUUCCGAACAGGACAGUUAAGGUCUAUAGCGCC
>BX005358.16/91118-90995 RF00001;5S_rRNA;#(13, 69)
GCAGCUAGCUAGCUGCAACUCUCACACGGUUGCCCGCUGAAGCUAAGCAGGGCUGC
>BX005358.16/91118-90995 RF00001;5S_rRNA;#(71, 122)
CCGGUCAGUACCUGGAUGGGAGACCACAUGGGAAAGCUAGGUUGCUGCCGG
>M11716.1/2-115 RF00001;5S_rRNA;#(13, 66)
GCGUCUUGGACCCACCCCUUCCCAUCCCGAACAGGGACGUGAAACGAGACAGC
>M35565.1/3-118 RF00001;5S_rRNA;#(13, 66)
GCAAAUAGGAACCACCCGACCCCAUCCCGAACUCGGUAGUGAAACUGUUCUGC
>BX548071.7/5509-5626 RF00001;5S_rRNA;#(0, 117)
UCUUAUUGCCAUACUGUCCUGAGCAGUCCUCACUUUUUCUGAUCUUGGAAGCUAAGCAGGGUCGGGCCUGGUUAGUACUUAGAUGGGAGACCGCCUAGGAAGCUGUAAGCUUUUAGA
>AF516470.1/349-477 RF00001;5S_rRNA;#(23, 102)
CACCGGAUCCCAUCAAAACUCCGAAGUUAAGUGCUCCAAAGUUAAGCGUGCUUGGGCGAGAGUAGUACUAGGAUAGGUG
>AL450304.33/21349-21239 RF00001;5S_rRNA;#(8, 86)
CCAUACCACUCUGAACACGCCCCAUCUUGUCUGAUCUCGGAAGCUAAGCAGGGUCGGGCCUGGUUAGUGCUUGGAUGG
>BX927276.23/101309-101204 RF00001;5S_rRNA;#(1, 58)
GCCAGAGCCAUACCACCCUGCGGCUCAAGACUGAAGCUAAGCAGGGCUGAGCCUGGU
>AC105072.9/138834-138947 RF00001;5S_rRNA;#(7, 62)
GCCAUGCUAUCCUGAAUGCGUCAGAUCUCAUCUGAUCUCAGAAGCUGAGCAGGGC
>AC099050.2/71166-71049 RF00001;5S_rRNA;#(13, 86)
CCACCCUGAAUGCACCUGAUCUUGUCUGAUCUCAGAAGCUAAGCAAGGUCGGGUCUAGUUAGUACUUGGAUGG
>M11535.1/2-117 RF00001;5S_rRNA;#(8, 74)
CCAUAGCGGAAUGGAACCACCUGAUCCCAUCUCGAACUCAGAAGUGAAACGUUCCAGCGCCAAUGG
>BX571723.7/169768-169875 RF00001;5S_rRNA;#(1, 106)
CCGGCAGCUAGCAACUUUCACAUGGUCACCCAACCAAGCUAAGCAGGGCUGUGCCCGGUCAGUACCUGGAUGGGGGACCACAUGGGAAAGCUAGGUUGCUGCCGG
>X00022.1/1-119 RF00001;5S_rRNA;#(13, 65)
CCAUGCUGAAAAUACCAGUUCCCGUCCGAUCACUGAAGUCAAGCAGCAUCGG
>U32072.1/1-119 RF00001;5S_rRNA;#(13, 65)
CCAGCACUAUUGCACCGGAUCCCAUCAGAACUCCGUAGUUAAGCUUGCUUGG
>AL121753.30/5026-5143 RF00001;5S_rRNA;#(13, 82)
CCAUCCUGAAUGCACCUAAUCUUGUCUAAUUUUUGAAGCUAGGCAGGGUCAGGCCUGGUUAGGAUUUGG
>CR524821.5/131801-131913 RF00001;5S_rRNA;#(20, 81)
UCCCAGACAGUUUACUCACUGAAGCCAAGUAGGGCUGAGCCUGGUCAGUAUCUGGAUGGGA
>AC023790.21/52232-52115 RF00001;5S_rRNA;#(3, 77)
UACGGCCAUACCACCCUGAACGCGCCCGAUCUCGUCUGAUCUCGGAAGCUAAGCAGGGUCGGGCCUGGUUAGUA
>X00575.1/1-121 RF00001;5S_rRNA;#(13, 65)
GGACACAGAAAACAUCGCAUCCCGUCCGAUCUGCGCAAUCAAGCUGUGUACC
>AE010349.1/916-1039 RF00001;5S_rRNA;#(13, 68)
GCGGCCGGGGCCACACCCGGGCCACAUCUCGAACCCGGAAGUUAAGCCCGGCCGC
>BX510360.8/26761-26647 RF00001;5S_rRNA;#(23, 95)
UCCCACAUGGUCACCCACUAAAGCUGAACAGGGCUGCACCUGGUCGGUACACGGAUGGGAGACCACAUGGGA
>X03271.1/41-160 RF00001;5S_rRNA;#(14, 66)
CUCAGUUGGACCCACACCAAUCCAUCCCGAACUUGGUUGUGAAAAAGCUGAG
>AE016827.1/407093-407208 RF00001;5S_rRNA;#(13, 66)
GUGCAGUGGACCCACCUAAUUCCAUGCCGAACUUAGAAGUGAAACGCUGUUAC
>AC016931.21/141468-141349 RF00001;5S_rRNA;#(6, 73)
GGCCAUACCACCCUGAACGCGCCCGAUCUCGUCUGAUCUCGGAAGCUAAGCAGGGUUGGGCCUGGUU
>CR388176.8/140255-140371 RF00001;5S_rRNA;#(7, 69)
GCCAUAUCACCCUGCAGCUCACGACCGGUUACUAACUGAAGCUAAGCAGGGCUGAACCUGGU
>BX072581.5/92728-92842 RF00001;5S_rRNA;#(1, 113)
CCGGCAGCCAACUUUCUGCAACUUUCAUGUGGUUGCCCACUGAAGUUAUGUAGGGCUGCGCCUGGUCAGUACCUGGAUGGGAGAUCACAUGGGAAAACUAAGUUGCUGCCGG
>BX927096.16/53994-54109 RF00001;5S_rRNA;#(22, 86)
GCCCAAUACCGGUUACUCACUGAAGCUAAGCAGGGCUGAGCUUGGUCAGUACCUGUAUAGGAGC
>AL160010.14/32801-32912 RF00001;5S_rRNA;#(5, 74)
UGGCCAUACCACCCUGAACGCGUCCGUUCUCGUCUGAUCUCGGAAGCUAAGCACGGUCGGGCCUGGUUA
>AL050331.11/5779-5669 RF00001;5S_rRNA;#(6, 68)
GGCCAUACCACCCUGAAUGCGCCCAAUGUCACCUGAUCUCAGAAGCGAAGCAGGGUCGGGCC
>AF284747.1/180-298 RF00001;5S_rRNA;#(13, 65)
CCGCCUUGAGCGCGCCAGAUCUCGUCUGAUCUCGGAAGCUAUGCAGGGCCGG
>AF027586.1/394-511 RF00001;5S_rRNA;#(29, 94)
GGAUCCCAUCAGAACUCCGUAGUUAAGUGUGCUUGGGCGAGAGUAGUAUUAGGGUGGGUCACUCC
>AF394582.1/2-119 RF00001;5S_rRNA;#(25, 88)
CACCGAAUCCCAUCAGAAUUCCGCAGUUAAGCGUGCUUGGGCGGGAGCAGUACUAGGAUGGUG
>BX294100.11/105815-105929 RF00001;5S_rRNA;#(0, 60)
GCCAGCAGCUAGCUCUCUGCGACUCUGACAUGAUCACCCGCAGAAGCUAAGCAGGGCUGC
>AF325177.1/3235-3122 RF00001;5S_rRNA;#(12, 66)
CCCACCCCAGUUUCACCUGGCCUCAUCUUAUCUCAGAAGCUAAGCAGGGGUGGG
>AL512594.7/163362-163255 RF00001;5S_rRNA;#(26, 79)
CUCUGAUCUCCGAAGUUAAGUAGGGUUGGGCCUGGUUAGUACUUGGAUGGGAG
>AC073048.7/21962-22080 RF00001;5S_rRNA;#(0, 62)
UCCCACAGCCAUAGCACCCUGAACACACCAAAUCUCAUUUGAUCUCAGAAGCUAAGCAGGGA
>X00916.1/1218-1332 RF00001;5S_rRNA;#(13, 66)
GCGGGGGUGUAACAUCCGAUCCCAUCCCGAUCUCGGAAAUUAAGCCCUCCAGC
>AC150387.2/126281-126400 RF00001;5S_rRNA;#(6, 72)
GUCCGUGUGGCGCGUUGGUACACCCGAUCCCUCGAUCUCGGAAGUUAAGCAAUGCGCGGUCCGGAC
>AL049738.4/23179-23054 RF00001;5S_rRNA;#(0, 72)
GCCUAUGGCUGUACCACCCUGAAUGCUCCCAAUAUCAUCUGAUCUUGGAAGCUAAGCAGGAUCAGGCCUGGU
>V00476.1/1-119 RF00001;5S_rRNA;#(13, 65)
CCACAUUGAGAGCACCCGAUCUCGUUCGAUCUCGGAAGUUAAGCAAUGUAGG
>AL355075.6/104969-104872 RF00001;5S_rRNA;#(19, 88)
CCGAUCUCCUCUGAUCUUGGAAGCUGAGCAGGGUUGGGCUUGGUUAGUACUUGGAUGGGAGAUAAAAGG
>BX005003.10/126604-126721 RF00001;5S_rRNA;#(6, 114)
GGCAGCUAUCUCUCUGCAACUCUCACAUGGUCAUCCACGGAAGCUAAAUAGGGCUGCGCCCGGUCAGUACCUGGAUGGCAGACCACAUGGGAAAGCUUGGUUGCUGCC
>AL928656.4/151709-151593 RF00001;5S_rRNA;#(17, 86)
CUUGCAUCCCAAGACAGGUUACUCACUAAAGCUAAGCAGUGCUAAGCCUGGUCAGUACCUGGAUGUGAG
>CR628389.9/12484-12601 RF00001;5S_rRNA;#(1, 85)
GCCACAGCCAUAUCACCUUGAAGCUCCAAGACUGGUUAGUCACAGAAGCUAAGCAGGGCUGAGCCUGGUGAGUACCUGGAUGGC
>AP000929.6/140725-140605 RF00001;5S_rRNA;#(6, 108)
GGCUGUACCACCCUGAAUACACCUGAUCCCAUCUGAUCCUGGAAGCUAAGCAGGGUCAGGCCUGAUUAGUACUUGGAUGAGAGAUUUUGGUGGGUGUUAGCU
>BX511062.12/30364-30251 RF00001;5S_rRNA;#(0, 66)
GCCGGCAGCUAGCUCUCUGCAGCUCUCACAUUGUGCCUACUGAAGCUAAACAGGGCUGUGCCUGGU
>AL954715.13/102028-101914 RF00001;5S_rRNA;#(4, 60)
GCAGCUAGCGCUUUGUAACUCUCAAAUGGUUGCCCACUGAAGUUAAGCAGGGCUGC
>AL954715.13/102028-101914 RF00001;5S_rRNA;#(62, 113)
CUGGUCAGUACCUGGAUAGGAGACCACAUGGGAAAGCUAGGUUGCUGCCAG
>AL158168.23/29485-29396 RF00001;5S_rRNA;#(4, 56)
CCACCCUGAACGCACCCAAUCUCAUCAGAUCUCGGAAGCUAAGCAGGGUUGG
>AL392104.19/97408-97526 RF00001;5S_rRNA;#(13, 86)
CCACCUUAAAUGUGCCCAAUCUUGUCUGAUGUCGGAAGUUUAGCAGGACUGGGGCUGGUUAAUACUUGGAUGG
>AC074270.25/134305-134419 RF00001;5S_rRNA;#(10, 62)
CCACCUUGAAAACACCUGAUCUCAUCUAAUCUAGGAAGCUAAGCAGGGUUGG
>X06097.1/32-150 RF00001;5S_rRNA;#(13, 65)
CCACCCUGAAAGCACCUGAUCUCGUCUGAUCUCAGAAGUUAAGCAGGGUCGG
>AC100771.2/128592-128471 RF00001;5S_rRNA;#(0, 84)
AUCUAUGGCUAUACCACCCUGAACAUGCUUGAUCUUGUCUGAGCUCAGAAGCUAAGCAUGGUCGGACCUGGUUAGUUCUUGGAU
>AL121839.3/51959-52071 RF00001;5S_rRNA;#(13, 65)
CCACCCUGAAUGCUCCUGAUCUCAUCUGAUCUCAGAAGCUAAGCAGGGUCGG
>AL606495.6/111088-111194 RF00001;5S_rRNA;#(3, 65)
UACAGCCAUACCUCCCUGAAUGCUCCUGAUCUCAGAAGCUAAGCAGUCAGGUGUGGUUAGUA
>BX548041.14/116027-115911 RF00001;5S_rRNA;#(4, 73)
ACUGCCAUAUCACCCUGCAGCCCAAGCCAGGUUACUCACUAAAGCUAAGCAGGGCUGAGCCUGGUCAGU
>AL807823.6/92838-92724 RF00001;5S_rRNA;#(7, 90)
UCUCAACCACCCUCAAUGCGCCAAAUCUCACCUGAUCUCAUCAACUAAGCAGGGUCAGGCCUGGUUAGUACUUGGAUGGGAGA
>AC006976.2/78061-77948 RF00001;5S_rRNA;#(9, 61)
CCACCCUGAAAGUGCUCAAUCUGGUCUGAUUUCGGAAGUUAAGCAGGGUCGG
>BX537139.17/49608-49724 RF00001;5S_rRNA;#(25, 79)
CCAUUACUGGUUGUGCACAGUAGCUAAGCAGGAUUGUGCCUGGUCAGUACCUGG
>AC093509.3/53697-53584 RF00001;5S_rRNA;#(18, 109)
CUGAACAUACCCGAUCUCGUCUGAUCUUGGAAACUAAGCAGGGUCAGGCCUGGUUAGUACUUGGAUGGGAGAAUAUGGGUUUUGGUGUCAG
>AC118227.12/80721-80844 RF00001;5S_rRNA;#(3, 74)
GUGGUCAUACUAUGCUGAACGAGCCUGAUCUCGUCUGAUCUCGGAAGCUAAGCAGGCUCGGGUCUGAUUAC
>AC069329.6/23962-24079 RF00001;5S_rRNA;#(0, 117)
GGGUGUGUCCGUGAUCUGUGGUAUAUUACGAGCCCAUCAGAACUCCGCAGCUAAGUGUUCUUGGGCGAGAGUAUUACUAGGAUGGGUGACCUCUCAGGAAGUCCUCGUGUUGCAUCC
>AL591463.7/101167-101049 RF00001;5S_rRNA;#(6, 69)
GGCCAUACCACCCUGAAAUGCACUAGAUGUCAUCUGAUCUCGGAAGCUAAGCAGGGUCGGGCC
>AF393605.1/4940-5056 RF00001;5S_rRNA;#(13, 65)
CCUGAUUGGACCCACCUCUAUCCAUCCCGAACUAGAAGGUGAAACGAUCAGG
>AC154181.2/5465-5348 RF00001;5S_rRNA;#(64, 118)
GGCCUAGUUAGUACUUGGAUGAGAAACAUCUAGAAAUACCAGGUGCUGUAGGCU
>AC027779.10/126329-126223 RF00001;5S_rRNA;#(5, 74)
UAGCCAUACCACCCUGAAAGUGUCCUAUCUCGUCUGAUCUUGGAAGUUAAGCAGGGUCAGGCCUGGUUA
>AY043285.1/524-402 RF00001;5S_rRNA;#(13, 65)
CCACCCUGAACGCGCCUGAUCUCAUCUGAUCUCGAAAGCUAAGCAGGGUCGG
>AC068768.31/40233-40351 RF00001;5S_rRNA;#(1, 117)
UCUAUGGCCAUAUUUCCCUGAACGUCCUUGGUCUCAGCUGAUCUUGGAAACUAAGCAGUGCGAGGCUUGGUUAGUACUUGGAUGGCAGACCACCUCGGGAUACUAGGUGCCAUAGG
>D00063.1/1-121 RF00001;5S_rRNA;#(13, 67)
GUACGAGGACAUGCGCAGGAGCCCAUCUCGAACUCCUCAGCUAAAUCCCGUCAC
>AC109247.14/79152-79269 RF00001;5S_rRNA;#(12, 64)
CCACCCUGAAGGAGCCUGAUCUCGUCUGAUCUCAGAAGCUAAGCAGGGUCGG
>X01550.1/1-119 RF00001;5S_rRNA;#(13, 65)
CCACACUGAAAACACCGGUUCUCGUCCGAUCACCGCAGUUAAGCAGUGUCGG
>CR450777.5/43617-43730 RF00001;5S_rRNA;#(1, 112)
CCGGCAGCUAGCUCUCUGCUAGUCUCACACGGUCACCCACUGAAGUUAAGCAGGGCUGGGCCAGUCAGUACCUCAAUGGGAGACCACAUGGGAAAGCGAGGUUGCUGCUGG
>AC093090.1/753-861 RF00001;5S_rRNA;#(2, 97)
AUGCAAACAUACCAGCAUUAAUGCACCAGAUCCCAUCAGAACUAUGUAGUUAAGCGUGCUUGGGCGAGAGUAGUUGAUAUGUCUAUAAUUUGCAU
>M16531.1/2-121 RF00001;5S_rRNA;#(13, 67)
GCGGAGGGGAAACACCCGGUUUCCAUUCCGAACCCGGCAGUUAAGCCCUCCAGC
>V00713.1/3-120 RF00001;5S_rRNA;#(13, 68)
GCGUGGGGGAAACGCCCGGCCGUAUAUCGAACCCGGAAGCUAAGCCCCAUAGCGC
>AC120418.10/88804-88686 RF00001;5S_rRNA;#(13, 65)
CCACCCUGAACAUGCCCGAUCUCGUCAGAUCUCGGAAGCUAAGCAGGGUUGG
>L27343.1/3-115 RF00001;5S_rRNA;#(60, 110)
GCGAACCAGCUAGUACUAGAGUGGGAGACCCUCUGGGAGCGCUGGUUCGC
>AL137880.13/98077-97959 RF00001;5S_rRNA;#(24, 111)
GUGUCUGGUUCCAUCUGAUCUUGAAAGCUAAGCUGGGGCGGGCCUGGUUAGUAUCUGAAUAAGGGAUCACGUGGGAAUAACGGGUGC
>CR381644.8/83324-83438 RF00001;5S_rRNA;#(7, 104)
GCUAGCUCUCUACAACUCCCGCAUGGUCGCCCAAUGAAGUGAAACAGGGCUGCGCCCAGUCAGUACUUGGAUGGGAGACCACACUAGAAAGCCUGGU
>CR381644.8/83324-83438 RF00001;5S_rRNA;#(1, 113)
CCGGAUGCUAGCUCUCUACAACUCCCGCAUGGUCGCCCAAUGAAGUGAAACAGGGCUGCGCCCAGUCAGUACUUGGAUGGGAGACCACACUAGAAAGCCUGGUUGCUGCCGG
>AJ409550.1/126-244 RF00001;5S_rRNA;#(11, 67)
UACCAGCCCUAAAGCACCGGAUCUCAUUAGAACUCUGAAGUUAAGCGUGCUUGGUA
>AF150603.1/208-326 RF00001;5S_rRNA;#(17, 68)
CACUAAAGCACCGGAUCCCAUCAAAACUCCGAAGUUAAUCGUGCUUGAGUG
>AC022024.7/72259-72368 RF00001;5S_rRNA;#(0, 109)
AUCUACAGCCAUACCACCCUGAAUGCAGCUGAUCUUGUCUGGUCUCGGAAGCUAAGCAAGGUUGGGCCUGCUUGGUACUUGGGUGGGAGAAAAUAUAAUGUUGUAUGAU
>BX548066.3/98007-98123 RF00001;5S_rRNA;#(17, 68)
CCAGCAGCCCAAGACAGGUUACUUAAUCAAACUAAGCAGGGCUGAGCCUGG
>X72495.1/5073-5194 RF00001;5S_rRNA;#(12, 67)
CGCGGCGGGGUUCCUCCCGUACCCAUCCCGAACACGGAAGAUAAGCCUGCCUGCG
>BX950862.7/146844-146953 RF00001;5S_rRNA;#(16, 72)
CCAUUUAACCAGUUACUCACUGAUGCUAAGCAGGGCUGAGCCUGGUUAAUAUCUGG
>AC005171.3/93251-93135 RF00001;5S_rRNA;#(22, 109)
GCACCGGAUCCCGUCAGAUAUCCGCAGUUAAGCGUGUUUGGGCGAGAGUAGUACUAGGAUGGCUGACCUCCCGGGAAGUCCUCGUGU
>X03905.1/4-117 RF00001;5S_rRNA;#(13, 66)
GCGACUGUGACCCACCCGAUCCCAUCUCGAACUCGGCCGUGAAACCAGUUAGC
>X06995.1/1-119 RF00001;5S_rRNA;#(59, 109)
GCUUGGGCUAGAGUAGUACUGGGAUGGGUGACCUCUCGGGAAGUCCUAGU
>AE017199.1/56698-56818 RF00001;5S_rRNA;#(13, 67)
GCGGCCCGGGAACCACCCGUACCCAUCUCGAACACGGAAGUUAAGCCGGGCCGC
>AF111168.2/6589-6472 RF00001;5S_rRNA;#(3, 77)
UACAGCCAUACCACCCUGAACGUGCCUGAUAUCAUCUGAUCUCAGAAGCUAAGCAGGGUCGGGCCUGGUUAGUA
>D10532.1/1-120 RF00001;5S_rRNA;#(13, 66)
CCCAGGUGAAUACAAGACUUCCCGUCCGAUCAGUCCUAUUUAAACACCUGAGG
>BX321856.1/74041-74153 RF00001;5S_rRNA;#(13, 66)
GCGCUUUGGACCCACCUUUUCCCAUCCCGAACAGAGAAGUGAAACGAAGCAGC
>AL356124.17/52936-52820 RF00001;5S_rRNA;#(6, 68)
GGCCAAAUCACCCUGAAAGCAUCCGAUCUUUUCUGAUCUCAAAAGCUAAGCAGGGUUGGGCC
>AC119618.4/15899-16017 RF00001;5S_rRNA;#(13, 65)
CCACCCUGAACAUGCCUGAUCCCAAUUGAUCUUGGAAACUAAGCAGGGUUGG
>AL356495.15/119-1 RF00001;5S_rRNA;#(1, 70)
CUACAGCCAUGUGACCCUGAAUUCACCCAAUCUCAUCUGAUCUUGGAAGCUAAACAGGGUCAGGCUUGG
>BX640521.12/100709-100827 RF00001;5S_rRNA;#(20, 73)
ACUGCCCAGGACCGGUUACUCACUGAAGCUAAGCAGGGCUGAGCCUGGUCAGU
>AC069329.6/24963-25081 RF00001;5S_rRNA;#(0, 95)
GGAUGCGAUCACACCAUCACUAAUGCACCAGAUUCCAUGAGAACUUCACAGCUAACCGUGCUUGGGUGGGAUUAGUAGUAGGAUGUGUGACCUCC
>AL442067.16/9509-9380 RF00001;5S_rRNA;#(0, 78)
GUCUAUGGCCAUACUACCCUGAAGGCGCCAGAUCUUGUCUGAUCUCGGAAGCUAAGCAGGGUUGGGCCUGGUUAGUAC
>AL844193.6/125057-124944 RF00001;5S_rRNA;#(55, 111)
GAGAUGUGCCUGGUCAGUACCUGAAUGGGAGACCAAAUGGGAUAGCUAGGUUGCUC
>AJ586109.1/5107-5228 RF00001;5S_rRNA;#(13, 66)
GCGGCGAGGUACCUCCCGUACCCAUCCCGAACACGGAAGAUAAGCUCGCCUGC
>AC132313.5/24396-24280 RF00001;5S_rRNA;#(11, 102)
ACCACCCUGAACGCGCCUGAUCUUGUCUGAUCUUGGAAGCUAAGCAGGGUCGGGCCUGGUUAGUACUUGGAUGGGAGAAAAGGUUAAUGGU
>AC132313.5/24396-24280 RF00001;5S_rRNA;#(0, 116)
UCUACAGCCAUACCACCCUGAACGCGCCUGAUCUUGUCUGAUCUUGGAAGCUAAGCAGGGUCGGGCCUGGUUAGUACUUGGAUGGGAGAAAAGGUUAAUGGUUAUAAGCUGUAAGA
>AF086621.2/5165-5279 RF00001;5S_rRNA;#(13, 65)
UAAAAGGGGAAACACCUGUUCCCAUUCCGAAUACAGAAGUUAAGUCCUUUUA
>AC007041.3/165366-165268 RF00001;5S_rRNA;#(2, 80)
CCAUACCACCCUGAACGUGCCCGAUCUCGUCUGAUCUUGGAAACUAAGCAGAGUCGGGCCUGGUUAGCACUUGGAUGG
>CP000077.1/1293916-1294034 RF00001;5S_rRNA;#(13, 65)
GUGAGCGGGUAACACCCGGACUCGUUUCGAACCCGGAAGUUAAGCCGCUCAC
>AC003070.2/87219-87343 RF00001;5S_rRNA;#(26, 95)
GCCCGAUCUCAUCUGAUCUUGGAAGCUAAGCAGGGUCAGGCCUGGUUGGUACCUGGAUGGGAGAAUGGU
>L49398.1/1-118 RF00001;5S_rRNA;#(13, 64)
CCACUCUGAAAAAGCUGAUCUCAUCUGACCUCGGAAGCAAAGCAGAGUUGG
>AF516416.1/267-382 RF00001;5S_rRNA;#(64, 115)
GAGAGUAGUACUAGGAUAGGUGACCUCCUGGGAAGUCCUCGUGUUGCAUUC
>AC026843.9/73152-73258 RF00001;5S_rRNA;#(13, 65)
CCACCCUGAAUACUCCCUAUCUUGUCUGAUCUUGGAAGCUAAGCAGGGUUGG
>AC155841.6/29296-29401 RF00001;5S_rRNA;#(7, 104)
GCUGCACCACCCUGAAUGUGCCCAGUCUUGUCUGAUCUUGGAAGCUAAGCAGAGUUGGGCCUGGUUAGUACUUUGAUGGGAGACAAGGAUGCUCAGC
>AC089983.23/28021-28141 RF00001;5S_rRNA;#(13, 65)
CCACCCUGAACGCGCCCGAUCUCGUCUGAUCUCGGAAGCUAAGCAGGGUCGG
>AC079955.9/52343-52225 RF00001;5S_rRNA;#(31, 91)
GUCUCCUCUAAUCUUGGAAGUUAAGCAGAGUUAGGCCUGGUUAGUACUUGAAUGGGAGAC
>CR812847.4/136117-136005 RF00001;5S_rRNA;#(25, 79)
CCAAGACUGGUUUCUCACUGAAGCUAAGCAGGGUUGAGCCUGGCCAGUACCUGG
>AP000555.1/30879-30998 RF00001;5S_rRNA;#(4, 68)
GCCAUACCACCCUGAACACGCCCGAUCUUGUCUGAUCUCGGAAGCUAAGCAGGGUUGGCCUGGU
>AB076253.1/5363-5244 RF00001;5S_rRNA;#(11, 63)
UACCUAUCAGAGAACUCGGGAUCCCGUCCGCUCUCCCAUAGAUAAGCUGGUA
>M38645.1/2-120 RF00001;5S_rRNA;#(13, 65)
CCAGCGAGAAAGCUUCAGAUCCCAUCAGAACUCUGCAAAUAAGCUCGUUUGG
>AC007203.3/80964-81081 RF00001;5S_rRNA;#(13, 81)
CCAGUACUAAUGCACCGGAUCCCAUCAGAACUCCGCAGUUAACAUGCUUGGGCGUGAGUAGUACUAGG
>BX890610.8/180393-180506 RF00001;5S_rRNA;#(5, 75)
UAAGUACCUGGGUAUGCCCGAUCUUGUCUGAUCUCGGAAGUAAAGCAAGGUUGGGCAUGGUUAGUACUUG
>AL953867.18/166881-166776 RF00001;5S_rRNA;#(3, 102)
GGCAGCUCGCUCGCACAUGGUCGCCCACUGAAGCUAUAUAGGUACUGAGCCUGGUCAGUACCUAUAUGGGAGACCACAUGGGAAAGCUGGGAUGCUGCC
>BX000472.8/128869-128983 RF00001;5S_rRNA;#(1, 113)
UCGGCAGCUAGCUCUCUGCUACUCUAGCAUGGUCCCUCACUAAAGCUAAGCAGGGCUGUGCCCGGUCAGUAACUGGAUGGGAGACCGCAUGGGAAAGCUAGGUUGUUGUCGG
>AC123746.20/43086-42991 RF00001;5S_rRNA;#(0, 73)
CCGUCCUGAACGCGCCCGAUCUCAUCUGAUCUUUGAAGCUAAGUAGGGUCGGGCCUGGUUAGAACUUGGAUGG
>BX323076.9/74474-74588 RF00001;5S_rRNA;#(13, 69)
UGACCCUGCAGCCCAAGACUGUGUAUACUAAAGCUAAGCUAGGCUGAGCCUGGUCA
>BX004971.7/33576-33696 RF00001;5S_rRNA;#(13, 119)
GCAGCUAACUUUCAGCAACUCUCAUAUGGUCGCCCUCUGAAGCUAAGCAAGGCUGCGCCUGGUCAGUACCUGGAUGGGAGACCACAUGGGAAAGCUAGGUUGCUGC
>BX323064.13/115906-115792 RF00001;5S_rRNA;#(55, 110)
GCUGUAUCUGGUCAGUACCUGGAUGGGAGACCACAUGGGAAGACUAGGUUGCUGC
>AF274572.4/55080-54969 RF00001;5S_rRNA;#(14, 112)
CAUCCUGAAUGCACCUGAUCUUCUCUGAUCUCAGAAGCUGAGCAGGGUUGGACCUGGCUAGUACUCGGAUGGGAGAAAUACACAUGCAGACACAGAUG
>V01425.1/590-708 RF00001;5S_rRNA;#(62, 113)
CGACCCUGGUUAGUACCUGGAUGGGAGACCACCUGGGAAUACAAGGUGUUG
>AF146191.1/108068-108185 RF00001;5S_rRNA;#(2, 71)
CUAGGCCACACCACCCUGAGCGCGCCCCAGCUCCUCUGAGCUCGUGAAGCUAAGCAGGGUCCGGCCUGG
>M35570.1/5-120 RF00001;5S_rRNA;#(13, 65)
GAGAAAAGGUCACACUCAGCUCCAUUUCGAACCUGAAAGUUAAGCUUUUCUU
>CR749752.5/37443-37327 RF00001;5S_rRNA;#(9, 69)
CAUAUCACCCUGCAGCCACUGAGAGUGGUUACUCACUGAAGCUAAGCAGGGCUGAGCUUG
>AY129423.1/400-518 RF00001;5S_rRNA;#(13, 114)
CCAGCACUAAUGCACCGGAUCCCAUCAGAACUCCGCAGUUAAGCGUGCUGGGGCGAGAAUAGUACUAGGAUGGGUGAACUCCCGGGGAGUAAGCGUGCUGG
>BX901898.15/29419-29528 RF00001;5S_rRNA;#(16, 66)
CUGCAACUCUCACAUAGUCACUGAAGCUAAGCAGGGCUGUGCCUGGUCAG
>CR391930.9/116383-116498 RF00001;5S_rRNA;#(51, 112)
AGCAGGGCUGAACCUAGUCAGUACUGGAUGGGUGACCAUAUGGGAAAACUAGGUUACUGUU
>BX005216.10/157476-157360 RF00001;5S_rRNA;#(58, 111)
CUGAGCCUAGUCAGUACCUGGAUGGGAGACCACAUGGGAAAACUAGGAUGCAG
>AC107210.5/59030-58916 RF00001;5S_rRNA;#(8, 87)
CACCCUGAACCUAUCUGACCUCUUCUGAUCUAGGAAGCUAAGCAGGGCUGGGCCUGGUUAGUAUUUGGAUAGGAGGCUG
>AC004905.2/22423-22541 RF00001;5S_rRNA;#(9, 64)
UGUACCACUGUGAACAUGACUGAUCUUUUCUGAUCUCAGAAGUUAAGCAGGGUCA
>U39694.1/9290-9398 RF00001;5S_rRNA;#(13, 65)
UCGCUGUGGAAACACCUGGAACCAUCCCGAACCCAGCAGUUAAGCACAGUGG
>BX510936.5/120370-120486 RF00001;5S_rRNA;#(5, 71)
UGGCCAAAGCACCCUGCAGCCCAAGACCAUUUACUCACAGAAGCUAAGCAGGGCUGUGCCUGGUCA
>AL807771.6/134290-134174 RF00001;5S_rRNA;#(6, 73)
AGCCAUACCACCCUGAACGCGCCCCAUCUCGUCUGAUCUUAGAAGCUAAGCAGGGUCGGGCCUGGUU
>BA000002.2/627912-627791 RF00001;5S_rRNA;#(13, 65)
GCGGCCGGGUAACACCCGGACUCAUUUCGAACCCGGAAGUUAAGCCGGCCGC
>AB001684.1/28641-28756 RF00001;5S_rRNA;#(13, 64)
CUUGCAUGGAACCACCUUAUCCAUCUCGAACUAAGAAGUGAAACGUGUAAG
>AL117345.21/28344-28230 RF00001;5S_rRNA;#(3, 77)
UACAGCCAUACCACCCUGAACGCGCCCGAUCUCGUCUGAUCUCGGAAGCUAAGCAGGGUCGGGCCUGGUUAGUA
>M35167.1/2-111 RF00001;5S_rRNA;#(13, 65)
CGCGUGAGGAAACACUCGUUCCCAUUCCGAACACGACAGUUAAGCUCCCGCG
>AL390248.10/60091-59977 RF00001;5S_rRNA;#(28, 84)
UCUCAUCCAAACUCAGAAGCUAAGCAGGUUUGGGCCUGGUUAGUAUUUGGAUGGGA
>AL121759.25/113026-112908 RF00001;5S_rRNA;#(5, 69)
CGGCCAUACCACCCUGAACACGCUUGCUCUCAUCUGAUCUUGAAGGCUAAGCAGGGUUGGGCCG
>CR628406.8/85198-85300 RF00001;5S_rRNA;#(1, 55)
ACUAGAGCCAUAUCACCCUGAAGUCCACUGAAGUUAAGCAGGGCUGAGCCUGGU
>AC117440.5/88656-88771 RF00001;5S_rRNA;#(27, 103)
CCCGAUCUUUUCUGAUCUCAGGAGCUAAGCGGGGUUGGGUCUGGUUAGUACUUGGUUGGGAGAAAGGAGAAGAGGG
>AF345392.1/198-352 RF00002;5_8S_rRNA;#(61, 114)
GUAGUGUGAAUUGCAGAAUUCCGUGAACCAUCGAAUCUUUGAACGCAUAUUGC
>AJ586573.1/930-1085 RF00002;5_8S_rRNA;#(21, 105)
UGGUUCUCCCAUCGAUGAAGGACGCAGCGAAACGCGAUAGCUAUUGUGAAUUGCAGGACGUGAAUCAUUGAAAUUUUGAACGCA
>AF239092.1/146-296 RF00002;5_8S_rRNA;#(9, 88)
CGGUGGAUCUCUCGGCUCGCGCAUCGACGAAGAACGCAGCCAACUGCGACAGACGUAGCGUGAAUUGCAGAUCCGAUCG
>AF153196.1/195-349 RF00002;5_8S_rRNA;#(16, 115)
UGUCUUGGUUCCCACAACGAUGAAGAACGCAGCGAAAUGCGAUACGUAAUGCGAAUUGCAGAGUCCAGCGAGUCAUCAAAUGUUCGAACGCACCUGGCA
>AY444775.2/201-355 RF00002;5_8S_rRNA;#(98, 150)
UUUGAACGCACCUUGCACCUUUUGGUUAUUCCGAGAGGUACACCUGUUUGAA
>AF491576.1/260-413 RF00002;5_8S_rRNA;#(32, 95)
UCGAUGAAGAACGCAGUGAAAUGCGAUACGUAAUGUGAAUUGCAGAAUCUCGUGAAUCAUUGA
>AY917057.1/720-873 RF00002;5_8S_rRNA;#(8, 68)
GCAAUGGAUAUCUCAGCUCUCAUCAUGAUGAAGAAUGUAGUGAAAUGUGAUACUUAGUGU
>AY917057.1/720-873 RF00002;5_8S_rRNA;#(101, 153)
GAAUGCAAGUUGCGCCCAAGGCUCUAGCCGAGGGCAUGUCUGCUUGGGUGUC
>AY917088.1/715-868 RF00002;5_8S_rRNA;#(44, 114)
GUAGCAAAAUUUGAUACUUAGUGUGAAUUGCAAAAUCCCGUGAAUCAUCAAGUCUUUGAAUGCAAGUUGC
>AY625074.1/378-530 RF00002;5_8S_rRNA;#(20, 108)
UUGGUUCUCGCAUCGAUGAAGAACGUAGCAAAGUGCGAUAACUAGUGUGAAUUGCAUAUUCAGUGAAUCAUCGAGUCUUUGAACGCAA
>AF087681.1/167-315 RF00002;5_8S_rRNA;#(60, 110)
UAAUGUGAAUGCGGAAAUUCAUGAAUCAUCGAAUCUUUGAACGCACAUUG
>AF413034.1/269-424 RF00002;5_8S_rRNA;#(28, 100)
GGCAUCGAUGAAAGAACGCAGCGAAAAUGCGAUAACUAGUGUGAAUUGCAGAUUUCAGUUAAUCAUCGAGUC
>AF325969.2/265-423 RF00002;5_8S_rRNA;#(34, 93)
GAUGAAGAACGUAGCAAAAUGCGACACAUGGUGUGAAUUGCAGAAUUCCGUGAAUCAUC
>AY230084.1/629-791 RF00002;5_8S_rRNA;#(98, 162)
GACAUCUUGAACGCACAUUGCGGCCCGGGCUUCUCGGAGCCUGGGCCACGUCUGUUCGAGUGUC
>AY652566.1/267-420 RF00002;5_8S_rRNA;#(27, 107)
GCGUAUCGAUGAAGAACGUAGCAAAGUGCGAUAAGUAGUGCGAAUUGCGAAAUUCAGUGAAUCAUCGAAUUUUUGAACGC
>AY239350.1/218-373 RF00002;5_8S_rRNA;#(16, 93)
UGUCUUACUUUUUGCGAUCACACGCAAUCAAUACAACUUCAACAACGCGUAUGUGAAUUGCAGAAUUCAGUGAAUCA
>AY349108.1/173-324 RF00002;5_8S_rRNA;#(96, 147)
UUUGAACGCACAUUGCACUUGGUGGCAUUCCGCCAAGUAUGUUUGUUUGAG
>AF254937.1/270-420 RF00002;5_8S_rRNA;#(34, 90)
GAUGAAGAACGCAGCAAAUCGCGAUAUUUAAUGUGAUCUGCCUAUAGUGAAUCAUC
>AF254937.1/270-420 RF00002;5_8S_rRNA;#(96, 146)
UUGAACGCAUCUUGCACCUUAUGGUAUUCCAUAAGGUACAUCUGUUUCAG
>AF482737.1/383-536 RF00002;5_8S_rRNA;#(9, 93)
CGGUGGAUCACUCGGCUCGUGGAUCGAUGAAGAGCGCAGCAAAGUGCGCUAAUCCAUGCGAACCGCAGGACACAUGGAGCAUCG
>AY338445.1/374-526 RF00002;5_8S_rRNA;#(31, 95)
AUCGAUGAAGAGUGCAGCAAACUGUGUUAACCAAUGUGAAACGCAGACUGCUUCGAUCAUCGGU
>AY338445.1/374-526 RF00002;5_8S_rRNA;#(97, 148)
CUCGAACGCAAAUGGCGGCUUUGGGCUUGCCCUUAGCCACGUUUGAUCGAG
>AY916961.1/711-864 RF00002;5_8S_rRNA;#(13, 82)
GGAUAUCUAGUCUCUCACCACGAUGAAGAAUGUAGCGAAAUGCGAUACUUAGUGUGAAUUGCAGAAUCC
>AJ633903.1/571-721 RF00002;5_8S_rRNA;#(25, 108)
UCGUGUGUCGAUGACGAACGCAGCCAACUGCGAUACGUAGUGUGAAUUGCAGAAUCUGUGAAUCAUUGAAUUUUCUAACGCGA
>AF331914.1/276-429 RF00002;5_8S_rRNA;#(10, 91)
GGUGGAUCACUCGGUUCGUAGUUCGAUGAAAAACGGGGCAAAAACCGUUAUUUGGCGUGAAUUGCAGACAUAUUGAACGCU
>AF331914.1/276-429 RF00002;5_8S_rRNA;#(94, 152)
AUUUUGAACGCAAAUGGCACUAUCAGGUUUAUAUCUGUUAGUAUGUUUGGUUGAGGGU
>AF245426.1/376-531 RF00002;5_8S_rRNA;#(40, 118)
GAACGUAGCGAAAUGCGAUACUUGGUGUGAAUUGCAGAAUCCCAUGAACCAUUGAGUAUUUGAAUGCAAGUUGCGCUC
>AF182990.1/214-367 RF00002;5_8S_rRNA;#(48, 112)
AAGGUUGGUUUAAGUAAUGUGAAUUGCAGAAUUCAGUGAAUCAUCGAAUCUUUGAACGCACCUU
>CP000003.1/299044-299191 RF00002;5_8S_rRNA;#(41, 103)
GGACGUGACAAACGACGAAAUGCUUUGGGGAGCUGUAAGUAAGCGCUGAUCCAGAGAUGUCC
>AY322138.1/279-434 RF00002;5_8S_rRNA;#(34, 93)
GAUGAAGAACGCAGCAAACUGCGAUACGUAAUGCGAAUUGCAGAACUUCGUGAAUCAUC
>AY916976.1/667-820 RF00002;5_8S_rRNA;#(8, 68)
ACAACAGGUAUCUCAGCUCUCGCCACAAUGAAGAAUGUAGUGAAAUGGGAUACUUAGUGU
>AB176592.1/232-387 RF00002;5_8S_rRNA;#(1, 97)
ACUCUCAGCAACGGAUAUCUCGGCUCUUGCAUCGAUGAAGAACGCAGCGAAAUGCGAUAAAUGGUGUGAAUUGCAGAAUCCCGUGAACCAUCGAGU
>AJ512432.1/301-454 RF00002;5_8S_rRNA;#(61, 114)
GUAAUGUGAAUUGCAGAUACUCGUGAAUCAUUGAAUUUUUGAACGCACAUUGC
>AF427467.1/311-465 RF00002;5_8S_rRNA;#(4, 71)
UUCAGCGACGGAUAUCUUGGCUCGAGCACCUAUGAAGGGCGCAGCGAAGUGCGAUAAUCGUUGUGAA
>U74619.1/247-401 RF00002;5_8S_rRNA;#(30, 107)
CGUUCACGAAAUAGAAGAUGAAUCGCGAUAUGUAAUGUGAAUUGCAGAUCUACAGUGAAUCAUCGAAUCUUUGAACG
>AF074019.1/495-681 RF00002;5_8S_rRNA;#(112, 169)
ACCCCAUGCGAAUAGAAUUUGUAAUAUUUUAUGAUAUUCACAGAAUCUGUGUGGGGU
>AY244642.1/91-249 RF00002;5_8S_rRNA;#(33, 100)
CGAUGAAGAACGUUGCAUAAUGUGAUAAGUAACUGGAGUUGCGAACAUUGUGACAAGUUAAUCUUUG
>AJ411854.1/242-397 RF00002;5_8S_rRNA;#(32, 95)
UCGAUGAAGAACGUAGCGAAAUGCGACACUUGGUGUGAAUUGCAGAAUCCCGUGAACCAUCGA
>AY449557.1/417-571 RF00002;5_8S_rRNA;#(31, 96)
UUCGAUGAAGAACGUAGCGAAAUGCGAUACUUUAUGUGAAUUGCAGAAUCCCGUGAAUCAUCGAA
>AF328639.1/166-321 RF00002;5_8S_rRNA;#(11, 85)
ACGGAUAUCGUUGCUUUCGCAUCGAUGAACAACGUAGCGAAAUGCGAUACUUGGUGUGAAUUGCAGAAUUCCGU
>AF328639.1/166-321 RF00002;5_8S_rRNA;#(0, 98)
GACUCUCGACAACGGAUAUCGUUGCUUUCGCAUCGAUGAACAACGUAGCGAAAUGCGAUACUUGGUGUGAAUUGCAGAAUUCCGUGAACCAUCGAGUC
>AF115188.1/261-416 RF00002;5_8S_rRNA;#(25, 101)
UCUUGCAUCGAUGAAGAACGUAGCGAAAUGCGAUACUUGGUGUGAAUUGCAGAAUCCCGUGAACCAUCGAGCACGA
>AJ971715.1/269-424 RF00002;5_8S_rRNA;#(59, 111)
ACUUGGUUUGAAUUACAUAAUCUCGUGAACCAUCGAGUCUUCGAACGCAAGU
>AJ890355.1/270-425 RF00002;5_8S_rRNA;#(23, 80)
GCUCUGGCAUCGAUGAAGAACGUAGCGAAAUGCGAUACUUGGUGUGCAUUGCAGAGU
>AY422515.1/204-358 RF00002;5_8S_rRNA;#(61, 114)
GUAGUGUGAAUUGCAGAAUUCCGUGAGUCAUCGAAUCUUUGAACGCACAUUGC
>U18957.1/224-378 RF00002;5_8S_rRNA;#(32, 96)
UCGAUGGAGAACGCAGCGGGAUGCGAUACGUGAUGCGAAUUGCAGAUCUCCAGUGAGUCAUCGA
>AJ400169.1/267-454 RF00002;5_8S_rRNA;#(39, 116)
AAGGUCGCAGCGAAUUGCGUUAUAGUGGUCGUGUGAAUUGCAAGUCACAUUGGCCCUUACCGGCUGUGGAACACCUU
>AJ400169.1/267-454 RF00002;5_8S_rRNA;#(127, 184)
ACUCACACACGCCGUGCCACGCUUAACUGCAUUAAGGCACGGCGUGCCUGGCUGAGU
>AF538563.1/89-240 RF00002;5_8S_rRNA;#(90, 151)
GACUCUUUGAACGCAAAUGGCGCUCGUCGCUUCGAGCGGCGAGCAUGGCCGGUCGAGAGUC
>AY315803.1/248-401 RF00002;5_8S_rRNA;#(41, 107)
GCGUUCUAGAAAUGCGAUAAGUAAUGUGAAUUGCAGAAUUCAGUGAAUCAUCGAAUCUUUGAACGC
>AF396314.1/329-482 RF00002;5_8S_rRNA;#(95, 152)
AUUCGAAUGCACAUUGCGCCACUGGAUAUCUAUCCUUUGGCACAUCUGGCUCAGGGU
>AF494306.1/256-411 RF00002;5_8S_rRNA;#(21, 107)
GGGCUCUCGCAUCGAUGAAGAACGUAGCGAAAUGCGAUACUUGGUGUGAAUUGCAACUCCUCGAAUCCCAUCGAGUCUUUGAACCC
>AY494008.1/238-393 RF00002;5_8S_rRNA;#(0, 98)
GACUCUUGGCAACGGAUAUCUCGGCUCUCGCAUCGAUGAAGAAUGUAGCGAAAUGCGAUACUUGGUGUGAAUUGUAGAAUCCCGUGAACCAUCGAGUC
>AY911385.1/113-264 RF00002;5_8S_rRNA;#(32, 93)
UCGAUGAAGAACGCAGCGAAAUGCGAUACGUAAUACGAAUCGCAGCUCUCGGAAUCAUCGA
>AF190764.1/213-368 RF00002;5_8S_rRNA;#(13, 82)
GGAUAUCUCAAAUUAACACCUAGCGUUAUUUACCACAAAAUGCGAUACCUGGUGUGAAUUGCAGAAUCC
>AJ308524.1/111-265 RF00002;5_8S_rRNA;#(84, 149)
UGAAUCAAUUCAUGUUUGAAUGUGUCUUGCAUCUUUGGGAUAUGCUUGAAGAUAUGUGUGAUUCA
>AY040569.1/219-373 RF00002;5_8S_rRNA;#(39, 112)
AGGGCGCAGCGAAGUGUGAUAAUCUUUGUGAAUUGCAGAAUUCCGUGAAUCAAUAGAGCUUUGAACGUGUCUU
>AY254360.1/309-462 RF00002;5_8S_rRNA;#(8, 93)
UCGGUGGAUCACUCGGCUCGUAGUUCGAUGAAGAACGCAGCUAACUGCGAUAAUUAGUGUGAACUGCAGAAGCAUUGAGCACAGA
>AY254360.1/309-462 RF00002;5_8S_rRNA;#(95, 151)
CUUUGAAUGCACAUUGCGCCAUUGGAUUUCGGUCCAUUGGCACGUUUGGUUCAGGG
>AJ412716.1/256-411 RF00002;5_8S_rRNA;#(4, 97)
CUCGGCAACGGAUAUCUUGGCUCUCGCAUCGAUGAAGAACGUAGCAAAAUGGGAUAAAUUGGUGUGAAUUGCAGAAUCCCGUGAAUCAUCGAG
>AY139147.1/320-475 RF00002;5_8S_rRNA;#(18, 136)
UCUUGGCUCUCGCAUCGAUGAAGGACGUAGCGAAAUGCGAUACUUGGUGUGAAUUGCAGAAUCUCGCGAACCAUCGAGUCUUUGAACGCAAGUUGCGCCCGAGGUUAUCUGGCCAAGG
>AY139147.1/320-475 RF00002;5_8S_rRNA;#(0, 155)
GACUCCCGGCAAUGGAUAUCUUGGCUCUCGCAUCGAUGAAGGACGUAGCGAAAUGCGAUACUUGGUGUGAAUUGCAGAAUCUCGCGAACCAUCGAGUCUUUGAACGCAAGUUGCGCCCGAGGUUAUCUGGCCAAGGGCACGCCUGCCUGGGCAUC
>AF281125.1/238-393 RF00002;5_8S_rRNA;#(6, 87)
UCGCAAUGGAUAUCUCGGCUCUCGCAUUGAUAAAGAAGCGCAGUAAAUGUGAUACGUGGUGCGAAUUGCUGAAUCCCGUGA
>L22269.1/350-502 RF00002;5_8S_rRNA;#(9, 86)
CGGUGGAUCACUCGGUUCUCGGGUCGAUGAAGAACGCAGCCAGCUGCGAGACUUGGUGUGAAUUGCAGGACACACUG
>AJ313103.1/371-522 RF00002;5_8S_rRNA;#(31, 95)
GUCGAUGAAGAACGUAGCAAAAUAUGUGAAUUAAUGUAAUCUGCACAACGCUCUGAUCAUUGAC
>AY635036.1/318-472 RF00002;5_8S_rRNA;#(61, 119)
UUGGUGCAAAUCGUAGAAUCUCAUAAAUCGUCGAGUCUUUAAAUGUAAGUUGCGCCAG
>AY429671.1/220-374 RF00002;5_8S_rRNA;#(97, 150)
UUCGAACGCAUAUUGCACUUUUCUAGUUUACUAGAAAAGUAUGUCUGUUUGAG
>AY271807.1/385-534 RF00002;5_8S_rRNA;#(32, 91)
UCGAUGAAGAACGCAGCAAACUGCGAUAAGUAGUGUGACUUGCCGUCGUGAAUCAUUGA
>AJ300706.1/938-1068 RF00002;5_8S_rRNA;#(23, 129)
GCUCGAUGGACGAUGAAGGGCGCAGUUGAAGGCGAUAUGUGUCAGAGCAGCAGCAAUGACGGCACGUGCCUGAAUGCGGAUACCCCUUUGAAUUAAGCAUAUGAGU
>AY506583.1/170-324 RF00002;5_8S_rRNA;#(11, 85)
ACGGAUGUCUCGGUUCGAACAACGAUGAAGGGCGCAGCGAAGUGCGAUAAGCAUUGUGAAUUGCAGAAUUCCGU
>AY506583.1/170-324 RF00002;5_8S_rRNA;#(90, 154)
GACAGAAACUUGAACGCAUAUUGUGCUUUUGGGAUAUCCCUGAAAGCAUGCCUGCUUCAGUGUC
>AY916837.1/710-863 RF00002;5_8S_rRNA;#(64, 116)
GUGUGAAUUGUAGAAUCUUGUGAAUCAUCGAGUCUUUGAAUGCAAGUUGCAC
>AJ534384.1/225-379 RF00002;5_8S_rRNA;#(4, 71)
UUCAGCGACGGAUAUCUUGGCUCGGGCACCAAUGAAGGGCGCAGCGAAACGCGAUAGUCGUUGUGAA
>AY997083.1/221-373 RF00002;5_8S_rRNA;#(61, 113)
GUAAUGUGAAUUGCAGAACCCGUGAAUCAUCAAAUCUUUGAACGCACAUUGC
>AF118509.1/259-414 RF00002;5_8S_rRNA;#(83, 137)
GUGAACCAUCGAGUUUUUGAACGCAAGUUGCGAGCACCAAAAACUUUCCGCCAC
>AY917077.1/719-872 RF00002;5_8S_rRNA;#(33, 94)
CGAUGAAGAAUGUAGUGAAAUGUGAUAAUUAGUGUGAAUUGCAGAAUCCCAUGAAUCAUCG
>AY634814.1/317-472 RF00002;5_8S_rRNA;#(23, 75)
GUUCUCGCAUCGAUGAAGAAUGUAGCGAAAUGCAAUACUUGGUGUGAAUUGC
>AJ605969.1/235-390 RF00002;5_8S_rRNA;#(21, 141)
CGGUUCUCGCAUUGAUGAAAAACGUAGCGAAAUGCGAUACUUGGUGUGAAUUGCAGAAUCUCGUGAACCAUUGAGUCUUUGAACACAAGUUGUGCUCGAAACCGUCAAGCCGAGGGCACG
>AJ605969.1/235-390 RF00002;5_8S_rRNA;#(0, 155)
GACUCUUGGCAACAAAUAUCUCGGUUCUCGCAUUGAUGAAAAACGUAGCGAAAUGCGAUACUUGGUGUGAAUUGCAGAAUCUCGUGAACCAUUGAGUCUUUGAACACAAGUUGUGCUCGAAACCGUCAAGCCGAGGGCACGUCUACCUAGGGGUC
>AF340154.1/126-284 RF00002;5_8S_rRNA;#(33, 100)
CGAUGAAGAACGUUGCAUAAUGUGUUAAGUAACUGGAGUUGCAAACAUUGUGACAAGUUAAUCUUUG
>AY559373.1/138-288 RF00002;5_8S_rRNA;#(95, 146)
UUUGAACGCACAUUGCGCUUAGUGGCAUGCCGCUAAGCACGUCUGUUCGAG
>AY551383.1/471-609 RF00002;5_8S_rRNA;#(57, 131)
UGGCAGACGUCCGCGAAUCAUCGAGUCUUUGAACGCAACUUGCGCCCGGGGCUCGACCCAGGGCAUUUCUGCCA
>AF336321.1/129-284 RF00002;5_8S_rRNA;#(47, 114)
GCAAAAUGCGAUACUUGGUGUGAAUUGCAGAAUCCCGUGAACCAUCGAGUUUUUGAACGCAAGUUGC
>AF248376.1/4-159 RF00002;5_8S_rRNA;#(60, 135)
CUUGGUGUGAAUUUCAGAAUCCUGCGAAUCAUUGAGUUUUUGAAAGCAAGUUGCGCCUGAAGCCAUUCGACCGAG
>AY273712.1/280-435 RF00002;5_8S_rRNA;#(29, 107)
GCAUCAAUGAAGAGUGCAGCGAAAUGCGAUACGUGGUGCGAAUUGCAGAAUCCCGUGAGCCAUCGAGUCUUUGAAUGC
>AF015774.1/63-210 RF00002;5_8S_rRNA;#(13, 101)
GGAUGUCUUGGUUCUCAUAACGAUGAAGGACGCAGCAAAGUGCGAUAAGCAAUGUGAACUGCAUAAUUCUAUGAACAAUCAGAUCUCU
>AF127514.1/279-434 RF00002;5_8S_rRNA;#(13, 82)
GGAUAUCUCGCGUCUCGCAUCGAUGAAGAACGUAGCGAAAUGCGAUACUUGGUGUGAAUUGCAGAAUCC
>AF399083.1/144-295 RF00002;5_8S_rRNA;#(92, 151)
GAUUUUUGAACGCAACUGGCGCCGGCUGGCCCUCCAGCCGGCAUGCUUGUUUCAGUGUC
>AJ300271.1/196-352 RF00002;5_8S_rRNA;#(8, 68)
GCAAUGGAUAUCUCGGCUCUCACAUCAAUGAAGAGCAUAACGAAAUGUGAUAUAUGGUGC
>AF539629.1/299-453 RF00002;5_8S_rRNA;#(54, 113)
GCGAUACUGGGUCAAACUUGGACAUCCCCUUAACCAUCGAGUAUUUGAACGCCAGUUGC
>AF378660.1/3164-3317 RF00002;5_8S_rRNA;#(19, 110)
CUUGGUUCUCGCAACGAUGAAGAACGCAGUCAGCUGCGAAAACUAAUGUGAAUUGCAGAACUACGUGAAUCAUUCAGUUUUUGAACGCAAG
>AF409129.1/9-161 RF00002;5_8S_rRNA;#(35, 95)
UUGAAGAACGCAGCGAAAUGCGAUACGUAAUGCGAAUUGCAGAAUCCAGUGAAUCAUCAA
>AY228499.1/238-393 RF00002;5_8S_rRNA;#(32, 95)
UCGAUGAAGAGCGCAGCGAAAUGCAAUACAUGGUGUAAAUUGCAGAAUCCCGCGAACCAUCGA
>AJ605973.1/233-388 RF00002;5_8S_rRNA;#(13, 82)
AGAUAUCUCAGCUCUCGCAUCGAUGUAGAACGUAGCGAAAUGUGAUACUUGGUGUGAAUUGUAGAAUCU
>AY460568.1/332-487 RF00002;5_8S_rRNA;#(13, 82)
GGAUAUCUCGGUUCUUGCAUCGAUGAAGAACGUAGCGAAAUGCGAUACUGGGUGUGAAUUGCAGAAUCC
>AJ532913.1/188-342 RF00002;5_8S_rRNA;#(6, 109)
UUGCAAUGAAUGUCUUAGCUCAAUUGAUGAUGAAGAAUGCAGCAAAAUGUGAUAUGCAUUGUGAAUUGCAGAAUUCCGUGAGCCAAUAGAUGUUUGAACGUAA
>AY319274.1/74-230 RF00002;5_8S_rRNA;#(33, 101)
CGAAGAAGAACGUUGCAUAAUGUGAUAAGUGGCUGGAGUUGCAAACAUUGUGACAAGUUCAAUCUUUG
>AF136285.1/263-418 RF00002;5_8S_rRNA;#(0, 81)
GAAUCUCCGCAACCGAUAUCUUGGCUCCCGUCGCGAUUAAAAACGUUACCAAAUGCCAUAGUUGGUGUUAAUUGCAGAAUC
>AJ242047.1/384-539 RF00002;5_8S_rRNA;#(13, 82)
GGAUAUCUCGGCUCUCGCAUCGACGAAGAAUGUAGCAAAAUGCGAUAUGUGGUGCGAAUUGCAGAAUCC
>AY917081.1/714-867 RF00002;5_8S_rRNA;#(31, 86)
CACGAUGAAGAAUGUAGCAAAAUAAAAUACUUAGUGUGAAUUGCAAAAUCUCGUG
>AY788316.1/5-146 RF00002;5_8S_rRNA;#(41, 107)
GCGCAGCUAUUGCGAAAAGUGAUGGUAUUGCAGUGAAUCAUCAAUUCUUGAACGCACAUGGCGCGU
>AY788314.1/6-146 RF00002;5_8S_rRNA;#(36, 134)
GAAAACGUAGCGAUUACGAUAUGUUUUGGAAUUGCAGUGAAUCAUCAAUUUUUGAACGCACAUUGCACGUUCCAAAAGUAUAUCUGUUUGGCUUUUUC
>AF181711.1/222-375 RF00002;5_8S_rRNA;#(61, 114)
GUAGUGUAAAUUGCAGAAUUUAGUAAAUUAUUAAAUCUUUGAACGCACAUUGC
>AF328632.1/168-323 RF00002;5_8S_rRNA;#(34, 93)
GAUGAAAAACGUAGUGAAAUGCGAUACUCAGUGUGAAUUGCAGAAUCCCGUGAACCAUC
>AF478921.1/229-382 RF00002;5_8S_rRNA;#(52, 106)
UGCGAUACUUGGUGUGAAUUGCAGAAUCCCGUGAACAUCGAGUCUUUGAACGCA
>AJ605978.1/233-388 RF00002;5_8S_rRNA;#(11, 85)
ACGGAUAUCUCGGCUUUCACAUUGAUGAAGAACGUAGCGAAAUGCGAUGCUUGGUGUGAAUUGCAGAAUCCCGU
>AJ279451.1/139-287 RF00002;5_8S_rRNA;#(97, 148)
AACGCACAUUGCACUUUGGGGUAUCCCCCAAAGUAUACUUGUUUGAGCGUU
>AJ492624.1/234-389 RF00002;5_8S_rRNA;#(32, 95)
UCGAUGAAGAAUGUAGCAAAAUGCGAUAAUUAAUGUGAAUUGCAGAAUCUCAUGAACCAUCGA
>AY460458.1/316-469 RF00002;5_8S_rRNA;#(60, 123)
UGGUGUGAAUUGCAGAAUCCCGCGAACCAUCAAUUCUUUGAACGCAAGUUGCGCCCGACGCCA
>AY229896.1/2049-2203 RF00002;5_8S_rRNA;#(34, 93)
GAUGAAGAACGCAGCGAAAUGCGAUACGUAAUGCGAAUUGCAGGACUUCGUGAAUCAUC
>AF061895.1/263-418 RF00002;5_8S_rRNA;#(20, 78)
UCGGCUCACGCAUCGAUGAAGAACGAGACUCCUUGGACUACUUGGUGUGAAUUGCAGA
>AF061895.1/263-418 RF00002;5_8S_rRNA;#(80, 137)
CCCGUGAACCAUCGAGUUUUUGAACGCAAGUUGCGCCCGAAGCCUUCUGGUUAAGGG
>Y12251.1/124-273 RF00002;5_8S_rRNA;#(10, 92)
UUUGGAUAGUUUAGUUUCCUGUGCGAUGAAGAACGCAAUGAAUUGCGAUAAGUGAUAGGAACAAUAAAUGUGGAUAUCCAAA
>Y12251.1/124-273 RF00002;5_8S_rRNA;#(94, 145)
UUGAAUGCUUGAAAGUAUACUUAUGAACUUCAAGGUAUAUAUGAUAUUCAA
>AJ312113.1/1524-1683 RF00002;5_8S_rRNA;#(45, 105)
GAUGAAGGGCGCAGUGAAACGCGAUAACACUUGUGACUCGCAACUUCUGUGACCAUUAUC
>AJ829756.1/270-425 RF00002;5_8S_rRNA;#(34, 90)
GGUGAAGAACGUAGCGAAAUGCGAUACUUGGUGUGAAUUGCAGAAUCUCGUGAACC
>AF539638.1/297-454 RF00002;5_8S_rRNA;#(0, 68)
ACCUGUACGCAACGAGGAUAUCUGGGAUAUUGGAUCCCUACAUACCGAAGGCGAAUGCGAUACUGGGU
>AF151010.1/223-377 RF00002;5_8S_rRNA;#(13, 82)
GGAUAUCUUGGCUCUCGCAUCGAUGAAGAACGCAGCGAAAUGUGAUAUGUGGUGUGAAUUGCAGAAUCC
>AF107773.1/144-298 RF00002;5_8S_rRNA;#(19, 110)
CUUGGUUCCCAUAUCGAUGAAGAACGCAGCCAAAUGCGAUACGCAAUGCGAAUUGCAGAAUUCCGCGAGUCAUCAGAUCUUUGAACGCAAG
>AC132217.15/22612-22746 RF00002;5_8S_rRNA;#(39, 127)
AGAGCUGUGAGAAUUAAUGUGAAUUGCAGGACACAUGUAUCAUCAACACUUUGAACAUACUUGUGGCCCUUGUUCCUCUCAGGGCUUU
>AY394719.1/469-622 RF00002;5_8S_rRNA;#(8, 93)
UCGGUGGAUCACUCGGCUCGUGGAUCGAUGAAGAGCGCAGCUAGCUGCGAUAUUUAGUGCGAACCGCAGAAAUAUUGAGCACUGA
>AY394719.1/469-622 RF00002;5_8S_rRNA;#(94, 152)
AUUUUGAAUGCAAAUUGCGCAGUUGAAGUCGAAUUCAUCUGCGCGUCUGGUUCAGGGU
>AF228805.1/463-617 RF00002;5_8S_rRNA;#(11, 63)
GUGGAUCACUCGGCUCGUGGGUCGAUGAAGACCACAGCUAGCUGUGAGACAC
>AF396230.1/262-417 RF00002;5_8S_rRNA;#(32, 95)
UCGAUGAAAAACGUAGCGAAAUGCCAUACUUGGUGUGAAUUGCAGAAUCCCGUGAACCAUCGA
>AJ492629.1/234-389 RF00002;5_8S_rRNA;#(11, 85)
ACAGAUAUCUCAGCUCUCGCAUCGAUGAAGAAUGUAGCGAAAUGCGAUAGUCAAUGUGAAUUGCAAAAUUCUGU
>AJ297899.1/398-547 RF00002;5_8S_rRNA;#(95, 147)
UCUUGAAUGCACAGCACCGCUGGCCUCGGCCAACGGUACGUCUGCAUCAGGG
>AJ291522.1/315-468 RF00002;5_8S_rRNA;#(49, 147)
GAAGCGCCAUAGUCUUUGGGAAUUGCAAAACUCCGUGAGUCAAUGGCCUCCUGAACGUACGUUGCACUCUUGGGGUUUCCUGAGAGUAUGUCUGCUUC
>AJ749949.1/1771080-1770927 RF00002;5_8S_rRNA;#(100, 153)
UUCCGAAUGGGGGAACCCACCUGACACAAGUUGGGUACUCACUCGAUAUGGAG
>AY878389.1/383-529 RF00002;5_8S_rRNA;#(62, 145)
GACUUGCUAAUCAGUUGACUGUCAAGGUUUUGAAUGCAAAUGGCACCAUUAGUUUUUAACUUUUGCUAUAUUUGAUAGAGGUU
>AY273761.1/274-428 RF00002;5_8S_rRNA;#(13, 81)
GGAUAUCUCGCUCUCGCAUCGAUGAAUAGCGCAUCGAAAUGCGAUACGUUGUGCGAAUUGCAGAAUCC
>AB178785.1/245-401 RF00002;5_8S_rRNA;#(89, 157)
UCCCGGGAUCCCCGAAUGGGGCUUCCUACCUGGGCCGAAUAGGCUCAGGUGCCCCGUAGGGGGUGGGA
>AF133194.1/365-525 RF00002;5_8S_rRNA;#(104, 157)
UCUUGAACGCACAUUGCGAUGGGUUAGCCCAUGCCACGCACGCCUGUCCGAGG
>AY321149.1/1519-1661 RF00002;5_8S_rRNA;#(0, 92)
GACCUUGCACAAUGGAUGUCUUGGCUCCCCUUACGAUGAAGAACAUGGCAUAAUGUGAAAAGUGACGGGAGUCGCAUGCAUCGUGACCGGUU
>AY752647.1/660-812 RF00002;5_8S_rRNA;#(25, 102)
UCGUGUGUCGAUGAAGAGUGCAGCCAACUGUGUGAAUUAAUGUGAAUCGCAGACUGCUUUGAACAUCGACAUCUUGA
>AY796026.1/102-247 RF00002;5_8S_rRNA;#(23, 100)
GUUCUCGUAUCGAUGAAGAACGUAGCGAAUUACGAUAAGUAUUAUGAGUUGCAGACGUGAAUCAUUAAUUUUUGAAC
>AY523969.1/22882-23042 RF00002;5_8S_rRNA;#(27, 92)
GUGUGUCGAUGAAGAAUGCAGCUAGCUGUGGGAAUUAAUGUGCAAUGCAGGAUACAUUGACACAC
>AY273735.1/282-440 RF00002;5_8S_rRNA;#(32, 96)
UCGAUGAAGAAGCGCAAGUGAAAUGCAAUAUGUGGUGCAAAUUGCAGAAUCUGCGAACUAUCGA
>AY313081.1/138-292 RF00002;5_8S_rRNA;#(32, 96)
UCGAUGAAGAACGCAGCGAAAUGCGAUACGUAACGCGACUUGCAGAAACCCCGUGAAUCAUCGA
>AJ457832.1/667-822 RF00002;5_8S_rRNA;#(91, 156)
CGACAUUUCGAACGCUCUUGGCGGCCCGGGCCUUCGCGGCCCGAGCCACGCCCGUCUGAGGGUCG
>AJ251653.1/171-325 RF00002;5_8S_rRNA;#(93, 155)
UUAUGUUGGAACGCCUUUUGUGCCUUUGGGAUAUGCUUGAAGGUGUGCUUGAUCCAAUGUAA
>AJ491230.1/288-443 RF00002;5_8S_rRNA;#(11, 85)
ACGGAUAUCUUGGCUCUCGCAUCGAUGAAGAACGUAGUGAAAUGAAAUACUUGGUGUGAAUUGUAGAAUCCCGU
>AY871046.1/159-314 RF00002;5_8S_rRNA;#(33, 100)
CGAUGAAGAACGUGGCAUAAUGUGUUAAGUAACCGGAGUUGCAAACAUCAUGACAGGUUAAUCUUUG
>AJ132331.1/255-411 RF00002;5_8S_rRNA;#(11, 86)
ACGGAUUUCUCAGCUCUCGCAUCAGGACAAAGUGUCCGCUAAAUGCGAUACUUGGUGUGAAUUGCAGAAUCCCGU
>AJ786449.1/145-300 RF00002;5_8S_rRNA;#(8, 75)
GCAAUUGAUAUCUCAGCUCUCGCAUCGAUGAAGAACGUAGCAAAAUGCGAUACUUGGUGUGAAUUGC
>AJ287263.1/278-433 RF00002;5_8S_rRNA;#(14, 81)
GAUAUCUCGGCUCUCACAUCGAUGAAGAACAUAAUAAAAUGCGAUACUUGGUGUGAAUUGCAGAAUC
>AJ242058.1/401-556 RF00002;5_8S_rRNA;#(9, 94)
UAAUGGAUAUCUCGACUCUCGCAUCGACAAAGAACGUAGCAAAAUGCGAUACGUGGUGCGAAAUGCAGAAUCGCACAAACCAUUG
>AY997046.1/371-524 RF00002;5_8S_rRNA;#(61, 114)
GUAAUGUGAAUUGCAGAAUUCAGUGAAUCAUCGAAUCUUUGAACGCAUAUUGC
>AF239382.1/365-518 RF00002;5_8S_rRNA;#(13, 80)
GGAUCUCGGUUUUGGCAUGGAUGAGGAGGGCAGCGAAAUGAUUAAAUUGGUGCGAAUUGCAGAAUCC
>AY611430.1/525-677 RF00002;5_8S_rRNA;#(8, 75)
GCAACGGAUAUCUUGGCUCUUGCAACGAUGAAGAACGCAUCGAAAUGCUAUACGUAGUGUCAAUUGC
>AY611430.1/525-677 RF00002;5_8S_rRNA;#(100, 153)
UGAACGCAAGUUGGGCCUGAGGCUUGUGCAAGGGCAUUCCAGCUACAGCGUCA
>AY821865.1/607-791 RF00002;5_8S_rRNA;#(109, 170)
UGCGCCUUAUACAUUUGGUUCUAACUAAAGCCUCAAACUUUGUGGAACUGUAUAAGGUACA
>AF418086.1/144-299 RF00002;5_8S_rRNA;#(7, 69)
CGCAGCGGAUAUCUCAGCUCUCGCAUCGAUGAAGAACGUAGCGAAAUGAGAUAAUUGGUGUG
>U93585.1/204-361 RF00002;5_8S_rRNA;#(1, 98)
ACUCUCGGCAACGGAUAUCUCGACUCUCGCAUCAAUGAAGAAUGUAACAAAACGCGAUAUUGGUGUGAAUUGUAGAAUCCUGUGAACCAUCGAGAGU
>AB076371.1/518-672 RF00002;5_8S_rRNA;#(3, 96)
UUCAAGCGGUGGAUCACUCGAAUUACCAAUCGAUGAAGAACGUAGCUAGCUACGAUAAUCGGUGCGAAUUGCAGGACACGCCGAGCACUUGAG
>AB076371.1/518-672 RF00002;5_8S_rRNA;#(97, 152)
UUCUAACGCACAUUGCGGCUUUCGGGUCUUUUCCGAGGUCACAUCUGUCUGAGAG
>AF418088.1/176-331 RF00002;5_8S_rRNA;#(34, 93)
GAUGGAGAACGUAGUGAAAUGCGAUACUUGGUGUGAAUUGCAGAAUCCCGUGAACCAUC
>AF486028.1/205-355 RF00002;5_8S_rRNA;#(58, 111)
GUAAUGUGAAUUGCAGAAUUCAGUGAAUCAUCGAAUCUUUGAACGCACAUUGC
>AF258730.1/243-398 RF00002;5_8S_rRNA;#(51, 127)
AAUGCGAUACUUGGUGUGAAUUGCAGAAUUCCGUGAACCAUCGAAUUUUUGAACGCAAAUUGCGCCCGUAGCCAUU
>AF328668.1/6-160 RF00002;5_8S_rRNA;#(43, 102)
CAAAGCAAAAUGUGAUACUUGGUGUGAAUUGGAGAAUCCCGUGAACCAUCGAGUCUUUG
>AY265223.1/691-847 RF00002;5_8S_rRNA;#(32, 105)
UCGAUGAAAGAAACACAACGAAAUGCGAUAAGUUAUGUGAAUUGCAUAAUUUCGUGAAUCCUCCAAUCUUUGA
>AY844961.1/343-496 RF00002;5_8S_rRNA;#(29, 98)
GUGUCGAUGAAGAGUGCAGCAAACUGCGGGAAUUGACGGUGAAAUGCAGAAUGCUCCGAACAUCGAUAC
>AJ297799.1/730-883 RF00002;5_8S_rRNA;#(11, 85)
ACGGAUAUCUUGGCUCUCGCAACGAUGAAGAACGCAGCGAAAUGCGAUACGUAGUGUGAAUUGCAGAAUUCCGU
>AF037620.1/236-391 RF00002;5_8S_rRNA;#(100, 156)
UGAAUGCAAGUUGUGCCCGAGACCAUUAGGUCGAUGGCACGUAUGUUUGGGUGUCA
>AF513657.1/371-525 RF00002;5_8S_rRNA;#(27, 102)
UCACAUCGAUGAAGAACGUACGAAAUGCGAUACUUGGUGUGAAUUGUAGAAUCCCGUGAACCAUCGAGUCUUUGA
>AF333161.1/183-336 RF00002;5_8S_rRNA;#(93, 153)
GAAUCUUUGAACGCACAUUGCGCCCUCUGGUACUCCGGAGGGCAUGCCUGUUCGAGCGUC
>AE014843.1/161722-161886 RF00002;5_8S_rRNA;#(103, 156)
UGUAAACUAUACCAUAUUUACCCUUAUGGGCAAAUUAACGUGGUAUUCCUACA
>AY916910.1/712-865 RF00002;5_8S_rRNA;#(34, 93)
GAUGAAGAAUGUAGCAAAAUACGAUACUUAGUGUGAAUUGUAGAAUACCGUGAAUCAUC
>AY679094.1/85-234 RF00002;5_8S_rRNA;#(32, 91)
UCGAUGAAGAACGCAGCAAAGCGCGAUAGGUAAUGCGAAUUGCACACGUGAGUCAUUGA
>AF412862.1/264-419 RF00002;5_8S_rRNA;#(50, 107)
GCGUGCGAUACUUGGUGUGAAUUGCAGAAUCCCGUGAACCAUCGAGUUUUUGAACGC
>V01159.1/185-336 RF00002;5_8S_rRNA;#(34, 94)
GACGAAGAGCGCAGUGAAACGCGAUAACUUUUGUGACUCGCACUCUCUGUGAUCAACGUC
>AF130328.1/233-388 RF00002;5_8S_rRNA;#(63, 117)
GGUGUGAAUUGCAGAAUCUCGAGAACCAUCGAGUCUUUGAACACAAGGUGCACC
>AY236180.1/212-366 RF00002;5_8S_rRNA;#(0, 97)
GACUCUGGGAAACGGAUAUUUCGGCUCUCGCAUCUUUGAACAACGUAUCUAAAUACUAUACUUGUGUGAAUUGCAGAAUCCCGUGAACCAUCGAGUC
>AY245142.1/114-269 RF00002;5_8S_rRNA;#(33, 100)
CGAAGAAGAACAUUGCAUAAUGUGAUAAUUGGCUGGAGUAGCAACAUUACGACAAGUUCAAUCUUUG
>AJ698844.1/243-401 RF00002;5_8S_rRNA;#(14, 92)
GAUGACUAGGGUCUUGUAUCGAUGAAGAACGCGGUUAAACGUGACAGUUAAUGUGACUUGCAACUCCCGUGAAUCAUC
>L49390.1/410-564 RF00002;5_8S_rRNA;#(93, 155)
AGAUUUCUGAACGCAAAUGGCACCUUGGGGAUAUUCUCCUUGGUACGUCUGUUUCAGUGUCU
>AY665844.1/248-403 RF00002;5_8S_rRNA;#(32, 95)
UCGAUGAAGAACGCAGCGAAAUGCGAUACUUGGUGUGAAUUGCAGAAUCCCGUGAACCAUCGA
>AF543211.1/588-736 RF00002;5_8S_rRNA;#(32, 94)
UCGAUGAAGAACGUAGUGAAAUGCGAUACAUAAUAUGAAUUGCAAAUCUUGUGAAUCAUCGA
>AF192127.1/348-504 RF00002;5_8S_rRNA;#(2, 152)
CUCUCAGCAACGGAUAUCUUGGCUCUUGAUCGUGUGUAGCGGGUUACCGUAGCCGUUCCUGUUACGUGAUGAAUUGCAGAAUUCCGUGAAUCAUCGAGUCUUUGAACGCAAGUUGCGCCCGAGGCUUGUCCGAGGGCAUUUCCGCUAGAG
>AJ131963.1/280-435 RF00002;5_8S_rRNA;#(73, 146)
GCAGAAUCCCACGAACCAUCGAGUCUUUGAAUGCAAGUUGCGCCCGAGGACAAUCGGCCGUGGGCAUGUCUGC
>AJ222847.1/276-427 RF00002;5_8S_rRNA;#(27, 77)
UUGCAUCGAUGAAGAACGUAGCGAAAUGCGAUACUUGGUGUGAAUUGCAG
>AJ222847.1/276-427 RF00002;5_8S_rRNA;#(80, 141)
CCCGUGAACCAUCGAGUCUUUGAACGCAAGUUGCGCCCUGAAUAUUUGGUGGGUGAGCGGG
>AJ581910.1/2087-2240 RF00002;5_8S_rRNA;#(33, 94)
CGAUGAAGAACGCAGCGAAAUGCGAUACCUAGUGUGAAUUGCAGAAUCAUGUGAAUCAUCG
>AY273726.1/308-472 RF00002;5_8S_rRNA;#(21, 84)
UCGGCUCUGGCAUCCGAUGAAGAAGCAUAGCAAAAAUGCGAUACGUGGGUGCAAAUUGCACGA
>AY680043.1/237-395 RF00002;5_8S_rRNA;#(63, 118)
GGUGUGAAUUGCAGAAUCUCGUGAACCAUCGAGUUUUUUGAACGCAAGUUGCGCC
>AY319266.1/77-235 RF00002;5_8S_rRNA;#(34, 100)
GAUGAAGAACAUUGCAUAAUGUGAUAAGUGACUGGAGUUGCGAACAUUGUGACAAGUUUAUAAAUC
>AY319266.1/77-235 RF00002;5_8S_rRNA;#(101, 154)
UUGAAUGCAUAUUGCGCAUGGUGGGAUUCGUCUCAUAUGCAUAUAUGUUUCAG
>AF294995.1/254-408 RF00002;5_8S_rRNA;#(2, 101)
GAGUUUUUGGUGGAUGCCUUGGGUCUGGAAGUCGAUGAAGGACGUGAUUACCUGCGAUAAGCUUCGUUUAGCUGGAAAUGAGCAUUUAGACGGAGAUUU
>AY917021.1/717-870 RF00002;5_8S_rRNA;#(37, 101)
GAAGAAUGUAGUGAAAUAUGAUACUAAGUGUGAAUUGUAGAAUCCCAUGAAUCAUUGAGUCUUU
>AY634781.1/270-425 RF00002;5_8S_rRNA;#(23, 75)
GCUCUCGCAUUAAUGAAGAACGUAGCGAAAUGCGAUAAUUGGUGUGAAUUGC
>AF405469.1/130-283 RF00002;5_8S_rRNA;#(62, 113)
UAAUGUGAAUUGGAUAAUUCAGUGAAUCAUGGAAUCUUUGAACGCGCAUUG
>AJ492631.1/234-389 RF00002;5_8S_rRNA;#(8, 152)
GCAAUGGAUAUCUCGGCUCUCACAUUGAUGAAAAACGUAGCGAAAUGCGAUACUUGGUGUGAAUUGCAAAAUCCCGUAAACCAUUGAGUCUUUGAACGCAGGUUGCGCCCGAAGUCAUCAGCUCGAGGGCACGUUUACCUGGGC
>AF304035.1/216-368 RF00002;5_8S_rRNA;#(33, 94)
CGAUGAAGAACGCAGUGAAAUGCAAUACAUAGUGUGAAUUGUAGAAUUUCGCGAAUCAUCG
>AF115737.1/262-413 RF00002;5_8S_rRNA;#(42, 103)
CGUUACAAAGUGCGAUAACUAGUGUGAAUUGCAUAUUCGUGAAUCAUCGAGUCUUUGAACG
>X68422.1/13-167 RF00002;5_8S_rRNA;#(41, 117)
GGACGUGUUAACCUGCGAUAAGCUUCGGGUAGGUGGUAAGAACCUCAGAUCCGGAGAUUUCCGAAUGGAGCAAUCC
>AF301480.1/192-313 RF00002;5_8S_rRNA;#(26, 79)
CUUGCAACGAUGAAUUGCACAAUUCCGAGAAUCAUCGAGUCUUUGAUUGCAAG
>AJ550579.1/295-450 RF00002;5_8S_rRNA;#(53, 115)
UGCGAUACUUGGUGUGAAUUGAAGAUUCCCGUGAACCUUCGAGUUUUGGAAACCAAGUUGCA
>AY635045.1/278-433 RF00002;5_8S_rRNA;#(32, 95)
UUAAUGAAGAACGUAGCGAAAUACGAUACUUGGUGUAAAUUGUAGAAUCUCGUGAACCAUUGA
>AF419985.1/769-922 RF00002;5_8S_rRNA;#(23, 107)
GCUCCUGGAUCGAUGAAGAGCGCAGCGAAAUGCGAUACGUAAUGCGAAUUGCAGAACUCCGUGAAUCAUCGAAUCUUUGAACGC
>AJ242051.1/400-555 RF00002;5_8S_rRNA;#(2, 137)
CUCUCGGCAAUGGAUAUCUUGGCUCUUGCAUCGAUGAAGAAUGUAGCGAAAUGCGAUACGUGGUGCGAAUUGCAGAAUCCCAUGAACCAUCGAGUCUUUGAAUGCAAGUUGCGCCCGAGGCCAUUCAGCCAAGGG
>AY239320.1/193-327 RF00002;5_8S_rRNA;#(73, 135)
CGAAUCUUUGAACGCACCUUGCGCCCUUUGGCAUUCCGAGGGGCACACCCGUUUGAGUGUCG
>AY665839.1/267-422 RF00002;5_8S_rRNA;#(0, 98)
GACUCUCGGCAACGGAGACCUGAUAUUCCGCAUCGAUGAAGAACGCAGCGAAAUGCGAUACUUGGUGUGAAUUGCAGAAUCCCGUGAACCAUCGAGUC
>AY520785.1/254-409 RF00002;5_8S_rRNA;#(93, 155)
GAGUCUUUGAAGGCAAGUCGCGCCUGAAGCCAUUAGGUUGGAGGCAUGUAUGCCAGGGAGUC
>AJ492636.1/234-388 RF00002;5_8S_rRNA;#(58, 110)
ACUUGGUGUGAAUUACGGAAUCUAGUGAACCAUUGAGUCUUUGAACCCAAGU
>AF297657.1/216-368 RF00002;5_8S_rRNA;#(22, 98)
GGCUCUUGUAAUGAUGAAGAAUGCAGUGAAAUGCGAUAUGUAGUGUGAAUUGCAGAAUUUCCUAAAUCAUUGAGUC
>AJ491217.1/279-400 RF00002;5_8S_rRNA;#(56, 121)
GAUACUUAGUGGAAUCCAAGUUGCGCCCAAAGCCUUUUGGCCAAGGGCACGUCUACCUGGGCAUC
>AF139927.1/1-152 RF00002;5_8S_rRNA;#(22, 108)
GUUCUGGCAUCGAUGAAGAACGCAGCGAAAUGCGAUAAGCUAAUGUGAAUUGCAGAAUUCAGGCUGAAUCAUCGAAGUCUUUGAAC
>AY916971.1/710-863 RF00002;5_8S_rRNA;#(8, 107)
GCAAUGGAUAUCUCAGCUCUCACCAUGAUGAAGAAUGUAGAAAAAUGCGAUACUUAGUGUGAAUUGCAGAAUCCCGUGAAUCAUUGAGUCUUUAAAUGC
>AF412860.1/266-421 RF00002;5_8S_rRNA;#(47, 114)
GCAAAAUGCGAUACUUGGUGUGAAUUGCAGAAUCCCGUGAACCAUCGAGUUUUUGAACGCAAGUUGC
>AF258683.1/257-412 RF00002;5_8S_rRNA;#(47, 114)
GCGAAAUGCGAUACUUGGUGUGAAUUGCAGAAUCCCGUGAACCAUUGAGUUUUUGAACGCAAGUUGC
>AB020466.1/234-389 RF00002;5_8S_rRNA;#(23, 75)
GCUCUCGCAUCGAUGAAGAACGUAGCAAAAUACGAUACUUGGUGUGAAUGGC
>AF163107.1/236-389 RF00002;5_8S_rRNA;#(92, 154)
CGAAUCUUUGAACGCAUAUUGCGGUGGUGGCCUCGGUUAUCACCAUGUCUGCCUCAGCGUCG
>AF234350.1/257-412 RF00002;5_8S_rRNA;#(98, 156)
UUGAACCCAAGUUUGCCCCCAAGGCAACCCGGCCAAGGGCACGCUUGCUUGGGCUUAA
>AJ491198.1/277-431 RF00002;5_8S_rRNA;#(23, 75)
GCUCUCGCAUCGAUGAAGAACGUAGUGAAAUGCGAUACUUGGUGUGAAUUGC
>X93990.1/797-947 RF00002;5_8S_rRNA;#(62, 151)
UAGUGUGAAUUGUAGAAUCCCAUGAAUCAUCAAGUCUUUGAACGCAAGUUGUGGCCGAGGCUGGUGAGGGCACAUCUACUUUGGCAUUG
>AF382691.1/261-416 RF00002;5_8S_rRNA;#(17, 111)
AUUUCGGAUCUCGCAUCGAUGAAGAACGUAGCGAAAUGCGACACUUGGUGUGAAUUGCAGAAUCCCGUGAACCAUCGAGUGUAGGAACGCAAGU
>AF124597.1/804-974 RF00002;5_8S_rRNA;#(17, 118)
CACUUGGCUCGUGGGUCGAGGAAGGACCGCGGCAAGAAGCGAAGUUUUGGUGGCUAUCGCAAUUCUCCCGUGAUUCCAUCGACGUGUCGAACGCACAUUUG
>AY178400.1/690-843 RF00002;5_8S_rRNA;#(37, 101)
GAAGAAUGUAGCGAAAUGCGAUACUUAGUGUGAAUUGCAGAAUCCCGUGAAUCAUCGAGUCUUU
>AJ874128.1/229-382 RF00002;5_8S_rRNA;#(32, 95)
UCGAUGAAGAACGCAGCGAAAUGCGAUAACUAGUGUGAAUUGCAGAAUUCCGUGAAUCAUCGA
>AJ413175.1/363-516 RF00002;5_8S_rRNA;#(100, 154)
UGAACGCCAGUUACGCCCGAGGCUUGUCACGAGGGCAUGCCUGCCUGAGCGUCA
>AF219104.1/465-622 RF00002;5_8S_rRNA;#(7, 100)
AACGGUGAAUACCUCGGCUCCUAAUUCGAUGAAGACCGUAGCAAACUGCGAUAAUUCACUAGAAUUGCAGACUACCGGGACAGUCGAAACGUU
>AF488760.2/226-380 RF00002;5_8S_rRNA;#(2, 98)
GACUCGACAACGAAUAUCUAGGCUCUCGCAUCGAUGAAGAACGUAGCGAAAUGCGAUACUCGGUGUGAAUUGCAGAAUCCCGUGAACCAUCGAGUC
>AF488760.2/226-380 RF00002;5_8S_rRNA;#(100, 155)
UGAACGCAAGUUGUGCCUGAGGUCUUCUGGCCGAGGGCAUGCCUGCCUGGCGUCA
>AF348053.1/261-416 RF00002;5_8S_rRNA;#(4, 96)
CUCGAUAAUGGAUAUCUUGGCUCUUGCAUCGAUGAAGAGCGCAACAAAAUGCGAUAUGUGGUGCGAAUUAUAGAAUCCCGUGAACCAUCGAG
>AY273731.1/286-441 RF00002;5_8S_rRNA;#(44, 118)
GCGCAAUCAAAAUGUGUUACAUGGUGCGAAUUGCAGAAUCCCGCAAACCAUCGAGUCUUUAACACAAGUUGCGC
>AF212165.1/417-570 RF00002;5_8S_rRNA;#(61, 113)
GUAAUGUGAAUUGCAGGACACAUUGAACAUCGAACUCUUGAACGCAUAUUGC
>AJ287284.1/279-433 RF00002;5_8S_rRNA;#(79, 138)
UCCCUUGAACCAUCGAGUUUUCGAACGCAAGUUGUACCCGAAGCCUUCUGGCCAAGGGG
>AY424670.1/273-427 RF00002;5_8S_rRNA;#(2, 74)
CGGUGUACAGUGAAUCACUUGGCUCGCAAAUCGAGGAAGAACGUUGCCAUAUGUGAUAAAUUCUGUGAACUG
>AY261065.1/302-457 RF00002;5_8S_rRNA;#(5, 78)
UCGACAAUGAAUAUCUCGACUCUCGCAUUGAUGAAGAACGUAGCAAAAUGUGAUACUUGGUGUGAAUUGCAGA
>AY373293.1/238-396 RF00002;5_8S_rRNA;#(35, 101)
AUGAAGAGCGCGGCCAGCUGCGAAAUGUGAUGUGAAUUGCAACUCAAAGCGGUUAUCGUGAAUCAU
>AY373293.1/238-396 RF00002;5_8S_rRNA;#(102, 158)
GACUACUUGAACGCAUUGCACCGCCCUUUUGGGAGUGGUACGCCCGAUUGAGUGUC
>AY217728.1/174-328 RF00002;5_8S_rRNA;#(99, 150)
UUGAACGCAAAUUGCACCAGAGGGAUAUGCCUUCUGGUAUGCUUGUUUCAG
>AJ605954.1/234-389 RF00002;5_8S_rRNA;#(0, 98)
GACUCUCGGCAACGGAUAUCUCAACUCUCGCAUCAAUAAAGAACGUAGCGAAAUACGAUACUUGGUGUGAAUUGCAGAAUCCCAUGAGCCAUCGAGUC
>AY245137.1/71-224 RF00002;5_8S_rRNA;#(33, 100)
CGAUGAAGAACGUUGCAUAAUGUGAUAAGUAACUGGAGUUGCGAACAUUGUGACAAGUUAAUCUUUG
>AF239384.1/343-498 RF00002;5_8S_rRNA;#(13, 82)
GGAUCUGACAACGCUAAGGUGCAAGUGAAUCGAUUCAUCGUGCGAUACGUGGUGCGAAUUGCAGAAUCC
>AJ300276.1/242-397 RF00002;5_8S_rRNA;#(13, 82)
GGAUAUCUAAGCUCUCACAUCAAUGAAAAGCAUAGCAAAAUGUGAUAUGUGGUGCGAAUUGUAGAAUCC
>AY997073.1/367-519 RF00002;5_8S_rRNA;#(23, 104)
GUUCUCACGUCGAUGAAGAGCGUAGCGAAUUGCGAAAAGUAAUGCGAUCUGCACCCAUCGUGAAUCAUCGAAUCCUUGAAC
>AY916874.1/715-864 RF00002;5_8S_rRNA;#(22, 94)
GACUCUUGCCAUGAUGAAGAAUGUAGCAAAAUAUGAUAGUGUGAAUUGUAUAAUCUCGUGAAUCAUUGAGUC
>AY792824.1/226-381 RF00002;5_8S_rRNA;#(0, 98)
GAUUCUCGGCAACGGAUAUCUCGGUUCUCGCUUCAAUGAAAAACGUAGCGAAUUGCGAUAUUUGGGGUGAAUUGCAAAAUCCGUUGAACCAUCGAGUC
>AJ845118.1/277-432 RF00002;5_8S_rRNA;#(32, 95)
UCGAUGAAGAACGUAGCGAAAUGCAAUACUUGGUAUGAAUUGCAGAAUCACGUGAACCAUCGA
>AF335626.1/406-251 RF00002;5_8S_rRNA;#(13, 90)
GGAUAUCUCGGCUCUCGCAUCGAUGAAGAACGUAGCGAAAUGCGAUACUUUGUGUGAAUUGCAGAAUCCCGUGAACC
>AY683444.1/241-395 RF00002;5_8S_rRNA;#(61, 119)
AAAGUGCAAUUUGCGAGAUUCAGAGACACCUCGAAAUUUUGAACGCAUAGUGCAUUUU
>AY599237.1/492-646 RF00002;5_8S_rRNA;#(97, 153)
UCUUUGAACGCACAUUGCACCCGAUGGUAUUCCGCCGGGUAUGCCUGUUCGAGCGA
>U74277.1/219-373 RF00002;5_8S_rRNA;#(13, 82)
GGAUAUCUCGAUUUAGGUUACAAUAUGCCUUACCAAUAGAGGCCUUACUUGGUGUGAAUUGCAGAAUCC
>AJ491249.1/273-429 RF00002;5_8S_rRNA;#(44, 108)
GUAGUGAAAUCUGAUACCUGGUGUGAAUUUGUAGAAUUCUAUGAACCAUCGUAUUUUUUAAGGC
>AJ412741.1/245-402 RF00002;5_8S_rRNA;#(13, 83)
GGAUAUCUAGGCUCUCGCGUCGAUGAAGAACGUAGCAAAAUGCGAUACUUGGUGUGAAUUGCAAGAAUCC
>AY997091.1/260-412 RF00002;5_8S_rRNA;#(32, 93)
UCGAUGAAGAACGCAACGAAUUGCGAAAAUUAAUGUGAUUUGUAUACACGUGAAUCAUCGA
>AF250801.1/170-322 RF00002;5_8S_rRNA;#(61, 114)
GUAAUGUGAAUUGCAGAAUUCCGUGAAUCAUCGAAUGUUUGAACGCACAUUGC
>U03073.1/272-426 RF00002;5_8S_rRNA;#(34, 93)
GAUGAAGAACGCAGCGAAAUGCGAUACGUAAUGCGAAUUGCAGGACCUCGUGAAUCAUC
>AF348052.1/240-395 RF00002;5_8S_rRNA;#(0, 98)
GACUCCCGCCAAUGGAUAUCUUGGCUCUUGCAUCGAUGAAGAGCGCAGUGAAAUGCGAUAUGUGGUGCGAAUUGCAGAAAUCCGUGAACCAUCGAGUU
>AY615894.1/262-419 RF00002;5_8S_rRNA;#(11, 85)
ACGGAUAUCUGGGCUCUCGCAUCGAUGAAGAACGUACCGAAAUGCGAUACUUGGUGUGAAUUGCCUAAUACCGU
>AJ492648.1/234-389 RF00002;5_8S_rRNA;#(21, 141)
UGGCUCUCACAUCGAUGAAGAACAUAGCAAAAUGCGAUACUUGGAGUGAAUUGCAGAAUCCCGUGAACCAUCAAGCCUUUGAACGCAAGUUGCACCCAAAGCCAUCAGGUCGAGGGCACA
>AF539628.1/299-453 RF00002;5_8S_rRNA;#(61, 118)
UGGGUCAAACUUGUAGAUUCCCAUUACCAUCGAGUCUUUGAAACCAAGUUGGGCCCA
>AY510150.1/248-403 RF00002;5_8S_rRNA;#(100, 156)
UGAAUGCAAGUUGCGCCCUCAACCAUUAGGCCGAGGGCACGUCUACUUGGGUGUCA
>U84779.1/266-420 RF00002;5_8S_rRNA;#(16, 79)
UAUCUCGCUCACGCAUCGAUGAAGAACGUAGCAAAAUGCGAUACUUGGUGUAAAUUUGAGGUA
>AY606952.1/232-385 RF00002;5_8S_rRNA;#(42, 107)
GUGUUUAGAGUGGCGCGACGUAAUGUGAAUGGCAGAAUUCAGUGAAUCAUCGAAUCUUUGAACGC
>AY456354.1/260-413 RF00002;5_8S_rRNA;#(66, 120)
GGGAAUUGCAGAAUUCAAUGAAUCAUCCAAUCUUUGAACCCACCCUGCACCCCC
>AF296236.1/216-368 RF00002;5_8S_rRNA;#(34, 93)
GAUGAAGAAUGCAGUGAAAUGUAAUACAUAGUGUGAAUUGCAAAAUUCUGUGAAUCAUC
>AY878392.1/453-605 RF00002;5_8S_rRNA;#(95, 149)
UUUCGAAUGCAAAUUGCGCCGAUGGUUUUUAACCAUUGGCACAUUUGUUUGAGA
>AF169847.1/227-382 RF00002;5_8S_rRNA;#(11, 85)
ACGGAUAUCUCGGCUCUCGCAUCGAUGAAAAGCCAAAAGGGUGUACGCUGUUGGUGUGAAUUGCAGAAUUCCGU
>AF407283.1/683-836 RF00002;5_8S_rRNA;#(34, 93)
GAUGAAGAACCUAGCGAAAUGCGAUACAUAGUGUGAAUUGCAGAAUCCCGUGAGUCAUC
>AY870362.1/341-496 RF00002;5_8S_rRNA;#(32, 95)
UCGAUGAAGAACGUAGCAAAAUGCGAUACUUGGUGUGAAUUGCAGAAUCCCGUGAACCAUCGA
>AF178736.1/236-395 RF00002;5_8S_rRNA;#(32, 95)
UCGAUGAAGAACGCAGCGAAAUGCGAUAUGUUAUGUGAAUUGCAGAAUCCUGUGAACCAUUGA
>AB180328.1/162-317 RF00002;5_8S_rRNA;#(14, 92)
GAUUUUUUGGUUCUCCCAUCGAUGAAGAACGCAUCCAAAUGCUCUAAGUCAUGUGGGAUUUGACCAAUUCACUGAAUC
>AY641655.1/289-430 RF00002;5_8S_rRNA;#(33, 93)
GCGAAAUUCGAUACUUGGUGUGAAGUGCAGAAUCCAGCGAACCAUCGAGUCUUUGAACGC
>AJ605977.1/233-388 RF00002;5_8S_rRNA;#(59, 111)
ACUUGGCGUGAAUUGCAAAAUCUCAUGAACCAUUGAGUUUUUGAACGCAAGU
>AB066363.1/463-626 RF00002;5_8S_rRNA;#(32, 95)
UCGAUGAAGAACGCAGCGAAAUGCGAAACGUAAUGCGAAUCGCAGAUAGCCGUGAGUCAUCGA
>AB066363.1/463-626 RF00002;5_8S_rRNA;#(106, 157)
CAUCCUGGACCUCGGGAAACUCUUCGGAGUAACCCCAGGUACACUCGGAUG
>AY857975.1/310-462 RF00002;5_8S_rRNA;#(2, 76)
CUCUUGGAACGGAAAUCUCGGCUUUCGCAACGAAGAAAAACGUAGCGAAAAGCGAUACUUUGUGUUAAAUGGAG
>AY857975.1/310-462 RF00002;5_8S_rRNA;#(101, 152)
ACCGCAAGUGGCGCCGAAACCUUUGGGUGAGGGCCCGUUUGGCUUGGCGGU
>AJ698840.1/206-344 RF00002;5_8S_rRNA;#(39, 96)
AGAACGCUGCGAAACGCGAAAUGCUCUUGGAUUUGCAACCUGACGAGCAGCUGUUCU
>AB168126.1/13-157 RF00002;5_8S_rRNA;#(41, 104)
GGACGUGACAAACGACGAAAUGCCUCGGGGAGCUGUAAGUAAGCACUUGAUCCGGGGAUGUCC
>AF464992.1/331-482 RF00002;5_8S_rRNA;#(4, 58)
GUCAGCAACGGAUAGCUGGUCUCAAGGGGUAAUUAUCCUCCGCUGUCCUGCGAU
>AF464992.1/331-482 RF00002;5_8S_rRNA;#(61, 144)
UAGUGUGAAUUGCAGAAUUCCGCGAAUCAUCGAGUCUUUGAACGCAAGUUGCGCCCGAGGCUUGUCCGAGGGCAUUUCCGCUA
>AF258779.1/243-398 RF00002;5_8S_rRNA;#(47, 114)
GCGAAAUGCGAUACUUGGUGUGAAUUGCAAAAUCCCGUGAACCAUCAAGUUUUUGAACGCAAGUUGC
>AJ000128.1/232-388 RF00002;5_8S_rRNA;#(60, 119)
CAUGGUGCGAAUUGCAGAAUCCCGUGAACCAUCAAGUUUUUGAAUGCAAGUUGCGCCUG
>AF122028.1/222-360 RF00002;5_8S_rRNA;#(21, 73)
UGGUUCUGGCAUCGAUGAAGAACGCAGCAGUGGGAUCAUUAUCGAGUCACCA
>AY942700.1/87-228 RF00002;5_8S_rRNA;#(21, 101)
UGGUUCUCGCAUCGAUGAAGAACGCAGCGAAACGCGAUAUGUAAUGUGAAUUGCAGUGGAUCAUCGAAUUUUCGAACGCA
>AJ605975.1/170-325 RF00002;5_8S_rRNA;#(1, 82)
ACUUUUUGCAACAGAUAUCUCGGUUCUUGCAUUGAUGAAGAACGUAGCGAAAUGCGAUACUUGGUGUGAAUUGUAGAAUGU
>AY360406.1/315-162 RF00002;5_8S_rRNA;#(62, 113)
UAGGGUGAAUCGCAGAAUUCGGUGAAUCAUCGAGUCUGUGCACGCACCUUG
>AF343319.1/350-222 RF00002;5_8S_rRNA;#(11, 62)
ACGGAUCUCUUGGCUCUCGCAUCGAUGAAGAACGAGCGAAAUGCGAUAAGU
>AF343319.1/350-222 RF00002;5_8S_rRNA;#(68, 121)
UGUGUCUUGCUAGACAUUUGGGUAUCUGAGCCCCACAGUGUCAAUGCUUCACA
>X72588.1/3931-4067 RF00002;5_8S_rRNA;#(74, 135)
GCACGGAGGCGAAGAACCUGAGAUUUCCGAAUGGGAAUCCCCACCGCAAUUGCCUUCGCGC
>AJ829740.1/251-406 RF00002;5_8S_rRNA;#(34, 93)
GAUGAAGAAUGUAGCGAAAUGCGAUACUUGGUGUGAAUUGCAGAAUCCCAUUAACCAUC
>AY207370.1/181-332 RF00002;5_8S_rRNA;#(59, 112)
GUAAUGUGAAUUGCAGAAUUCAGUGAAUCAUCGAAUCUUUGAACGCACAUUGC
>AY028453.1/327-492 RF00002;5_8S_rRNA;#(92, 166)
CGAAUCUUUGAACGCAAACGGCGCUUGUGUGGAAGCCUUCUAGGUCAACACCAAGCAUGCCGCAUUCAGUGUCG
>AY096027.1/295-452 RF00002;5_8S_rRNA;#(43, 108)
CGAAAUGCGAUACUUGGUGUGAAUUGCAGAAUCCCGUGAACCAUCGAGUUUUUGAACGCAAGUUG
>AF478947.1/214-367 RF00002;5_8S_rRNA;#(29, 105)
GCAUCGAUGAAGAACUUAGCAAAAUGCGAUACCUAUUAUGAAUUGUAGUUUCUUGAACCACUGAGUCUUUGAAUGC
>AJ287260.1/281-437 RF00002;5_8S_rRNA;#(3, 98)
UUCGACAACGGGAUAUCUCGGGCUUCUCGCAUCGAUAAAGAACGUAGUGAAAUGCGAUACUGGGUGUGAAUUGCAGAAUCCCGUGAACCAUCGAG
>AJ973640.1/272-427 RF00002;5_8S_rRNA;#(13, 82)
GGAUGGGUUGACUUUCACAUCGAUGAAGAAUACAGAAAAAUGCGAUAGUUAGUGUGAAUUGCAGAAUCC
>AF494317.1/118-273 RF00002;5_8S_rRNA;#(101, 155)
GAACGCAAGUUGUGCCUGAUGCCAUUUGGUGGAGGGCACAUCUGCCUGUGUGUC
>AJ404481.1/585-434 RF00002;5_8S_rRNA;#(61, 117)
AAGCUGUGAAUUGCAGGACACAUUGAGCACUGAUUGUUCGAAAGCACACGCGGCUU
>AF374917.1/187-341 RF00002;5_8S_rRNA;#(23, 154)
GAUGACCCGUUAAUGGUGUCCUCAUUGUCGUGGCUUCUUUGUAAUCUUUGCAGAAUCCCGUGAACCAUCGAGUUUUUGAACGCAAGUUGCGCCCGAAGCCAUCCGGUUGAGGGCACGUCUGCCUGGGCGUC
>AF115215.1/257-412 RF00002;5_8S_rRNA;#(53, 108)
UGCGAUACUUGGUGUGAAUUGCAGAAUCCCGUGAACCAUCGAGUCUUUGAACGCA
>AJ492625.1/222-377 RF00002;5_8S_rRNA;#(61, 120)
UUGGUGUGAAUUGCAGAAUCUCGUGAACCAUCGAGUCUUUGAACUCCAAUUGCGCCCAA
>AF546086.1/263-419 RF00002;5_8S_rRNA;#(81, 138)
CCGUGGAACCAUCGAGUUUUUGAACGCACGUUGCGCCCGAAGCCAUUCUUUCCAUGG
>AF357603.1/350-499 RF00002;5_8S_rRNA;#(53, 108)
UGCGAUCAAUAAUGUGAGUUGCAUAAAUAAAUGAAUGAUUUAAUCUUUGUUCGCA
>AJ491222.1/278-434 RF00002;5_8S_rRNA;#(53, 108)
UGCGAUACUUGGUGUGAAUUGCAGAAUCCCAUGAACCAUCAAGUAUUUAAACGCA
>AB076237.1/698-851 RF00002;5_8S_rRNA;#(33, 94)
UGAUGAAGAACGUAGCGAAGUGCAAUACUUGGUAUGAAUUGCAGAAUCUCGUGAAUCAUUA
>AJ492612.1/235-387 RF00002;5_8S_rRNA;#(7, 90)
GGCAACGGAUAUCUCAGCUCUCGCAUCGAUGAAGAACGUAGCAAAAUGCGAUACUUGGUGUGAAUUGCAGAAUCCCGUGAACC
>AY273748.1/283-437 RF00002;5_8S_rRNA;#(39, 111)
GACUGAAACGAAAUGCGAUACGUGGUGUGAAUUGUAGAAUCCCGCGAACCAUCGAGACUUUGAGUGAAAGUU
>DQ069777.1/475-629 RF00002;5_8S_rRNA;#(34, 93)
GAUGAAGAACGCAGCGAAAUGCGAUACGUAAUGCGAAUUGCAGAAUUCCGCGAGUCAUC
>AB112431.1/116-257 RF00002;5_8S_rRNA;#(32, 91)
UCGAUGAAGAACGCAGCAAAGCGCGAUAGAUAAUGUGAAUUGCAGACGUGAAUCAUUGA
>AF034908.1/226-377 RF00002;5_8S_rRNA;#(22, 104)
GGCUCUCGCAUCGAUGAAGAACGUGCGAAAUGCAUCUUGGUGUGAAUUGCAGAAUCCCGUGAACCAUCGAGUUUUGAACGCC
>AF418059.1/117-272 RF00002;5_8S_rRNA;#(0, 97)
GCCGCUGGACAAUGGAUAUCUCGGCUCUCACAUCGAUGAAGAACGUAGUGAAAUACGAUACUUGGUGUGAAUUGUAGAAUCCCAUGAAUCAUCGAGU
>AF418059.1/117-272 RF00002;5_8S_rRNA;#(100, 156)
UGAAUGCAAGUUGCACCCGAAGCCAUUAGGCUGAGGGCACGUCUGCUUGGGUGUCA
>AJ605959.1/224-378 RF00002;5_8S_rRNA;#(4, 95)
CUCGACAACGGAUAUCUCGGCUCUCGCAUCGAUGAAGAACGUAGCAAAAUGCGAUAUCGGUGUGAAUUGCAGAAUCCUGUGAACUAUCGAG
>AF176277.1/283-427 RF00002;5_8S_rRNA;#(0, 52)
UACCUUGCGAGUUGUGGAACGCACAAUGCAAAAACAACUCUCAGCAACGGUA
>AJ491232.1/250-405 RF00002;5_8S_rRNA;#(8, 68)
ACAACAGAUAUCUUGGCUCUUGCAUCGAUGAAGAAUGUAGUGAAACGCGAUACUUGGUGU
>AJ492683.1/258-413 RF00002;5_8S_rRNA;#(0, 98)
GACUCAUGGCAACGGAUAUCUCGGCUCUCGCAUCGAUGAAGAAUGUAGCAAAAUGCGAUACUUGGUGUGAAUUGUAGAAUCCUGUGAACCAUCGAGUU
>AJ242137.1/404-559 RF00002;5_8S_rRNA;#(18, 87)
UCUUGUCUUUUGCAUCGACGAAGAACAUAGCAAAAUGUGAUAUGUGGUGUGAAUUGCAAAAUCUCAAGA
>AF458833.1/243-398 RF00002;5_8S_rRNA;#(2, 96)
CUCUUGGAAACGGAUAUCUCAGCUCUCGCAUCGAUGAAGAACGUAGCGAAAUGCGAUACUUGGUGUGAAUUGCAGAAUCUCGUGAACCAUGGAG
>AF458833.1/243-398 RF00002;5_8S_rRNA;#(100, 156)
UGAACGCAAGUUGCCCCCAAAGCCAUUAGGCUGAGGGCACGUCUACCUGGGUGUCA
>AF280418.1/295-450 RF00002;5_8S_rRNA;#(59, 111)
ACUUAGUGUGAAUUGAAGAAUCCCGUGAACCAUCGAGUCUUUGAACGUAAGU
>AJ608005.1/225-380 RF00002;5_8S_rRNA;#(12, 86)
CGGAUAUCUCGGCUCUCGCAUGAAUGAAGAACGUAGAGAAAUGCGAUACCUAGUGUGAAUUGUUGAAUCUCGCG
>AE017283.1/607908-608046 RF00002;5_8S_rRNA;#(54, 105)
UGCGAUAAGCCCUGGGGAGUUGGUGAGCGAGCUGUGAUCCGGGGGUGUCCG
>AJ407931.2/1-148 RF00002;5_8S_rRNA;#(29, 93)
GACGAUGAAGAGUGCAGCAACCUGUGUACCCAAUUGUGAACGCAAACUGCUUCGAUCAUCGGUC
>AJ250299.1/248-403 RF00002;5_8S_rRNA;#(12, 91)
UGGAUAUCAUGGCUCUCGCAUCGAUGAAGAACGUAGCGAAAUGCGAUACUUGGUGUGAAUUGCAGAAUCCCAUGAACCA
>AJ306881.1/23-176 RF00002;5_8S_rRNA;#(9, 105)
CGGUGGAUGCCUAGGCAGUCAGAGGCGAUGAAGGACGUGGUAGCCUGCGAUAAGGUUCGGUGAGGUGGCCAACAACCUGUGACCCGGACAUCUCUG
>AJ271593.1/201-355 RF00002;5_8S_rRNA;#(32, 95)
UCGAUGAAGAAUAUAGCGAAAUGCGAUAAGUAAUAUAAAUUGUAGAAUUCUAUAAAUCAUUGA
>AJ605955.1/235-390 RF00002;5_8S_rRNA;#(55, 128)
UGAUACUUGGUGUGAAUUGCAGAAUCUCGUGAACCAUCGAGUCUUUGAAUGCAAGUUUUGCCCCAAGCCAUCA
>AY792823.1/230-385 RF00002;5_8S_rRNA;#(18, 87)
UCUGGGCUCUUGCAUCACUGAAAAACGUAGCAAACUGCGGAACUUGGUGUGAAUUGCAGAAUCCCGUGA
>AF348044.1/246-401 RF00002;5_8S_rRNA;#(4, 96)
CUCGACAUUGGAUAUCUUGGCUCUUGCAUCGAUGAAGAGCGCAGCGAAAUGUGAUAUAUGGUGCGAAUUGCAGAAUCCCGUGAACCAUCGAG
>AF391786.1/233-387 RF00002;5_8S_rRNA;#(13, 94)
GGAUAUCUGGGCUCUCGCAUCGAUGAAGAACGCAGCGAAAUGCGAUACGUGUUGUGAAUUGUAGAAUCCCGUGAACCAUCC
>AF062607.1/1-104 RF00002;5_8S_rRNA;#(44, 103)
GAGUCUUUGAACGCAAAUGGCGCUUCUGGUCCUGCCAGGAGCACGUCUGUCUGAGAGUU
>U32322.1/200-348 RF00002;5_8S_rRNA;#(27, 132)
GGGCGCUGACGAAGGGCGCGGCAAGUGGCGAAAUGCCCGGGGUAGGCACACGCUGCCUUUGAACCCGGGAUUCCCCGAAUGGGACCUGCCCCUUUGGGGCGCACC
>AJ242112.1/370-525 RF00002;5_8S_rRNA;#(0, 98)
GACUCUCGGCAAUGGAUAUCUCGACUCUCACAUCGACGAAUAACUUAGCAAAAUGCAACACGUUGUGUGAAUUGCAGAAUCCCAUGAGCCAUUGAGUC
>AF521070.1/231-386 RF00002;5_8S_rRNA;#(0, 98)
GACUCUCAACAAUGGAUAUCUUGGGUCUCGCAUCGAUGAAGAGCGCAGCGAAAUGUGAUAUAUGGUGUGAAUUGCAGAAUCCCGCGAGCCAUCGAGUC
>AF062609.1/229-380 RF00002;5_8S_rRNA;#(32, 85)
UCAUUGAAGAACGCAGCGUAAUCCGUUAAGAAUGGUAUUGCUGAAUUCCGUGA
>U77763.1/135-290 RF00002;5_8S_rRNA;#(43, 115)
CGUAGCGAAAUGCGAUACUUGGUGUCAAUUAUGAAUUAAAUUGAACCAUCGAGUCUUUGAACGCAAGUUGCG
>AY971612.1/137-290 RF00002;5_8S_rRNA;#(45, 102)
CAACGAAAUGCGAUGAUUAAUGUGAAUUGUAUAAUUCAUUGAAUCAUCGAAUCUUUG
>AF342800.1/260-412 RF00002;5_8S_rRNA;#(62, 112)
UAAUGUGAAUUGCAGGACGCUUUGAACAUCGACUUCUUGAACGCACAUUG
>AF478941.1/227-383 RF00002;5_8S_rRNA;#(48, 115)
GCAAAAUGCGAUACUUGGUGUGAAUUGCAGAAUCCCGUGAACCAUCGAGUCUUUGAACGCAAGUUGC
>U35394.1/2008-2158 RF00002;5_8S_rRNA;#(94, 150)
GUUUUUGAACGCACAUUGCACCGACAGUUUACUGUUGGUUUGUUUGUUUGAAUUGC
>AF476966.1/74-244 RF00002;5_8S_rRNA;#(68, 130)
GUAGAUGUGAUAUUGCAGAAUUCAGUAGAUAUCAUCAGAAUCUUCUGUAUACGCACAUCUGC
>AY244651.1/116-275 RF00002;5_8S_rRNA;#(100, 150)
GAAUGCACAUUGCGCUUAUCUCUACUCUCGGGUAGAGGUUGCAUGUAUUU
>AY096012.1/266-431 RF00002;5_8S_rRNA;#(2, 100)
CUCGGCAAACGGGAUAUCUCGGCUCUCGCAUCGAUGAAGAACGUAGCGAAAUGCGAUACUUGGUGUGAAUUGCAAGAAUCCCCCGUGAACCAUCCGAG
>AY096012.1/266-431 RF00002;5_8S_rRNA;#(108, 164)
ACGCAAGGUUGCGCCCCGAAAGCCAUUUAAGGCAAAGGGCACGCCUGCCUGGGCGU
>AY230778.1/184-338 RF00002;5_8S_rRNA;#(10, 152)
CAACGAACAUGAAUGGUCCGUGGAACACCACAGAACGCAAUGUGACGCCAUAAGUAAUAUGACUUGCUGAAUUCAGUGAGUCGCAGUAUAUUUGACCGUACAUUGCGUCCUUUGAUAUUCCGCAGGGCAAGCAUGUUCGUUG
>AF119049.1/298-451 RF00002;5_8S_rRNA;#(16, 90)
UCACUUGGCUCGUAGAUCGAUGAAGAACGCAGUGAAUUGCGUUAAGAAUCACGAAUUACAGAUAUUAUGAGUGA
>AF119049.1/298-451 RF00002;5_8S_rRNA;#(2, 112)
GCUAUAUCGGUGGAUCACUUGGCUCGUAGAUCGAUGAAGAACGCAGUGAAUUGCGUUAAGAAUCACGAAUUACAGAUAUUAUGAGUGACAUAUUUUCGAUUGCAUAUUGC
>AY615892.1/254-413 RF00002;5_8S_rRNA;#(83, 135)
GCGUGAACCAUGGAGUCUUUGAACGCAAGUUGCGCCCGAAUCCGUCAAACGC
>AJ319739.1/121-276 RF00002;5_8S_rRNA;#(23, 80)
GCUCGCAGGUCGAUGAAGAACGCAGCAAACUGCGUGAAAUACGGCGAAUUGCAGGGC
>AF513668.1/374-529 RF00002;5_8S_rRNA;#(18, 78)
UCUUAACUUUCGCAUUAAUGAAGAAUGUAGCGAAAUGCAAUACUUGGUGUGAAUUGUAGA
>AF212170.1/92-253 RF00002;5_8S_rRNA;#(99, 152)
UCGAACGCAAAUGGCGGUCCGGGGUUCCUCGCCGAGCCUCGGACCACGUUCGG
>AJ492650.1/224-379 RF00002;5_8S_rRNA;#(0, 81)
GACUCUUGGCAAUAGAUAUCUUGGCUCUCGCAUCGGUGAAGAACGUAGCGAAAUGCGAGACUUGGUGUGAAUUGUAGAAUC
>AY127032.1/264-412 RF00002;5_8S_rRNA;#(0, 103)
UGCUUUAGGAUCUGAUGUCUCGGGUAUCGCAUAAGAACGCAACGCAUUGAGAUGCGAAAUGUGAAUUGCAGAUUUCCAGUGAAUCAUCGAAUCUUUGAACGCA
>X57216.1/2-156 RF00002;5_8S_rRNA;#(89, 155)
ACAAAAGUUUUGAACGCAAAUGGCCGCAUUGAGGUCAAACUCUUUGCAACGUCUGGUUCAGGUUGU
>AJ829749.1/264-418 RF00002;5_8S_rRNA;#(8, 70)
UCAACAGAUAUCUUGCCUGUCGCACCAAUGAAGAAUGUAGCGAAAGGUGAUACUUGGUGUGA
>AJ829749.1/264-418 RF00002;5_8S_rRNA;#(73, 146)
GUAGAAUCCCAUGAACCAUGGAGUCUUUGAACGCAAGUUGCGGCCGAAGCCUUCUGGCCAAGGGCACGUCUGC
>AY101300.1/258-413 RF00002;5_8S_rRNA;#(23, 114)
GCUCUUGCAUCGAUGAAGAAUGUAGUGAAAUGUGAUACUUAGUGUGAAUUGCAGAAUCUUGUGAACCAUCGAGUUUUUGAAUGCAAGUAGC
>AY349192.1/117-278 RF00002;5_8S_rRNA;#(34, 99)
GAAGAAGAACGUUGCAUAAUGUGAUAAGUGGCUGGAGUGGCAACAUUACGACAAGUUCAAUCUUU
>AY349192.1/117-278 RF00002;5_8S_rRNA;#(99, 155)
GAAUGCAUAUUGCGCUUACAUUUAGCUUCUGGCUUGAUGUAAUGCAUAUCUGAUUC
>AC134447.2/59831-59683 RF00002;5_8S_rRNA;#(23, 108)
GCUCGUGCCUCGAUGAAGAAGCUAGCUGUCAGAAUUAAUGUGAACUGCAGGACACAUUGAUCAUUGACACUUCAAAUGCACUUGC
>M73682.1/109-256 RF00002;5_8S_rRNA;#(25, 96)
UCGGGGGACGAUGAAGGACGUGGCUGACGACGAUACUCGAUGUGGUCCAAGCACGUGACAUCGAUCUUCGA
>AY513756.1/107-257 RF00002;5_8S_rRNA;#(34, 90)
GAUGAAGAGCGCAGCUAAGUGCGAUAAGCAAUGCGAAUUGCAGACUGUGAGUCAUU
>AY513756.1/107-257 RF00002;5_8S_rRNA;#(96, 146)
UUGAACGUAAAUUGCACCGACUGGUUCUCCGGUCGGUAUGCUUGCUUCAG
>AF361290.1/246-409 RF00002;5_8S_rRNA;#(27, 82)
UCGCAUCCCAUUGAAAGAACUCCAGCAAAAAUGCGGAUUCUUGGUGGUGAAUUGA
>AF510014.1/126-279 RF00002;5_8S_rRNA;#(13, 91)
GAGCGUCGCGAGAACUGUAUCCAAAACGACUCUCGGCAACGGAUAUUUGGUGUGAAUUGCAGAAUCCCGUGAACCAUC
>AF353181.1/526-679 RF00002;5_8S_rRNA;#(32, 95)
UCGAUGAAGAACGCAGCGAAAUGCGAUACGUAACGUGAACCGCAGACCUUCGUGAAUCAUCGA
>AJ242143.1/396-551 RF00002;5_8S_rRNA;#(47, 107)
GCAAAAUGAGAUACGUGGUGUGAAUUGCAGAAUCUCACGAACCAUCAAGUCUUUGAAUGC
>AY026699.1/430-286 RF00002;5_8S_rRNA;#(52, 108)
GGGUGUGAAUUGCAAAAUCCCGUGACCCCUAGAGUCUUUGAACCCAAGUUGCGCCC
>AF289048.1/263-417 RF00002;5_8S_rRNA;#(34, 93)
GAUGAUGAACGCAGCGAAAUGCGAUACGUCUUGCGAAUUGCAUAUCUUCGUGAAUCAUU
>AY745994.1/169-341 RF00002;5_8S_rRNA;#(114, 170)
CUUUGAACGCACAUUGCGCCCGCCAGUAUUCUGGGCGGGGCAUGCCUUGUUCGAAG
>AY634863.1/306-459 RF00002;5_8S_rRNA;#(7, 88)
GGCAACGGAUAUUUGUUCUCGCAUCGAUGAAGAACGUAGCAAAAUGCGAUACUUGGUGUGAAUUGUAGAAUCCCGUGAACC
>AF258721.1/243-398 RF00002;5_8S_rRNA;#(13, 82)
GGAUAUCUCGGCUCUUGCAUCGAUGAAAAACGUAGCGAAAUGCGAUAAUUGGUGUGAAUUGCAGAAUCC
>AF385633.1/203-401 RF00002;5_8S_rRNA;#(60, 110)
ACUGGUGUGAAUUGCAUCUAUGUAACUCUAAUUUACGAAUAACACCAAGU
>AF385633.1/203-401 RF00002;5_8S_rRNA;#(121, 196)
UCUUUGAACGCAAUUGCGCCCUCUCGGUCGCUUCCAAUUGGGGGUUGACUCAUAGGGGGUACAUCUGUUUGAGGG
>AF302748.1/191-345 RF00002;5_8S_rRNA;#(0, 97)
GACUCUCGGCAAUGGGGAUUUCGGCUCUCGCAUCGAUAAAAGGCCAACGAAAUUCGAUACGUGGGUCGAAAUGGAAAAUUCCCGGAACCAUUGAGUC
>AY074732.1/1-124 RF00002;5_8S_rRNA;#(68, 119)
UUUGAACGCAUAUUGCGCCCUCUGGUAGUCCGGAGGGCAUAUCUGUUCGAG
>AB076222.1/660-813 RF00002;5_8S_rRNA;#(37, 101)
GAAGAACAUAGUGAAAUAUGAUACUUAGUGUGAAUUACAGAAUCCUAUGAAUCAUUAAGUCUUU
>AY700127.1/173-326 RF00002;5_8S_rRNA;#(61, 114)
GUAAUAUGAAUUGCAGAUAUUCGUGAAUCAUCGAAUCUUUGAACGCACAUUGC
>AY247554.1/190-342 RF00002;5_8S_rRNA;#(64, 137)
GUGUUAAUUGCAUAUUAAGUGAAUAAUCGAUUCUUUUAACGCAACUUUCGCUCAAUUUUAUUCCAUUUAGCAC
>AF336320.1/106-253 RF00002;5_8S_rRNA;#(30, 87)
UUGAUGGAAUCAAAAUGCGAUACUUGGUGUGAAUUGCAGAACCCCGUGAACCAUCGA
>AY427539.1/241-396 RF00002;5_8S_rRNA;#(60, 122)
CUUGGUGUGAAUUGCAAAAUCCCCUGAAUCAUCCAGUCUUUGAAUGCAAGUUGCGCUCCAGG
>AF161061.1/121-281 RF00002;5_8S_rRNA;#(105, 159)
ACCCCAAAUUGCACUCCCCGGUUAUUCCCGGGGGAAGUAUGCCUGUUUGAGGGU
>AY442355.1/87-231 RF00002;5_8S_rRNA;#(3, 108)
UUUCAACAAUGGAUCUCUUGGCUCUCGCAUCGAUGAAGAACGCAGCGAAAUGCGAUAAGUUAUAUGAAAUUGCCGAAUUCCGGGGAAUCAUUCAAAUUUUUGAAA
>AF513661.1/373-528 RF00002;5_8S_rRNA;#(33, 128)
UGAUGAAGCACAUAGCGAAAUUCGAUACUUGGUGUGAAUUAUAGAAUCUUGUGAACCAUCAAGUCUUUGAAUGCAAGUUGCACUUGAAGCCAUUA
>AF513661.1/373-528 RF00002;5_8S_rRNA;#(0, 155)
GACUCUUGGCAAUGGAUAUCUCGGCUCUUGUAUUGAUGAAGCACAUAGCGAAAUUCGAUACUUGGUGUGAAUUAUAGAAUCUUGUGAACCAUCAAGUCUUUGAAUGCAAGUUGCACUUGAAGCCAUUAGGCCGAGGGCACGUCUGGCUAGGUGUC
>AF133186.1/376-530 RF00002;5_8S_rRNA;#(30, 142)
GGUACGAUGGAUGAAGAGCGCCCAGAACUGUGUGAAUUAAUGUGAACUGCAUACUGCUUUGUUUGAACAUCGACAUCUUGAACGCAUAUUGGGCCAUGGGUUAUCUCGUGCC
>AF133186.1/376-530 RF00002;5_8S_rRNA;#(23, 154)
GAUCAUUGGUACGAUGGAUGAAGAGCGCCCAGAACUGUGUGAAUUAAUGUGAACUGCAUACUGCUUUGUUUGAACAUCGACAUCUUGAACGCAUAUUGGGCCAUGGGUUAUCUCGUGCCUGUCCGAGGGUC
>AF423118.1/198-351 RF00002;5_8S_rRNA;#(51, 127)
AAUGCCAUAAGUAAUGGGAAUUGCAGAAUUCAUUGAAUCAUUGAAUCUUUGAACGCACCUUGGACUCCUUGGUAUU
>AJ491228.1/279-434 RF00002;5_8S_rRNA;#(63, 117)
GGUGUGAAUUGUAGAAUUCUGUGAACCAUCGAGUUUUUGAACACAAGUUGCGCC
>AY524088.1/176-331 RF00002;5_8S_rRNA;#(18, 78)
UCUCAGCUCUCGCAUCGAUGAAGAACGUAGCGAAAUGCGAUACUUGGUGUGAAUUGUAGA
>AY997089.1/339-487 RF00002;5_8S_rRNA;#(32, 92)
UCGAUGAAGAACGUAGCGAAUUGCGAAAAUUGUUGCGAAUCGCAGCCCGUGAGUCAUCGA
>AF480159.1/125-278 RF00002;5_8S_rRNA;#(7, 89)
AUCAACGGAUCUCUUGGUUCUCGCAUCGAUGAAGAACGUACCAAAGUGCGAUAAGUAAUGUGAAUUGCAGAAUUCCGUGGAU
>AF313030.1/328-483 RF00002;5_8S_rRNA;#(32, 95)
UCGAUGAAAAACGUAACGAAAUGCGAUACUUGGUGUGAAUUGCAGAAUCCCGUGAACCAUCGA
>AY247553.1/309-156 RF00002;5_8S_rRNA;#(90, 149)
CUCGACUCUUUGCCCGCCCAUUGCGCCCGCCCGUAUUCUGGCGGGCAUGCCUGUUCGAG
>AF038829.1/10-163 RF00002;5_8S_rRNA;#(92, 154)
UGAUUUUUUGAACGCAUCUUGCCCCCUUUGGUAUUCCUUAGGGCAUGCCUGUUUGAGUGUCA
>AY588248.1/220-373 RF00002;5_8S_rRNA;#(23, 75)
GCUCUCGCAUCGAUGAAAAACGCAACCAAAUGCCAUAAAGAAUGUGAAAUGC
>AY997039.1/324-473 RF00002;5_8S_rRNA;#(32, 93)
UCGAUGAAGAACGCAGCGAAUUGCGAAAAGUGUCGUGAAUUGCACCCGCGUGAAUCAUUGA
>X65077.1/453-613 RF00002;5_8S_rRNA;#(23, 113)
GCUCUCUUGACGAUGAAGAACGCACAAAAAGCGAAAUGUAGUGUGAACUGCAAGUUUUCGUGAAUCAUUGAAUCUUUGAACGCAAGUUGC
>AY997094.1/455-602 RF00002;5_8S_rRNA;#(36, 124)
UGAAGAACGCAGCGAAAUGCGAUACGUAUCAUGAAUUGCAGAACUCUGAAUGAUAAAUGUUUGAACGCACCUUGCGCCGGCUUUUUUA
>AB191242.1/114-254 RF00002;5_8S_rRNA;#(0, 56)
AUCUCAGUAGUACGCAUCAUGUGAAUUUUAUUCACAAGUUGCAUUACCCCCGAGAU
>AF117995.1/185-337 RF00002;5_8S_rRNA;#(92, 152)
GAGUCUUUGAACGCACAUUGCGCCCCUCGGUAUUCCGGGGGGCAUGCCUGUUCGAGCGUC
>AY265400.1/169-322 RF00002;5_8S_rRNA;#(47, 114)
GCGAAAUGCGAUACUUGGUGUGAAUUGCAGAAUUCAGUGAAUCAUCGAGUCUUUGAACGCACAUUGC
>AB162614.1/717-870 RF00002;5_8S_rRNA;#(27, 106)
GUGUGUCGAUGAAGAGCGCAGCCAACUGUGUGAAUUAAUGUGAACUGCAGACUGCCUUGAGCAUCGACCUCUUGAACGC
>AY997086.1/324-477 RF00002;5_8S_rRNA;#(33, 94)
CGAUGAAGAACGCAGCGAAAUGCGAUACGUAAUGUGAUACGCAAUUGCCCGUGAGUCAUCG
>AY328921.1/258-395 RF00002;5_8S_rRNA;#(4, 96)
CUCGGCAACGGAUAUCUAGGCUCUUGCAUCUAUGAAGAACGUAUCGAAAUGCGAUACUUGGUGUGAAUUGCAGAAUCCCGUGAACUAUCGAG
>AF399079.1/131-284 RF00002;5_8S_rRNA;#(101, 152)
ACGCAACUGGCACCGUACGGUCUCUGGCCGUCGGUACGCCUGGUCCAGUGU
>AF412294.1/268-420 RF00002;5_8S_rRNA;#(32, 94)
UCGAUGAAGAACGUAGCAAAUUGCGAUAACUAGUGUGAAUUGCAUUUUCAGUGAAUCAUCGA
>AF412294.1/268-420 RF00002;5_8S_rRNA;#(94, 152)
GUCUUUGAACGCAUCUUGCACUUUAGGGCAUUCCCUAGAGUACGCCUGUUUCAGUAAC
>DQ092418.1/271-426 RF00002;5_8S_rRNA;#(97, 154)
AUUUUGAACGCAUAUGGCACUUCCGGUUCAGUCCUGGGAGUAUGCCUGCAUCAGAGU
>AJ605982.1/225-380 RF00002;5_8S_rRNA;#(7, 90)
GGCAACGGAUAUUUCGGCUCUCGCAUCGAUGAAGAACGUAGAGAAAUGUGAUACUUGGUGUGAAUUGCAGAAUCCCGUGAGCC
>AY273750.1/379-534 RF00002;5_8S_rRNA;#(60, 119)
CGUGGUGCGAAUUGCAGAAUCUCGCGAACCAUCGAGUCUUUGAACGCAAGUUGCUCCCG
>AC092279.2/10327-10178 RF00002;5_8S_rRNA;#(64, 117)
AUGUGAGUUGCAGGACACACUGAUCAUCAUUUCAAAUGCACUUGUGACUCCGU
>X15364.1/3473-3630 RF00002;5_8S_rRNA;#(47, 103)
GGCAAGCUGCGAUAAGCCCAGGGGAGGAGCAUGCAUCCUUGGAUCCUGGGAUUGCC
>AF357044.2/216-352 RF00002;5_8S_rRNA;#(29, 92)
GUGCCUUUAAUCAAAUACAACUGAAUUGCAGAAUUCAGUGAAUCAUCGAAUCUUUGAACGCAC
>AF087102.1/380-532 RF00002;5_8S_rRNA;#(31, 95)
UUUGAUGAGAACGUAGCAAAGCGCGAUAGUUAGUGCGAAUUGCAGAAUCUCGUGAAUCAUCAAG
>AY997036.1/246-399 RF00002;5_8S_rRNA;#(61, 114)
GUAAUGUGAAUUGCAGAAUUCCGUGAAUCAUUAAAUCUUUGAACGCACAUUGC
>AY524055.1/211-368 RF00002;5_8S_rRNA;#(11, 85)
ACGGAUAUCUCGGCUCUCGCAUCGAUAAAGAACGUAGCGAAAUGCGAUAAUUGGUGUGAAUUGCAGAAUCCCGU
>AY243071.1/221-385 RF00002;5_8S_rRNA;#(34, 101)
CGAUGAAGCACACGCUGCGACACUGCGAUCCGUCAAUGCGAAUUGCAGAAUUCCAGUGAGUCCAUCG
>AY315780.1/242-395 RF00002;5_8S_rRNA;#(17, 73)
CCUGAUGUGCUUGGAAAGGUAAUCUCUCGCAGGGAAAACCAUCACAAGAGCUUGGG
>AY634791.1/317-472 RF00002;5_8S_rRNA;#(0, 98)
GACUCUCGGCAACGGAUAUCUCAGCUCUCGCAUCGAUGAAGAAUGUAGUGGAAUGCAGUACUUGGUGUGAAUUAUAGAAUCCCGUGAACCAUUGAGUC
>AF080049.1/287-442 RF00002;5_8S_rRNA;#(0, 155)
GACUCUCGGCAACGGAUAUCUAGGCUCUUGGAUCGAUGGAGGACGUAGCGAAAUUCGAAACUUGGUGUGAAUUGAAGAAUCCCGUGAACCAUCGAGUCUUUGAACGCAAGUUGCGCCCCAAGCCUCUAGGCCGAGGGAACGUCUGCCUGGUUGUC
>AY465117.1/250-396 RF00002;5_8S_rRNA;#(34, 92)
GAUGAAGAACGCAGUGAAAUGCGAUACGUAAUGCGAAUUGCAAAAUCAGCGAGUCAUC
>AY635041.1/315-470 RF00002;5_8S_rRNA;#(47, 114)
GCGAAAUGCGGUACUUUGUGUGAAUUACAAAAUCAUGUGAACCAUCGAGUCUUUGAAUGCAAGUUGC
>AF387093.1/385-540 RF00002;5_8S_rRNA;#(50, 100)
UGAACGCAAAUGGCCGCAUUGAGGUCAAACUCUUUGCAACGUCUGGUUCA
>X02708.1/1-152 RF00002;5_8S_rRNA;#(60, 115)
CGUAGUGUGAACUGCAGAAAUACGUGAACUAUCGAAUCCCUGAACGUAUACUGCG
>AJ242126.1/423-573 RF00002;5_8S_rRNA;#(5, 87)
UCGGCAAUGGAUAUCUUAGCUCUCGCAUCGACGAAGAAUGUAGCGAAAUGCGAUACGUGGUGUGAAUUGCAGAAUCCCACGA
>AJ242126.1/423-573 RF00002;5_8S_rRNA;#(94, 151)
AGUCUUUGAACGCGAGUUGCGCCCGAGGGGCACCGGGGGCGGUCGGAUGCAGAGACU
>AF484694.1/1522-1641 RF00002;5_8S_rRNA;#(34, 113)
GAUGAAGAACGCAGAAGUUUGCGAUAAGCGGCAUGAUUAUCAUAUAUGAAUGCACGAUAUUCGAAUUUGUGACUUUGUC
>AB020450.1/236-391 RF00002;5_8S_rRNA;#(32, 95)
UUGAUGAAGAACGUAGGGAAAUGUUAUACUUGGUGUGAAUUACAGAAUCCCGUGAACCAUCGA
>AY261099.1/301-456 RF00002;5_8S_rRNA;#(10, 93)
AAUGGAUAUCUCGGCUCUCGCAUCGAUGAAGAACGUAGCGAAAUGCGAUACUUGGUGUGAAUUAUAGAAUCCCGUGAACCAUU
>AJ889920.1/262-415 RF00002;5_8S_rRNA;#(52, 109)
AUGCGAUAAGUAAUGUGAAUUGCAGAAAUCAGUGAAUCAUCCAAUCUUUGAACGCAU
>AF466398.1/1-140 RF00002;5_8S_rRNA;#(78, 140)
CGACAUCUUGAACGCAAAUGGCGGUCGUUGGCUAGCCUUCGGCCACGUUUGAUCGAGAGUCG
>AB020421.1/235-390 RF00002;5_8S_rRNA;#(36, 102)
UGAAGAACGUAGUGAAAUAUGAUACUUGGUGUGAAUUACAGAAUCUCAUGAACCAUUGAGUCUUUA
>AJ242132.1/387-542 RF00002;5_8S_rRNA;#(63, 117)
GGUGUGAAUUGCAGAAUCCUAUGAACCAUCGAGUCUUUGAAUGCAAGUUGCACC
>AF422974.1/242-397 RF00002;5_8S_rRNA;#(32, 95)
UCGAUGAAGAACGCAGCGAAAUGCGAUACGUAAUGCGAAUUGCAGAUUUAAGCGAGUCAUUGA
>AF484766.1/209-364 RF00002;5_8S_rRNA;#(0, 98)
GACUCUUAGCAAUGGAUAUCUCAGCUUUCGCAUCGAUGAAGAAUGUAGUGAAAUGUAAUACUUGGUGUGAAUUAUAGAAUCCGGUGCACCAUCAAGUC
>AF484766.1/209-364 RF00002;5_8S_rRNA;#(100, 156)
UGAAUGCAAGUUGUGCCAGAAGCCAUUUGGUUGAGGGCAGGUCUGCUUGGGUAUCA
>U48381.1/2010-2191 RF00002;5_8S_rRNA;#(97, 177)
UUGAACGCGUAUUGCGCUCUAUACGUUAGGUUCUUUGACUGUAAAAAGUUUUCGAGCUGUAUAGAGCACAUAUGGUUGAG
>AY190566.1/289-444 RF00002;5_8S_rRNA;#(0, 98)
GACUCUCGGCAACGGAUAUCUCGGCUCUCGCAUCGAUGAAGAACGUAGCGAAAUGCGAUACUUGGUGUGAAUUGCAGAAUCCCGUGAACCAUCGAGUC
>AY704999.1/241-396 RF00002;5_8S_rRNA;#(54, 114)
GUGAUAUGUGGUGUGAUUUGCAGAAUCCCGUGAACCAUUGAGUAUUUGAACGCAUGUUGC
>AB076206.1/704-858 RF00002;5_8S_rRNA;#(61, 145)
GUAGUGUGAAUUAUAGAAUCUCGGUGAGUCAUCCAGUCUUUGAAUGUAAAUUGCACCCGAGGCUUCAAAUAAGGUCACAUCUGC
>AY273705.1/254-409 RF00002;5_8S_rRNA;#(2, 137)
CUCUCGACAAUGGAUUUCUCAGCUCUCGCAUCGAUGAAAAGUGUAGCAAAAUGUGAUAAGUGGUACUAAUUACUGAAUCAUGCGAACCAUCGAGUCUUUGAAUGUAAGUUGCGUCCGAGGCCAAUCGGUCGAGGG
>AF190364.1/266-422 RF00002;5_8S_rRNA;#(63, 117)
GGUGUGAAUUGUAGAAUCCUGUGUACCAUCGAGACUUCGAACGCAAGUUACGCC
>AY436486.1/238-397 RF00002;5_8S_rRNA;#(102, 160)
UGACACUGCAUCUUGCACUCCUAGGUCAUUCCAUGGAGUCAUGCCUGAGUGAGUGUCA
>AY380314.1/1903-2056 RF00002;5_8S_rRNA;#(61, 114)
GUAAUGUGAAUUGCAGGACCCAGCGAGCCAUCGAGUUUUUGAACGCACAUUGC
>Z78516.1/269-417 RF00002;5_8S_rRNA;#(17, 91)
GACUCUCGUCAACGGAUAUCUUAGCGAAAUGCGAUAAGUGGUGUGAAUUGCAGAAUCCCGUGAACCAUCGAGUC
>AF362831.1/508-673 RF00002;5_8S_rRNA;#(46, 99)
UCAAAGUCGAUAAGGGUAACAAUUGCAUAAUCAUUCAAUUACCGAAUCUUUGA
>AF362831.1/508-673 RF00002;5_8S_rRNA;#(100, 165)
CGCAACUGGGCAAUGGUACAAGCUCCUAAAAGUCAUCCCCGGUGCAUGCCAUUUUUAUCAGUGUG
>AF260755.1/252-407 RF00002;5_8S_rRNA;#(23, 75)
GCUCUCGCAUCGAUCAACAACGUAUCAAAAUGCGAUACUUGGUGUGAAUUGC
>AY240009.1/253-408 RF00002;5_8S_rRNA;#(32, 95)
UCGAUGAAGUACGCGACGAAAUGCGAUACGUGGUGCGAAUUGCAGAAUCCCGUGAACCAUCGA
>AF445844.1/267-422 RF00002;5_8S_rRNA;#(47, 114)
GCGACAUGCGAUACUUGGUGUGAUUUGGAGAAUCCCAGGAUCCAUCGAGUCUUUGAACGCAAGUUGC
>AF145225.2/829-983 RF00002;5_8S_rRNA;#(26, 91)
UAGUUGAUGAUAAAGGGCGCAGCAAAAUGUGAUACGCAUUGUGAAUUGCAGGAUUCCGUGAACUA
>AF145225.2/829-983 RF00002;5_8S_rRNA;#(99, 150)
UUGAAUGCACGUUGCACCUUUGGGAUAUUCCUCAAGGUGUGCUUGAUUCAA
>AF072079.1/367-517 RF00002;5_8S_rRNA;#(61, 112)
GUAGUGUGAAUUGCAAAAUCAGUGAAUCAUCUAAUCUUCAACUCACAUUGC
>AY275708.2/3546-3693 RF00002;5_8S_rRNA;#(10, 90)
GGUGGAUCACUUGGCUCGAGGACGAUGAAGAACGUGGCAAAUGCGAUAAGUGAUGCGAUUCGCAAGCCUAGUGAGUCAUC
>U95173.1/133-288 RF00002;5_8S_rRNA;#(95, 155)
GAAUCUUUGAACGCACAUUGCGCCCUUUGGUAUUCCUUAGGGCAUGCCUGUUCGAGCGUC
>AF149852.1/202-352 RF00002;5_8S_rRNA;#(58, 111)
GUAAUGUGAAUUGCAGAAUUCAGUGAAUCAUCGAAUCUUUGAACGCACAUUGC
>AF087110.1/425-555 RF00002;5_8S_rRNA;#(38, 90)
UAAUAUGUUAAUUGCAGAUUAAGUGAAUCAUCGAGUCUUUGAACGCAUAUUG
>AF317895.1/421-606 RF00002;5_8S_rRNA;#(100, 180)
UGAACGCACAUUGCGCUGUUGUUUUGUGACCUUUUUCGGGCUCUCGUCCGUCUUGGGUUGCCAGCAGCAUGUCUGGCUCA
>AJ845120.1/200-354 RF00002;5_8S_rRNA;#(13, 81)
GGAUAUCUUGGCUCUCGCAUCGUGAAGAACGUAUCGAAAUGCGAUACAUGGUGUGAAUUGCCAAAUCC
>AB040117.1/3491-3636 RF00002;5_8S_rRNA;#(88, 145)
CGAAUCUUUGACGAUCUGCACUCUUUGGUUAUUCCGAGGUAUGCUUGUUUGAGUUCG
>AJ698855.1/24-182 RF00002;5_8S_rRNA;#(10, 92)
GAUGGAUCACUUGGCUAUUGUGACGAUGAAGAACGCAGCAAGUUGCGAAAAGUAAUGUGACAUGCAAAACCCGUGAAUCAUC
>AJ698855.1/24-182 RF00002;5_8S_rRNA;#(97, 154)
UUCGAACAUAUCCAAUGCUCCUCUUUUCUUCGGAUUUGAGAAGCGCUUAAUUUCGAG
>Z38134.1/501-654 RF00002;5_8S_rRNA;#(61, 114)
GUAGUGUGAAUUGCAGAAUUCCGUGACUCAUCGAAUUUUUGAACGCACAUUGC
>AF506383.1/1283-1410 RF00002;5_8S_rRNA;#(35, 88)
GUAAUGUGAAUUGCAGAAUUCAGUGAAUCAUCGAAUCUUUGAACGCACCUUGC
>AJ491245.1/282-438 RF00002;5_8S_rRNA;#(12, 83)
GGGAUAUCUCGGCUCUCGCAUCGAUAAAAAAUGUAGUGAAAUGCGAUACUUGGUGUGAAUUGCAGAAUCCC
>AJ492628.1/235-390 RF00002;5_8S_rRNA;#(32, 95)
UCGAUGAAGAACGUAGCAAAAUGCGAUACUUGGUGUGAAUUGCAGAAUCUCGUGAACCAUCGA
>AY549518.1/23-176 RF00002;5_8S_rRNA;#(92, 154)
CGACAUCUUGAACGCAUAUUGCGGCCGUAGGCUUGCCUACGGCCACGUCUGGCCGAGGGUCG
>AJ222848.1/275-428 RF00002;5_8S_rRNA;#(0, 96)
GACUCUCGGCAACGGAUAUCUCGGCUCUUGCAUCGAUGAAGAACGUAGCGAAAUGCGAUACUUGGUGUGAAUUGCAGAAUCCCGUGAAUGGGUGUC
>AJ222848.1/275-428 RF00002;5_8S_rRNA;#(99, 150)
CAUUGCGCUGCCCCUCACCUCCUAUUUUGUGGAUGAGCGGGGCGGAGAAUG
>AF166509.1/296-449 RF00002;5_8S_rRNA;#(31, 95)
UCGAUGAAGAACGCUGCGAAUCGCGAUAUGUAAUGUGAAUUGCAGAUCGACAGUGAAUCAUCGA
>AJ492632.1/233-388 RF00002;5_8S_rRNA;#(63, 117)
GGUGUGAAUUGCAGAAUCAUAUGAACCAUCGGGUCUUUGAAUGCAAGUUACACC
>AF485159.1/306-461 RF00002;5_8S_rRNA;#(29, 97)
ACAUCGAUGAAAACGUAGUGAAAUGCGAUACAUGUUGUGAAUUGCAGAAUCCCCAUGAACCAUCGUGU
>AY997068.1/449-599 RF00002;5_8S_rRNA;#(32, 93)
UCGAUGAAGAACGUAGCGAAUUGCGAAAACUAAUGCGACUUGCUUUAUCGUGAACCAUCGA
>AY494010.1/210-365 RF00002;5_8S_rRNA;#(54, 116)
GUGAUACUUGGUGUGAAUUGCAGAAUCUCAUGAACCAUCGAGUCUUUGAACACAAGUUGCGC
>AJ698839.1/140-293 RF00002;5_8S_rRNA;#(34, 93)
GAUGAAGAACGCAGUGAAACGUGAUAGUUAAUGUGAAUCGCAACUCACCGUGAAUCAUC
>AY170343.1/442-596 RF00002;5_8S_rRNA;#(10, 66)
GGUGGAUCACUUGGUUCGUAGAUCGAUGAAAAACGGGGCUAGAACCGUUAUGUACC
>AF215920.3/241-396 RF00002;5_8S_rRNA;#(18, 70)
UCUCAGCACUCGCAUCGAUGAAGAACGUAGCAAAAUGCGAUACUUGCUGUGA
>AY948135.1/143-284 RF00002;5_8S_rRNA;#(32, 95)
UCGAUGAAGAACGGGGCCAGCUGCGAUACGCGGUGUGAAUUGCAGAACUCGGUGAAUCAUCGA
>AJ287275.1/260-415 RF00002;5_8S_rRNA;#(2, 151)
CUCUUGACAACGGAUAUCUUGGCUCUUGCAUCGAUGAAGAACGUAAUGAAAUGCGAUACUUGGUGUGAAUUGCAAAAUCCCAUGACCCAUCGAGUUUUUUAACGUAACUUGCGCCGAAAGCCUUCUGGCCAAGGACACGUCUUCCUGGG
>AY494029.1/255-410 RF00002;5_8S_rRNA;#(44, 114)
GUAGCGAAAUGCGAUACUUGGUGUGAAUUACAAAAUCCCGUGAACCAUUGAGUUGUUGAACACAAGUUGC
>AF178728.1/244-402 RF00002;5_8S_rRNA;#(32, 95)
UCGAUGAAGAACGUAGCGAAAUGUGAUACGUGGUGUGAAUUGCAGAAUCUCGUGAACCAUUGA
>AF218988.1/1-125 RF00002;5_8S_rRNA;#(32, 85)
GUAAUGUGAAUUGCAGAUUUUCGUGAAUCAUCGAAUCUUUGAACGCAUAUUGC
>AJ287268.1/253-408 RF00002;5_8S_rRNA;#(52, 109)
AUGCAAUACUUGGUGUGAAUUGCAGAAUCCCGUGAACCAUCAAGUUUUUGAAUGCAU
>AF513684.1/393-550 RF00002;5_8S_rRNA;#(32, 95)
UCGAUGAAGAACGUAUUGAAAUGCGAUACUUGGAGUGAAUUGCAGAAUCCCGUGAACCAUCGA
>AY449593.1/465-619 RF00002;5_8S_rRNA;#(25, 78)
UCUCAUUUCGAUGAAGAACGUAGAAAAAUGUGAUACUUUGUGUGAAUUAUAGA
>AF400604.1/130-284 RF00002;5_8S_rRNA;#(34, 107)
CGAUGAAGAACGCAGCGAAAUGCGAUUACUAAUGUGAAUUGCAGAAUUCACUGAAUCCUCCAGUCUUUGAUCG
>AY910717.1/235-390 RF00002;5_8S_rRNA;#(0, 98)
GACUCUCGGCAACGGAUAUCUCGGCUCUCGCAUCGAUUGAGAACGUAGCGAAAUGCGAUACUUGGUGUGAAUUGCAGAAUCCCGUGAACCAUCGAGUC
>AY360107.1/158-310 RF00002;5_8S_rRNA;#(62, 114)
GGUGUGAAUUGCAGAAUCCGUGACCAUCGAGUCUUUGAACGCAAGUUGCGCC
>AF260774.1/227-380 RF00002;5_8S_rRNA;#(11, 84)
ACGGAAUUUUAGUUAUCGCAUCGAUGAAGAACGUAGCAAAAUGCGAUACUUGGUGUGAAUUGCAGAAUCCCGU
>AY230085.1/608-770 RF00002;5_8S_rRNA;#(98, 162)
GACAUCUUGAACGCACAUUGCGGCCCGGGCUUCUCGGAGCCUGGGCCACGUCUAUUCGAGUGUC
>AB076216.1/609-762 RF00002;5_8S_rRNA;#(37, 101)
GAAGAACGCAGUGAAAUAUGAUACUUAGUGUGAAUUAUAAAAUCUCGUGAAUCAUUGAUUCUUU
>Y15785.1/15-171 RF00002;5_8S_rRNA;#(2, 103)
GGGCCCGGGGUGGAUGCCUCGGCUCCUGGAGCCGACGAAGGGCGUGCAAAGCUGCGAAAAGCCGGGCGGAGGCGCAAGGAGCCUGUGAGGCCCGGAUGCCC
>AJ287279.1/280-436 RF00002;5_8S_rRNA;#(73, 157)
UGCAAAAUCCCGUGAACCAUGGAGCUUUUGAAUGCAAGUUGUGCCCCGAAGCCUUUUGCCGAAAGCACGUUUUUAUGGGUGGCA
>AY257277.1/290-417 RF00002;5_8S_rRNA;#(9, 86)
CAUAUGUGUACCUGUCUGACCAAACGUUGCGGGCGGCCCAAGGGUCGGUCGCGGCAAUUUGAUUUUGAACGCAAAUG
>AF514294.1/174-322 RF00002;5_8S_rRNA;#(23, 100)
GUUCUCGCAUCGAUGAAGAACGCAGCGAAUUGCGAUAAGUAUUACGACUUGCAGACGUGAAUCAUUAAUUUUUGAAC
>X53361.2/1205-1368 RF00002;5_8S_rRNA;#(5, 60)
GUUGUGGUGGAUGUCUUGGCCCAGGUUCUGAGGAAGGACACAGCAGCCUUGCGAU
>X53361.2/1205-1368 RF00002;5_8S_rRNA;#(102, 164)
CAGCUUCGAACGCAACUGGCCAGCAAGGGGUUCCCCCCCGAGCUGCCUGUGCGCCAGUGUUG
>AJ287285.1/278-430 RF00002;5_8S_rRNA;#(20, 78)
UCGGCUCUCGCAUCGAUAAAGAACGUAGUGAAAUGCGAUACUUGGUGUGAAUUGCAGA
>AJ287285.1/278-430 RF00002;5_8S_rRNA;#(80, 152)
CCCAUGAACCAUUGAGUUUUUGAACACAAGUUGCAUCUGAAGCCUUCUGGCCGAUAAGCACAUCUUUCUGGG
>AJ287264.1/229-390 RF00002;5_8S_rRNA;#(58, 120)
GCUAUACUUGGGUGGUGAAUUUACAGAAUCCUUGAACCUUUGAGUUUUUGACCGCAAGUUGC
>AB020447.1/233-388 RF00002;5_8S_rRNA;#(14, 81)
GAUAUCUCGGCUCUCACAUCGAUGGAGAAUGUAGCGAAAUGUGAUAUUUGGUGUGAAUUGCAGAAUC
>AF513674.1/371-526 RF00002;5_8S_rRNA;#(5, 70)
UCGACAACAGAUAUCUUGGCUCUUGCAUUGAUGAAAAAUGUAGCGAAAUGUGAUACUUGGUGUGA
>U50742.1/6-159 RF00002;5_8S_rRNA;#(33, 94)
CGAUGAAGAACGUAGCGAAAUGCGACACUUGGUGUGAAUUGCAGAAUCCCGUGAAUCAUCG
>AY493436.1/104-256 RF00002;5_8S_rRNA;#(32, 94)
UCGAUGAAGAACGCAGCGAAAUGCGAUACGUAAUAUGAAUUGCAGAUUUUGUGAAUCAUCGA
>U84770.1/268-422 RF00002;5_8S_rRNA;#(46, 113)
GCAAAAUGCGAUACUUGGUGUGUUGUUCAGGGUGUACCAUUGACAUACGGAGCUGAACGCAAGUUGC
>AF336316.1/110-268 RF00002;5_8S_rRNA;#(0, 72)
CACUUUGGGGCUAUCAUGCAUGUAUUGUCGCAUCGAUGAGGAGCGGUAGCAAAAAUGCGAUACCUUGGUGUG
>AF336316.1/110-268 RF00002;5_8S_rRNA;#(83, 140)
CCCGUGAACCAUCGAGUUUUUGAACGCAAGUUGCGCCCGAAGCCAUCCGGUUCAGGG
>AY575398.1/226-379 RF00002;5_8S_rRNA;#(46, 112)
GCGAAGUGCGUACUUGGUGUGAAUUGCAGAAUCCCGUGAACCAUCGAGUCUUUGAACGCAAGUUGC
>X60210.1/1-152 RF00002;5_8S_rRNA;#(34, 94)
GACGAAGAGCGCAGUGAAACGCGAUAACGCUUGUGAUUCGCACUCUCUGUGAUCAACGUC
>AY584735.1/17-138 RF00002;5_8S_rRNA;#(60, 122)
CGACAUCUUGAACGCAUAUUGCGGCCAUGGGUUUGCCUGUGGCCACGCCUGUCCGAGGGUCG
>DQ028415.1/266-401 RF00002;5_8S_rRNA;#(54, 116)
GCGAUACUUGGUGUGAAUUGCAGAAUCCCGUGAACCUUCGAGUCUUUGAACCGAGUCCGCGC
>AM050554.1/273-428 RF00002;5_8S_rRNA;#(8, 68)
ACAACAAAUAUCUCGGCUCUCGCAUCGAUGAAGAACGUAGCGAGAUGCGAUACUUGGUGU
>U49736.1/2120-2260 RF00002;5_8S_rRNA;#(90, 141)
UAAUAAGUUGAACGCAUAUGGCACUUUAUACACAUACUUUUUUUAUUAUUA
>AY257294.1/343-485 RF00002;5_8S_rRNA;#(87, 142)
GAUUUGUGGAUAUCAUCCAACGCACGCCAGCGUUCGGAAUUGAGGCGUCACGGUC
>AJ242120.1/398-553 RF00002;5_8S_rRNA;#(29, 97)
GCAUCAAUGAAGAACGUAGUGAAAUGCGAUACAUGGUGUGAAUUGCAGAAUCCCGUGAACCAUUGAGU
>AJ287265.1/275-405 RF00002;5_8S_rRNA;#(55, 126)
CCCAUGAACCAUCGAGUUUUUGAACGCAAGUUGCACCCAAAGCCUUGUGGCUAAAAGCACGGCUUCUUGGG
>U32319.1/217-364 RF00002;5_8S_rRNA;#(21, 85)
CGGCUCGGGCGCCGAAGAAGGGCGUGGCAAGCGGCGAAAUGCCCGGGUGAGGCGCAACGAGCCG
>AF458834.1/252-400 RF00002;5_8S_rRNA;#(0, 91)
GACUCGUGGCAAUGGAUAUCUUCGCUCUCACAUUGAUGAAGAACGUAGCAAAAUACGAUACUUGGUGUGAAUCGCAGAAUCCCGUCAAGUC
>AY739857.1/140-287 RF00002;5_8S_rRNA;#(55, 108)
GUAGUGUGAAUUGCAGAAUUCAGUGAAUCAUCGAAUCUUUGAACGCACAUUGC
>AY436485.1/201-352 RF00002;5_8S_rRNA;#(46, 100)
CGAAGCUUCCUGUAAUGAAUCUACCUGGACCUUCAGUGAAUCAUCGAGUCUUUG
>AY188385.1/22-166 RF00002;5_8S_rRNA;#(36, 123)
CUUCAAAGAACUUUGUACGCGAUGUGCUGAAUUCAGUGAAUUAUCGAAUUUUUGAACUGCAUAUUGCGCUCUAUGGUAUUUCUGAAG
>AF399883.1/356-484 RF00002;5_8S_rRNA;#(36, 89)
GUAAUGUGAAUUGCAGAAUUCAGUGAAUCAUCGAAUUUUUGAACGCACCUUGC
>AJ845125.1/268-424 RF00002;5_8S_rRNA;#(44, 116)
CGUACUGAAAUGUGAUACUUGGUGUGAAUUACAGAAUCUCAUGAAGCAUCAAGUCUUUGAACACAAGUUGCG
>AJ605970.1/226-381 RF00002;5_8S_rRNA;#(47, 114)
GCGAAAUGCAUUACUUGGUGUCAAUUGCAGAAUCCCAUGAACCAUCAAGUCUUUGAUUGCAAGUUGC
>AJ001964.1/241-396 RF00002;5_8S_rRNA;#(51, 119)
AAUGCGAUACUUGGUGUGAAUUGCAGAAUCCCGUGAACCAUCGAAUUUUUGAACGCAAGUUGCGCAUU
>AY523442.1/1376-1529 RF00002;5_8S_rRNA;#(60, 121)
CUUAGUGUGAAUUGCAGAAUCCCGUGAAUCAUCGGGUUUUUGAACGCAAUUUGCGCCCAAG
>AB178786.1/196-352 RF00002;5_8S_rRNA;#(90, 156)
CCCGGGAUCCCCGAAUGGGGCUUCCUGCCGGGGCUGAAUAAGCCCCGGCGCCCCGUAAGGGGCGGG
>U95284.1/259-414 RF00002;5_8S_rRNA;#(22, 94)
GGCUCACGCAUCGAUGAAGAACGUAGCAAAAUGCCAUUAUAGCAAGCCACGUCGGAGUUUUCGCGUUUAGUC
>AJ492646.1/196-351 RF00002;5_8S_rRNA;#(100, 156)
UGAAUGCAAGUUGCGCCCGAAGCCAUCAGGCUGAGGGCAUGUCUGCUUGGGCAUCA
>AJ242125.1/392-547 RF00002;5_8S_rRNA;#(13, 82)
GGAUAUCUCAGCUCUCGCAUCAACGAAGAAUGUAGCGAAAUGCGAUACAUGGUGUGAAUUGCAGAAUCC
>AB083106.1/255-409 RF00002;5_8S_rRNA;#(63, 116)
GGUGUAAAUUGCAGAAUCCUUGAACCAUCGAGUCUUUGAAUGCAAGUUGUGCC
>AY283026.1/222-377 RF00002;5_8S_rRNA;#(63, 117)
GGUGUGAAUUGCAGAAUCCCACGAAUCAUAGAGUUUUUGAAUGCAAGUUGCACC
>AY515187.1/227-358 RF00002;5_8S_rRNA;#(13, 82)
GGAUAUCUUGGCUCUCGCAUCGAUGAAGAACGUAGCAAAAUGUGAUACCUGGUGUGAAUUGUAGAAUCC
>AJ242106.1/400-555 RF00002;5_8S_rRNA;#(0, 98)
GACUCUUGGCAACGGAUAUCUCGGCUCUCACAUCGAUGAAGGAUGUAGUGAAAUUUGAUAUGUGGUGUGAAUUGCAGAAUCCUAUGAACCAUCGAGUC
>AF072036.1/176-327 RF00002;5_8S_rRNA;#(7, 90)
GGCAACGGAUAUCUAGGCUCUCGCAUCGAUGAAAAACGUGACCAAAUGCGAUACUUGGUGUGAAUUGCAGAAUCCCGUGAACC
>U56781.1/224-379 RF00002;5_8S_rRNA;#(0, 98)
GACUCUCGGCAAUGGAUAUCUUGGCUCUCGCAUUGAUGAAUAACGUAGCAAAAUGCGAUACUUGGUGUGAAUUGCAGAAUACCAUGAACCGUCGAGUC
>AY210339.1/167-327 RF00002;5_8S_rRNA;#(65, 119)
GUAAUGUGAAUUGCAAUAAUUCCGUGAAUCAUCGAAUCUUUGAACGCACAUUGC
>AF102272.1/200-355 RF00002;5_8S_rRNA;#(23, 75)
GCCCUCGCAUCGAUGAAGAACGCAGCGAAAUGCGAUAGUUGGUGUGAAUUGC
>AB023993.1/803-956 RF00002;5_8S_rRNA;#(8, 68)
GCAACAGAUAUCUCGGCUUUCGCCACGAUGAAGAAUGUAGCGAAAUGCGAUACUUAGUGU
>AB023993.1/803-956 RF00002;5_8S_rRNA;#(101, 153)
GAACGCAAGUUGCGCCCGAGGCCUCGGCCGAGGGCGCGUCUGCUUGGGCGUC
>AJ491214.1/279-417 RF00002;5_8S_rRNA;#(29, 97)
GCAUCAAUGAAGAACGUAGUGAAAUGCGAUACUUGGUGUUAAUUGCAGAAUCUCGUGAACCAUUGAGU
>AY237925.1/385-220 RF00002;5_8S_rRNA;#(65, 124)
GGUGUGAAUUGCAAGAAUCCCCGUGAACCUAUCAGAGUCUUUGAACUGCAAGUUGCGCC
>AY635038.1/239-394 RF00002;5_8S_rRNA;#(29, 98)
GAGUCGAUGAAGCACGUAAUGAAAUGCGAUAUUUGGUGUGAAUUGUAGAAUCUAGUGAACCAUCGAGUC
>AY997037.1/541-694 RF00002;5_8S_rRNA;#(33, 94)
CGAUGAAGAACGCAGCGAAAUGCGAUACGUAAUGUGAAUUGCAGAUCUCCGCGAAUCAUCG
>AJ419206.1/247-399 RF00002;5_8S_rRNA;#(32, 95)
UCGAUGAAGAACGCAGCAGAACCCCAUAUGUAUGUUGAUUGCAGAAUUUCAGUUGAUCAUCGA
>AY524086.1/211-366 RF00002;5_8S_rRNA;#(23, 138)
GCUCUCGCAUCGAUGAAGAACGUAGCGAAAUGUGAUACUUGGUGUGAAUUGGAGAAUCCAGUGAACCAUCGAGUCUUUAAAAGCAAGUUGCGCCCAAGGCCAUCCGGUUGAGGGC
>AY575444.1/156-308 RF00002;5_8S_rRNA;#(0, 152)
GACUCUCAUGCCUGGUCUGAAGCCUAGAUUGAUCUUCCUGUGGGAAGCGAAAUGCGAUACUUGGUGUGAAUUGCAGAAUCCGUGAACAUCGAGUCUUUGAACGCAAGUUGCGCCCGAAGCCACUAGGCCGAGGGCACGUCUGCCUGGGCGUC
>AB076229.1/724-877 RF00002;5_8S_rRNA;#(30, 94)
CGAUGAUGAAGAAUGUAGUGAAAUGCAAUACUUAGUGUGAAUUGCAAAAUCCCAUGAAUCGUUG
>AJ973641.1/271-426 RF00002;5_8S_rRNA;#(41, 112)
AACGUAGUGAAAUGAGAUACUUGGUGUGAAUUGCAGAAUACUGUGAACCAUCGAGUCUUUGAACACAAGUU
>AY781281.1/198-353 RF00002;5_8S_rRNA;#(63, 143)
GAUGUGAAUUACAGAAUCCCAUGAACCAUCGAGUCUUUGAACGCAAGUUGCGCUCGAGGCCUCUUGGUCAAGGGCAUGUC
>AY424746.1/187-326 RF00002;5_8S_rRNA;#(22, 78)
GGCUCUUGCAUCGAUGAAGAACGUAGUGAAAUGCGAUACUUGGUCGAGGGCACGCC
>AJ242091.1/371-526 RF00002;5_8S_rRNA;#(0, 98)
GACUCUCGGCAAUGGAUAUCUGGGCUCUCGCAUCGAUGAAGAACGUAGCAAAAUGCGAUACAUGGUGUGAAUUGCAGAAUCUCAUGAACCAUCGAGUC
>AJ242091.1/371-526 RF00002;5_8S_rRNA;#(99, 150)
UCGAAUGCAAGUUGCGCUAGAGGCCAUCCGGCCAAGGGCAUGCAUAUUUGG
>AF251586.1/257-413 RF00002;5_8S_rRNA;#(48, 115)
GCAAAAUGCGAUACUUGGUGUGAAUUGUGGAAUCCCGUGAACCAUCGAGUUUUUGAACGCAAGUUGC
>AJ291536.1/318-471 RF00002;5_8S_rRNA;#(99, 149)
CUGAACGCGCAUUGCACUCUUGGGCUUUCCUGAGAGUAUGUUUGCUUCAG
>X14835.1/2669-2816 RF00002;5_8S_rRNA;#(35, 116)
AGGAAGGCCGUGGCAAGCGGCGAUACGCCCCGGGGAGCCGCAUGCAGGCUUCGAUCCGGGGAUCGCCGAAUGGGACCUCCU
>L47113.1/135-287 RF00002;5_8S_rRNA;#(21, 107)
UGGUUCUCGCAUCGAUGAAGAACGCAGCGAAAUGCGAUACCUAGUGUGAAUUGCAGCCAUCGUGAAUCAUCGAGUUCUUGAACGCA
>AJ306882.1/23-176 RF00002;5_8S_rRNA;#(3, 58)
CGCAUACGGUGGAUGCCUUGGCAGCCAGAGGCGAUGAAGGACGUUGUAGCCUGCG
>AY781214.1/220-372 RF00002;5_8S_rRNA;#(4, 71)
UUCACCACCGGAUCUCUGGGUUCUCGCAUCGAUGAAAACCGCAGCGAAAUGCAAUCCGUAAGGUGAA
>U48599.1/251-403 RF00002;5_8S_rRNA;#(26, 80)
GGACAUCUACUCAAGAACGUAGCGAAAUGCAUACUUGGUGUGAAUGCAGAAUCC
>AY487966.1/280-434 RF00002;5_8S_rRNA;#(99, 150)
UUUGAACGCAUCUUGCGCUCCUUGGUAUUCCGAGGAGCAUGCCUGUUUGAG
>AJ829754.1/271-426 RF00002;5_8S_rRNA;#(2, 80)
AUAUCGGCAAUUGAUAUCUCGGCUCUCGCAUCGAUGACGAACAUAGCUAAAUACAAUACUUGGUGUGAAUUGCGAUAU
>AF387095.1/384-536 RF00002;5_8S_rRNA;#(64, 116)
GUGCGAACUGCAGAAACAUUGAGCAAAAAGUUUUGAAUGCAAACUGCGGCAC
>U48384.1/2149-2338 RF00002;5_8S_rRNA;#(100, 182)
AACGCAUAUUGCACCUUGUACAUUUUGGUUUAUUCCGCAGCACUGUGUUGAAGAAUUUAACCUGUAUAAGGUACAUAUGGUU
>AF117932.1/1-106 RF00002;5_8S_rRNA;#(43, 105)
GAGUCUUUGAACGCAUCUUGCGCUCUUGGGAUUCUUCCCUAGAGCACACUUGCUUCAGUAUC
>AF218465.1/79-233 RF00002;5_8S_rRNA;#(77, 128)
GAAUCCCGUGAGUCAAUUUGAUCUUGAAUGUGAUUAUGCACACGGGUAGUC
>AY211272.1/273-414 RF00002;5_8S_rRNA;#(32, 95)
UCGAUGAAGAACGUAGCAAACUGCGAUAAGUAGUGUGAAUUGCAUUUAGUUCAGUAUCAUUGA
>AJ287286.1/279-436 RF00002;5_8S_rRNA;#(29, 97)
GCAUCAAUGAAGAACGUAGUGAAAUGCGAUACUUGGUGUUAAUUGCAGAAUCUCGUGAACCAUUGAGU
>X63750.1/330-482 RF00002;5_8S_rRNA;#(21, 138)
CGGCUCUCGCAUCGAUGAAGAACGUAGCGAAAUCUAGAUACUUGGUGAAUUGCAGAAUCCGUGAACCAUCGAGUCUUUCGAACGCAAGUUGCGCCAAACGCAUUAGGCCAGGGCACG
>X63750.1/330-482 RF00002;5_8S_rRNA;#(1, 151)
ACUCUCGGCAACGGAUAUCUCGGCUCUCGCAUCGAUGAAGAACGUAGCGAAAUCUAGAUACUUGGUGAAUUGCAGAAUCCGUGAACCAUCGAGUCUUUCGAACGCAAGUUGCGCCAAACGCAUUAGGCCAGGGCACGCGUCUCCGUGGGU
>AY524077.1/209-364 RF00002;5_8S_rRNA;#(53, 104)
UAUGAUACUUGGUGUGAAUCACAGAAUCCCGUGAGCCACCAAGUCUUUAUA
>AF485215.1/276-431 RF00002;5_8S_rRNA;#(4, 96)
CUCGACAACGGAUAUCUCGGCUCUCGCAUCGAUGAAGAACGUAGUGAAAUGCGAUACUUGGUGUGAAUUGCAGAAUCCCGUGAACCAUCGAG
>AJ698838.1/318-473 RF00002;5_8S_rRNA;#(33, 93)
CGAUGAAGAACGUAGCAAGCCGCGUUAUUUAGUGCGACAUGCAAAGCUCGUGAAGCAUCG
>AF218983.1/1-120 RF00002;5_8S_rRNA;#(5, 60)
GAUGAAGAACGCAGCGAACCGCGAUAUUUUUUGUGACUUGCAGAUGUGAAUCAUC
>AF190352.1/264-417 RF00002;5_8S_rRNA;#(14, 153)
GAUAUCUCGGCUCUCACAUCGAUGAAGAACUUAGCGAACUGCGAUACUUGGUGUGAAUUGCGGAAUCCCGUGAACCAUUGAGUCUUUGAACGCAAGUUGCACUUGAAGCUUCAGUCGAUGGCAUGUUUGCCUGGGUGUC
>AJ276700.1/178-331 RF00002;5_8S_rRNA;#(97, 151)
CAUUGAACGCAGAAGUGCCCUUGGGGCAUUCCUGAGGGCAUGCUUGUGUCAGUG
>U48607.1/254-404 RF00002;5_8S_rRNA;#(29, 89)
CGAUGAAGAACGUAGCGAAACGCAUACUUGGUGUGAAUUGCAGAAUCCGUGAACCAAUCG
>AY997041.1/225-376 RF00002;5_8S_rRNA;#(34, 92)
GAUGAAGAACGUUGCAAACUGCGAUAAGUAGUGUGAAUUGCAUCUUUUGUGAAUCAUC
>AF205641.1/1-107 RF00002;5_8S_rRNA;#(46, 106)
GAAUCUUGGACCGCGCAUUGCGCUCCUGGGUGUUCCAAGAAGCAAGCGUGUUUAAGUGUC
>AF182958.1/215-368 RF00002;5_8S_rRNA;#(61, 114)
GUAAUGUGAAUUGCAGAAUUCAGUGAAUCAUCGAAUCUUUGAACGCACCUUGC
>Y07976.1/124-271 RF00002;5_8S_rRNA;#(33, 93)
CGAUGAAGAACGCAGCGAAAUGCGAUACGUAAUGCGAAACGCAUCAGUAGUGAGUCAUCG
>AJ300278.1/242-396 RF00002;5_8S_rRNA;#(40, 117)
GGGCGCAGUGAAAUGCAAUACAUGGUGCGAGUUACAGAAUCUCGUGAACCAUCGAGUAUAAAUUGCAAGUUGUGCCC
>AF112992.1/317-473 RF00002;5_8S_rRNA;#(36, 97)
GAUGAAGAACGCAGCGAAAUGCGAUACGUAAUGCGAAUUGCAGAGUCUUAGUGGAAUCAUC
>AF412856.1/267-422 RF00002;5_8S_rRNA;#(59, 111)
ACUUGGUGUGAAUUGCAGAAUCCCUUGAACCAUCGAGUUUUUGAACCCAAGU
>AF163391.1/220-375 RF00002;5_8S_rRNA;#(43, 118)
CGUAGCAAAAUGCGAUACUUGGUGUGAAUUGCAGAAUCCCGUGAACCAUCGAGUCUUUGAACGCAAGUUGCGCCG
>AF208248.1/246-400 RF00002;5_8S_rRNA;#(61, 114)
GCAUUGUGAAAUGCAGAACUCCGUGAAUCAACAGACUUUUGAACGUACGUUGC
>AJ845121.1/269-424 RF00002;5_8S_rRNA;#(41, 112)
AACAUAGCGAAAUGCUAUACUGGGUGUGAGUUGCACAAUCUCAUGAACCAUCAAGUAUUUGAACGCAUGUU
>AY613293.1/264-411 RF00002;5_8S_rRNA;#(23, 75)
GCUCUCGCAUCGAUGAAGAACGUAACAAAACGCAAUAUUUGGUGUGAAUUGC
>AJ829752.1/273-426 RF00002;5_8S_rRNA;#(8, 75)
GCAAUGAAUAUCUUAGCUCUCGUAUCGAUGCAAAACGUAGCGAAAUGCGAUACUUGGUGUGAAUUGC
>AJ829752.1/273-426 RF00002;5_8S_rRNA;#(100, 154)
UGAAUGCACGUAGCGCCUGAAGCCUUCCGGCCGAGGGCACGUUGAUAGGCAUCA
>AY878407.1/184-335 RF00002;5_8S_rRNA;#(94, 151)
AAUCUUUGAACGCACCCGGCGCUCGUCCGCGAGGGCGAGCACGCUUGUUUGAGGAUU
>AF348058.1/266-421 RF00002;5_8S_rRNA;#(13, 82)
GGAUAUCUUGGCCCUUGCAUCGAUGAAGUGCGCAGUGAAAUGCGAUACGUGGUGCGAAUUGCAGAAUCC
>AY041036.1/222-376 RF00002;5_8S_rRNA;#(13, 82)
GGAUAUCUCGGCUCUCGCAUCAAUAAAAAACGUAGCGAAAUGUGAUAUUUGGUAUGAAUCGUAGAAUCC
>AJ458284.1/149-302 RF00002;5_8S_rRNA;#(92, 154)
CGAAUCUUUGAACGCACAUUGCGCCCCAAGGCAUUCCGGGGGGCAUGUCUGUUCGAGCGUCG
>AF289035.1/82-237 RF00002;5_8S_rRNA;#(36, 94)
UGAAGAACGCUGCGAAAUGCGAUACGUAAUGCGAAUUGCAGAAUUCAGUGAAUCAUCA
>AJ242111.1/405-560 RF00002;5_8S_rRNA;#(20, 78)
UCGGCUCUCGCAUCAACGAAGAACGUAGCGAAAUGCAAUACGUGGUGUGAAUUGCAGA
>AF239327.1/364-519 RF00002;5_8S_rRNA;#(32, 95)
UCGAUGAAGAGUGCAGCAAAAUGCAAUACAUGGUGCAAAUUGCUGAAUCACACGAACCAUCGA
>U95174.1/158-316 RF00002;5_8S_rRNA;#(94, 158)
GAAUCGUGUUGAACGCGCAUUGCGCCCAUUUGGUAUAUCCUUAGGGCAUGCCUGUUCGAACGUC
>AY692217.1/247-402 RF00002;5_8S_rRNA;#(1, 154)
ACUCUCGGCAACGGAUAUCUCGGCUCUCGCAUCGAUGAAGAACGUAGCGAAAUGCGAUACUUGGUGUGAAUUGCAGAAUCCCGUAAUCCAUCGAGUCAUUGAACGCAAGUUGCGUCUUAGUCCAUCGGACAGAGGGCAUGUCUGCUUGGGAGU
>AF498347.1/321-483 RF00002;5_8S_rRNA;#(35, 120)
GUUGAAGGUCGCAGCGAAUUGCGAAAUACUGGUCGUGUGAAUUGCAAGACACAUUGGCCCAUUUUGUGGCUGCGGAACACCUAAC
>AJ242089.1/316-470 RF00002;5_8S_rRNA;#(63, 117)
GGUGUGAAUUGCAAAAUCCCUCGAACCAUUGAGUCAUUGAAUGCAAGUUGUGCC
>AF412845.1/265-420 RF00002;5_8S_rRNA;#(58, 112)
AACUUGGUGAGAAUUUUCGAAUCCCCUGAACCAUCGGGUUUUUGAAGGCAAGUU
>AF453977.1/249-404 RF00002;5_8S_rRNA;#(13, 82)
GGAUAUCCCGGCUCUCGCAUCGAUGAAGAACGUAGCGAAAUGCGAUACUUGGUGUGAAUUGCAGAAUCC
>AF453977.1/249-404 RF00002;5_8S_rRNA;#(89, 142)
ACGAAGUCCUAACAAUGCCUGGUGCGCCCGAAGCCACUAGGCUAAGGGCACGU
>AF040926.1/384-502 RF00002;5_8S_rRNA;#(50, 113)
CAACUGUGUGGAUUGAUGCGAACUGCAUACUGCUUUGAACAUCGACAUCUUGAACGCACAUUG
>AF502731.1/148-301 RF00002;5_8S_rRNA;#(61, 114)
GUAAUGUGAAUUGCAGAAUUCAGUGAAUCAUCGAAUCUUUGAACGCACAUUGC
>AF336317.1/107-261 RF00002;5_8S_rRNA;#(21, 107)
UGCUCACGCAUCGAUGAAGAACGUAUCAAAAUGCGAUACUUGGUGUGAAUUGCAGAAUCCCGUGAACCAUCGAGUUUUUGAACGCA
>AF336317.1/107-261 RF00002;5_8S_rRNA;#(12, 117)
GGGCGAUCAUGCUCACGCAUCGAUGAAGAACGUAUCAAAAUGCGAUACUUGGUGUGAAUUGCAGAAUCCCGUGAACCAUCGAGUUUUUGAACGCAAGUUGCGCCC
>AF208242.1/156-310 RF00002;5_8S_rRNA;#(99, 150)
UUGAAUGUUAUGUGCACCUUCGGGAUAUGCUUGGAGGCUUGCUUGAUUCAA
>AY190570.1/288-443 RF00002;5_8S_rRNA;#(15, 85)
AUAUCUCGGCUCUCGCAUCGAUGAAGAACGUAGCGAAAUGCGAUACUUGGUGUGAAUUGCAGCGUGAUAU
>AY508173.1/260-418 RF00002;5_8S_rRNA;#(22, 92)
GGCUCACGCAUCCAUGAAGAACGCAGCAAAAUGGUAGAUUUGGUGUGAAUUGCACAAUCCCCGUGAGACC
>AJ242088.1/336-491 RF00002;5_8S_rRNA;#(63, 117)
GGUGCAAAUUGCAGAAUCCAGCGAACCAUCGAGUCUUUGAAUGCAAGUUGCGCC
>AF335617.1/232-387 RF00002;5_8S_rRNA;#(12, 95)
CGGAUAUCUCGGGUCUCGCAUCGAUGAAGAACGUUACGAAAUGCGAUACUUGGUGUGAAUUGCAGAAUCCCGUUAACCAUCCG
>AY997056.1/403-556 RF00002;5_8S_rRNA;#(61, 114)
GUAAUGUGAAUUGCAGAUUUCCGAGAAUCAUCGAAUUGUUGAACGCACAUUGC
>AF245433.1/424-579 RF00002;5_8S_rRNA;#(8, 75)
GCAAUGGAUAUCUCAGCUCUCGUAUCAAUGAAGAACAUAGCGAAAUGAGAUGCUUGGUGUGAAUUGC
>AJ605972.1/235-390 RF00002;5_8S_rRNA;#(47, 114)
GCGAAAUGCUAUACUUGGUGUGAAUUGCAAAAUCCCAUGAACCAUCGAGUGUUUGAAGGCAAGUCGC
>AY997038.1/1315-1472 RF00002;5_8S_rRNA;#(37, 91)
GAAGAACAUGGUGAAAUGUGAUAAGUGAAGUGAAUCGCAUUAUCGUGACUCUUC
>AY997038.1/1315-1472 RF00002;5_8S_rRNA;#(93, 156)
GUAUUUGAACGCAUAUUGCACCUAGCAAAGUUAACGCUGAGCUAGGUAUGUUUGUUUGAGAGC
>AY145201.1/265-420 RF00002;5_8S_rRNA;#(19, 110)
CUUGGAUCUCGGAUCGAUGAACAACGUAGCGAACUGCGAUACCUGGUGUGAAGUGCAGAAUCCCGUGAACCAUCGAGUCUUUGAACGCAAG
>AJ287273.1/279-435 RF00002;5_8S_rRNA;#(32, 95)
UUGAUGAAGAACGUAGUGAAAUGCGAUACUUGGUUUGAAUUGCAGAAUCCUAUGAACCAUCGA
>AF539632.1/299-453 RF00002;5_8S_rRNA;#(26, 109)
CUUGGAUCGCUAAAGACCGAAGACAAAUGCGAUACCGGGUUAAACAUGCAUAUUUCCAUUACCAUCGAGUCUUUGAAACCAAG
>AY598718.1/251-405 RF00002;5_8S_rRNA;#(0, 61)
AACUUUCAGCAGUGGAAGUCUAGGCUCGCACAUCGAUGCGAAGUCUGUUCAGGCGAGAGUU
>U90805.1/276-430 RF00002;5_8S_rRNA;#(22, 89)
GGUUCUCGCAUCGAUGAAGAACGUAGUCCUUUGCGAUCCUUGGUGUGAAUUUAGAAUCCCGUGAACC
>AY916897.1/716-869 RF00002;5_8S_rRNA;#(31, 96)
CACGAUGAAGAAUGUAGUGAAAUGUGUUACUUAGUGUGAAUUGCAAAAUCUCGUGAAUCAUCGUG
>AC004708.1/5973-6133 RF00002;5_8S_rRNA;#(0, 98)
GACUCUCGGCAACGGAUAUCUCGGCUCUCGCAUCGAUGAAGAACGUAGCGAAAUGCGAUACUUGGUGUGAAUUGCAGAAUCCCGUGAACCAUCGAGUC
>AF418103.1/237-361 RF00002;5_8S_rRNA;#(4, 65)
CUCGGUAAUGGAUAUCUCAGCUCUCAUAUUGAUGAAUUAUAGAAUCCAGUGAACCAUCGAG
>AF418103.1/237-361 RF00002;5_8S_rRNA;#(67, 120)
UUUGAACGUAAGUUGCACCUGAAGCCAUUAGGCUAAGGGCACAUUUGCCCAGA
>AJ890471.1/291-442 RF00002;5_8S_rRNA;#(20, 74)
UCGGCUCUCGCAUCCAUGAAGAACGUGAAAUCGAUACUUGGGUGUAAAUGCCGA
>AJ890471.1/291-442 RF00002;5_8S_rRNA;#(76, 133)
UCCGGUGACCCUUGGGUUUUUGGACCCCAAGUGCCCCCCCAACCCCUUAGGGCCGGG
>AP006081.1/56292-56428 RF00002;5_8S_rRNA;#(28, 95)
GCGAAAUGCGAUACUUGGUGUGAAUUGCUGAAUCCCGUGAACCAUCGAGUCUUUGAACGCAAGUUGC
>AY524076.1/210-365 RF00002;5_8S_rRNA;#(44, 114)
GUAGCAAAAUAUGAUACUUGGUGUGAAUCACAGAAUCCCGUGAGCCACCAAGUCUUUAUACGCAUGUUAC
>AJ491213.1/279-434 RF00002;5_8S_rRNA;#(29, 97)
GCAUCGAUGAAGAACGUAGUGAAAUGCGAUACUUGGUGUGAAUUGCAGAAUCCCGUGAACCAUCGAGC
>AJ534423.1/127-282 RF00002;5_8S_rRNA;#(22, 81)
GGCUCGCAGGUCGAUGAAAAACGCACCAAACUGCGUUAAAUACGGCGAAUUGCAGGGCU
>Z78533.1/289-448 RF00002;5_8S_rRNA;#(0, 101)
GACUCUCGCAAACGGGAAUCUUGGCUCUUUGCAUCGGAUGGAAGGACGCAGCGAAAUGCGAUAAGUGGUGUGAAUUGCAAGAUCCCGUGAACCAUCGAGUC
>AF273532.1/226-381 RF00002;5_8S_rRNA;#(0, 98)
GACUCUCGGGAACGGAUAUCUCUGGUCUCGCAUCGAUGAAGAACGUAGAGAUAUGCGAUACUUGGUGUGAAUUCCAGAAUCCCGUGAACCAUCGAGUC
>AL121757.7/137240-137394 RF00002;5_8S_rRNA;#(100, 150)
CUUUAAAGACACUUGCAGCCCUGGGCUUCUCCUAGGGAUUUUUUUUAAAG
>AM050551.1/272-427 RF00002;5_8S_rRNA;#(16, 69)
UAUCUCGGCUCUCACAUCGCUGAAUAACAUAGCGAAAUGCGAUACCUGGGGUG
>DQ000299.1/355-209 RF00002;5_8S_rRNA;#(23, 88)
UCGAUGAAUGUACCCAGCCAAAUGCGAUAAGUAAUGUGGAUUGCAGAAUUCAGGUGCAUCAUGGA
>AJ242114.1/370-525 RF00002;5_8S_rRNA;#(100, 156)
UGAAUGCAAGUUGCACCCGAGGCCAUCCGACCGAGGGCAUGCCUGCUUGGGCAUCA
>AF297653.1/182-319 RF00002;5_8S_rRNA;#(19, 106)
CGACGAGAACACAACGAAAUGCGAUAUGUAGUGUGAAUUGCAGAAUUCUGCGAAUCAUUGAGUCUUUGAAUGCAAGUUGCGCUCGCG
>AY273744.1/368-514 RF00002;5_8S_rRNA;#(7, 60)
GACAAAAAAAUUUCGGCUCUCGCAUCGAUGAGGGGCAGGAAAUUUGAUAUGUC
>AF452138.1/178-334 RF00002;5_8S_rRNA;#(27, 108)
GCGCAUCAAUAAAGAACGCUCCUAACUGCCAUACGUAUAUGCGAAUUGCAGGAUUCAGUGAGUCAUCUAAAUUUUGAACGC
>AY910731.1/253-402 RF00002;5_8S_rRNA;#(60, 117)
UUGGUGUGAAUUGCAGAAUCCCGUGAACCAUGGAUCUUUGAACGCAAGUUGCGCCGA
>AF350547.1/316-471 RF00002;5_8S_rRNA;#(4, 96)
CUCGACAAUGGAUGAUUUGGGUCUAGCAUCGAUGAAGAGCGCAGCGAAAUGCGAUAUGUGGUGCGAAUGGCAGAAUCCCGUGAACCAUCGAG
>AJ242092.1/365-520 RF00002;5_8S_rRNA;#(0, 98)
GACUCUCGGCAAUGGAUAUCUGGUCCCUCACAUCGAUGAAGAACAUAGCAAAAUGCAAUACAUGGUGUGAAUUGCAGAAUCCCGUGAACCAUUGAGUC
>AJ242092.1/365-520 RF00002;5_8S_rRNA;#(101, 155)
GAAUGCAAGUUGUGCCCGAGGCCAUCGAGCCGAGGGCACGCCUGCCUGGGCAUC
>AY335969.1/292-437 RF00002;5_8S_rRNA;#(16, 98)
UGCAAUCGAACGACUCUCGGCAACGGAUGUGAUACUUGGUGUGAAUUGCAGAAUCCCGUGAACCAUCGAGUCUUUGAACGCA
>AY424770.1/193-332 RF00002;5_8S_rRNA;#(1, 138)
ACUCUCGGCAAUGGAUAUCUCGGCUCUUGCAUCGAUGAAGAACGUAGUGAAAUGCGAUACUUGGUGUGAAUUGCAUCGUCGCCUUCGCUCCAUGCAUGCGUUGCUGGUGGUGCCUAGUGCGGAAAUUGGCCCCGUGU
>AF252850.1/183-336 RF00002;5_8S_rRNA;#(61, 114)
GUAAUGUGAAUUGCAGAAUUUAUUGAAUUAUUGAAUUUUUGAACCCACAUUGC
>AY188540.1/1376-1528 RF00002;5_8S_rRNA;#(33, 94)
CGAUGAAGAAUGUAGAAAAAUGUGAUACUUAGUGUGAAUUGCAGAAUCCCAUGAAUCAUCG
>AY634801.1/268-418 RF00002;5_8S_rRNA;#(0, 98)
GACUCUCGGGAAUGGAUAUCUCGGCUCUCGCAUUGAUGAAGAACGUAGCAAAAUGCGAUUCUUGGUGUGAAUUGCAGAAUCCCAUGAACCAUCGAGUC
>AJ242141.1/401-556 RF00002;5_8S_rRNA;#(47, 114)
GCAAAAUGCGAUAUGUGGUGUGGAUUGCAGAAUCUCAUGAGCCAUCAAGUCUUUCAAUGCAAGUUGC
>AL953856.8/67043-67206 RF00003;U1;#(11, 122)
GCAGGGGAGAUACCAUGAUCAAGAAGGUGGUUCACCCAGGGCGAGGCUUGGCCAUUGCACUCCGGCCACGCUGACCCCUGCGAAUUCCCCAAAUGUGGGAAUCUCGACUGC
>AL953856.8/67043-67206 RF00003;U1;#(4, 136)
UUACCUGGCAGGGGAGAUACCAUGAUCAAGAAGGUGGUUCACCCAGGGCGAGGCUUGGCCAUUGCACUCCGGCCACGCUGACCCCUGCGAAUUCCCCAAAUGUGGGAAUCUCGACUGCAUAAUUUCUGGUAG
>AC146914.9/122148-121988 RF00003;U1;#(44, 94)
GCCUAGGUUGGUGACCUCCAUUGCACUUUGGAGGGGUGCCUAUCUAAGGU
>X51371.1/181-345 RF00003;U1;#(7, 58)
CCUGGCUGGGGGUUAUUUCGCGAUCACAAAGGCGGAAUCCCCAUGGUUAGG
>AC107772.19/130449-130294 RF00003;U1;#(27, 96)
GAUCAAGUAGGUGGUUUUCCUAAGGUGAGGCUCAUCUAUGGCACUCAGGGCAUGCUGCCUCCUUUGAUU
>AE014303.1/59756-59591 RF00003;U1;#(55, 147)
AGCUUACCCAUUGCAUUCUGAUGUGCUGAUUUCCGUGAUUUCCCCAAAUGUGGGAAACUCACUCGGCUGCAUAAUUGGUGGUAGUGGGGGCU
>DQ092354.1/1778-1949 RF00003;U1;#(27, 98)
GGUCAACAUGGGGCUUCUUCCAGGGUGAGGCUUUUGCAUUGCACUUCGCCUGGGCUGACUCUGGGUUGACU
>AL451058.16/4611-4445 RF00003;U1;#(47, 97)
UCUCAGGGCGAGGCUUAUCCAUUGUGUUCCGGAUGUGCUGACCUCUGCGA
>AC016752.2/138807-138644 RF00003;U1;#(44, 94)
UCUCAGGGAAAGGCUGAUUUAUUGCACUCCAGAUGUGCUGACCCCUGAGA
>AC121261.9/24151-24011 RF00003;U1;#(21, 71)
UCCCAGGGCGAGGCUUAUCCAUUGCACUGUGGAUAUGCUGACCCCUGCGA
>Z11883.1/2839-2998 RF00003;U1;#(44, 96)
GGCCUAGGUUGGUGACCUCCAUUGCACUUUGGAGGGGUGCCUACCUAAGGUC
>AP003513.2/16107-16268 RF00003;U1;#(2, 84)
ACUUACCUGGACGGGGUCAAUGGGCGAUCAAGAAAGGCUCAUGGCCUAGAUCAAUGCCUCACAUUGCACUUUGUGGGUGGGU
>AL109830.11/2778-2921 RF00003;U1;#(15, 73)
GAGAGACACCAGGAUCAGGAAAGUGUUUUCCCAAGGGAGGCUCCUUGUGCUGACUCUC
>AC142168.3/29140-28983 RF00003;U1;#(13, 96)
GGCGAGGUACGGCCAUGGAGGUGGAUUCCCAGGGUGAGGCUUAAUCAUUGUACUUGGGAUACACUGGCCCCUGUGACUUCUCC
>AL391818.4/60667-60506 RF00003;U1;#(32, 92)
CAAAGGUGGUUUACCCAGAGUGGGCUUAUCCAUUGCACUCUGGAUGUUCUGACCCCUGUG
>AC101659.12/105879-105722 RF00003;U1;#(14, 64)
GGGAGAUGGCAAGGCCCAGAAGACCUUUCUCAGGGUAAGGCCCAUCUCCU
>AC101659.12/105879-105722 RF00003;U1;#(64, 117)
GCAGUCUGAUGUGCUAACCCUGGGACUUUCUCACAUACAAGAAAUUCAGCUGC
>AL773548.10/80849-80687 RF00003;U1;#(27, 94)
GAUCACAAGGUAGUUUUUCUAGGAAAAUGCUUACCUAUUGCACACUGAAUAUUCUACCUCUGUGAUU
>AC133902.12/179764-179923 RF00003;U1;#(1, 65)
GAGUUGCCAUGGCCGGGGAGAUACCAUGAUCACGAAGGUGGUUUUCCCAGGGCGAGGCUUAUUC
>AC008865.3/190028-189865 RF00003;U1;#(2, 59)
GCUUAACCUGGCAGAUGAAAUGUCAAAAUCUCAAAGACGGUUUUCUCAGGGUUAGGC
>AC008865.3/190028-189865 RF00003;U1;#(79, 136)
GUGCUGACCCCUGCAGUUUCCCCAAAUAUUGGAACUUGACUGCAUAUUUUGUGGCAC
>BX640547.35/36494-36346 RF00003;U1;#(35, 108)
AGGUGGGUCACCCAGGGUGAGGCUUGGCCAUUGCACUCCGGCCACGCUGACCCCUGCGAACGGCGAUCGACCU
>L22246.1/4551-4714 RF00003;U1;#(43, 95)
CCUCCAUGGUGAGGCUUGGUCAUUGCACUUUCGACCAGGCUGACCCGUGUGG
>AL161544.2/113191-113353 RF00003;U1;#(5, 83)
UACCUGGACGGGAUCAACUCGUGAUCAAUAAGACAAGUGGCCUAGGCUAGUGAUCGCAUUGCACAUAUCGUUUGGGUG
>AC124864.3/119682-119857 RF00003;U1;#(29, 124)
UCUUAAAGGCAGUUUUCCCAGGGCAAGGCUUAUCCAUUCCACUCUGGAUCCAUCAUAGGGAUAUGCUGAUCCCUGGAAUUGCCCCAAAUGUGGGA
>AC115069.6/41419-41257 RF00003;U1;#(55, 115)
AGCUUAUCCAUUGUGUUUCAGAUGUCCUGACUCCUGAAAUUUCCCAAAAUGGGGAGAGUU
>AC119413.16/27873-28019 RF00003;U1;#(19, 130)
CAAUAGGUGAUCAAGAAGGCUCAUAGCCUAAGACAAUGACCUCCAUUGCACUUUGGAGGGGUGCUGGCCUAAGGUCUACUCAAGUGGUGGAGCCUACAUCAUAAUUUGUUG
>AC110496.12/133485-133655 RF00003;U1;#(3, 56)
CUUACCUAGAAGAAGAGACACCAUAAUCACAAAGGUCGUUUUCCCCGGGUGAG
>AC091245.2/149615-149779 RF00003;U1;#(7, 57)
CCUGGCAGGGGAGAUGCCAUGAUCAUGAAGGUGGUUUUCCCAGGCUGAGG
>AC091245.2/149615-149779 RF00003;U1;#(68, 140)
CACUCCAUAGGUGUGCUUACCACUGUGAUUUCCCCAAAUGCGGGAAACUCAACAGCAUAAUUUGUGGUAGUG
>AL138780.3/39496-39655 RF00003;U1;#(3, 56)
UUUACCUGGCAGGGGAGACACCCUUAUCACAAAGGUGGUUUUCCCAGGGUGAG
>AL138780.3/39496-39655 RF00003;U1;#(64, 136)
GCUGCAUUUCAGAUAUGUUGACCCUAUGAUUUAACCACAUUUGGGAAAUUCGUCUGCAUAAUUUGUGGUAGU
>AC142448.3/116735-116890 RF00003;U1;#(32, 95)
GGAAGUUUUCCCAGGGCGAGCCUUACCCAUUGCAGUCUGGAUGUGCUGACCCCUAUGAUUUCC
>K00028.1/87-257 RF00003;U1;#(38, 167)
GGUUUUCCCAGGGUGAGGCUUAUCCAUUGCACUCCUGAUGUACCGAUCCCUGCAGCUUUCACAAGUGCAGGAAAACUCGACUGCAUAAUCAGUGGUAGCUGGGGACUGCAUUCAUGAUGGGAACAGACC
>AL596177.4/38366-38532 RF00003;U1;#(11, 69)
GCGGGGGACAGACCGUGGUCAGGAAGGGGGUUCUCCCUGGUUGAGGCUAGUCCACCGC
>AC107650.19/9285-9132 RF00003;U1;#(42, 153)
CAGGGCAAGGCUUAUCCCUGGCACUCUGGAUAUGUGGACCCUUGCUAUUUCCCCAAAUGUGGGAAAGUUGACUGCAUAAUUUGUGGUGAUGGGGGAGGUCUGCAUGCUCUG
>M73768.1/361-517 RF00003;U1;#(0, 127)
AAACUUACCUGGCGCCGGGUUCAGGGUGAUCAGCAAGGCUCCGACCCCAGGUGGAGGCUCAGCAUUGCACUCCGCUGUGUUGAAGCCUGCGACGGACUCUAAUCGGGUUCGCUCGGGUGCAUAGUUU
>X14417.1/177-340 RF00003;U1;#(43, 95)
GGCCUAGGUUGGUGACCUCCAUUGCACUAAGGAGGGGUGCUUGCCUAAGGUC
>AC110001.2/23710-23549 RF00003;U1;#(73, 157)
GAGGUGCUGAUUCCUGAUAUUCCCCCAAAUGUGAGACGCUGGAGUGCAUAAUUUAUGGUAGUGGGGGCCUGAGUUUGCACUCUC
>AC093887.3/46085-46246 RF00003;U1;#(28, 110)
UUCAUGAAGUUGGUUUUCCAAGGGCCAGGCUUAUCCAUUGCACUCUGGAUGUGCUGACCCCUGUGAUUUGCCCACACAUGGG
>X15926.1/1-161 RF00003;U1;#(15, 132)
GGGUCGAUGGGUGAUCAUGAAGGCCCAUGGCUAGGAUUGUGACCUCCAUUGCACUUAGGAGGGGUGCUUUCCUAAGGUCUACCCAAGUGGUGGAGCCUACAUCAUAAUUUGUUGCCU
>AC132445.3/36834-36980 RF00003;U1;#(7, 57)
CCUGGCAGGGGAGAUACCAUGACCAUGAAGGUGGUUUUCCCAGGGCUAGG
>AC108448.12/9587-9425 RF00003;U1;#(65, 126)
UUAUACUCCAGAUGUGCUGACCCCUAUGAUUUCCCCAAAUGUCAGAAACUGAACUGUGUAA
>AC159471.6/144509-144672 RF00003;U1;#(11, 69)
GCAGGGGAGAUGCCAUGAUCAUGAAGGUGGUUUUCUCAGAGCAAGGCUUAUCUUUUGC
>AP000868.4/58268-58430 RF00003;U1;#(36, 100)
GGUGGUUUUCCCAGGGCGAGGCUGAUCCAUUCACUCUGGGUGUGCUGACUCCUGUGAUUUCCCC
>AL356004.9/61986-61820 RF00003;U1;#(104, 159)
UGCGGGGCCCUCGUCCGCGGUGGUGUUUGCGCUAUCCGGCGGCUGGGUUCGCGCA
>AC091133.11/91247-91406 RF00003;U1;#(46, 158)
CUAGGGCGAGGCUCAUCCAUUGCACUCCGGAUGUGCCGACUCGCGAUUUCCCCAAAUGUGGGAAACUCGACUGCGUAAUUUGUGGUAGCGGUGGACUGCGUUUGCGCUCUAG
>AL831763.6/136362-136529 RF00003;U1;#(48, 98)
UCCCAGGGCGAGGCUUAUCCAUUGCACUCCGGAUGUGCUGACCCCUGUGA
>AC134910.5/124314-124144 RF00003;U1;#(13, 109)
UGGGGAAAUACCAUGAUCUUAAAUAUCUUAAAUUGGUUUUUCAGAGUGAUGCUCAUCCAUUCAACUGGAGAUAUGCUGAAUUCUGUGAUUUCCCCA
>AL671118.30/37583-37421 RF00003;U1;#(33, 123)
GCAGUUGGUUUCCCCAGGGUGAGGCUUAGUCAUUUCCAUUCCAGUUGUACUGACCCCUGCAGUGCCCCCAAAUGUGGGAAAGUCAACUGC
>AC138157.3/43993-43827 RF00003;U1;#(39, 89)
GGUAGUUUUCCCAGGAUGAGGCUUAUCCAUUGCACUCCACAUGUACUGCC
>AC011195.14/39852-40015 RF00003;U1;#(44, 94)
UCCCAGGGCAAGGUUCACUCAUUGCAUUCUGUGUUUGCUGGCCCCUGUGA
>AP001107.5/133705-133868 RF00003;U1;#(22, 134)
GCCAUGAUCACAUAGGUGGUUUUCCCAGGGUGAGGUGCAUCCAUUGCACUCCAGGUGUGCUAACCCUUGCAAUUUCCCUCAACGUGGGAAACUCAACUGCGUUGUUUGUGGC
>V01266.1/1-168 RF00003;U1;#(89, 149)
CCCCUGCGAUUUCCUCCAAAUGCGGGAAACUCGACUGCAUAAUUUGUGGUAGUGCGGGGG
>AP000855.3/112087-112251 RF00003;U1;#(29, 135)
AUCACAAAGGUAGUUUUCCCAGGGCAAGCCUUAUCCACUGCAUUCCAGAUGUGCUCACCUCUGUGGUUUCCCCAAAUGUGGAAAACUGGACUGCAUAAUUUGUGGU
>AC154296.2/54730-54576 RF00003;U1;#(6, 58)
ACCUGGCAGGGGAAACAUUGCAAUCACGAAGGCAGUUUUCCUAGGGCAAGGU
>AC090059.9/79897-79733 RF00003;U1;#(15, 101)
GGGAGAUACUGUGAUCACAAAGGUGGUUUUCCCAGAGUAAGUCUCACCUAUUGCACUCUGGGUAUACUGGCCCCUGUGAUUUUCCC
>Z77249.2/126026-125865 RF00003;U1;#(73, 154)
AGAUGUGUUGACCCCUGCAAUUUCCCCAAAUGUGAAAAACUUGACUGCAUAAUUUGUGAUAGUAGGACUUUCAUUCACACU
>AC119959.8/33542-33384 RF00003;U1;#(2, 57)
ACUUACCUGGCAGGGGCGAUACCAUGAUCACAAAGAUGGUUUUCCCAGGGUGAGU
>AC119959.8/33542-33384 RF00003;U1;#(61, 135)
UCCAUUGCACUCCAGAUGUGCUGACCCCUGCGAUUUCCCCAAAUGUGGGAAACUGCAUAAUCUGUGGUAGUGGA
>AL359511.16/23475-23635 RF00003;U1;#(3, 56)
CUUACCUGGCAGGGCAAAUACCAUCAUCACAAAGGUGGUUUUCCCAGGGUAAG
>Z98052.1/55115-55279 RF00003;U1;#(11, 73)
GCACGGGAGAUAUACCAGGAUCCUGAAGGUGGUACUCCCAGGGUGAGGCUUAUCCAUUGUGC
>Z98052.1/55115-55279 RF00003;U1;#(75, 131)
CAGAUGUGUUGACCCUUGUGAUUUCCCCAAAUGUGGGAAACUCACUGCAUCAUUUG
>AL590764.3/26204-26041 RF00003;U1;#(36, 101)
GGUGGUUUUCUCAGGGUGAGGCCCAUCCAUUGCACUCUGGGUGUGUUGGCCCCUGUGAUUUCCCC
>AC104866.10/106907-107066 RF00003;U1;#(72, 129)
CAGAUGUGCUGACCCCUGCAAUUUCUGCAAAUGUCAGAAACUUGCAUGCAUAAUUUG
>AC024183.4/39620-39779 RF00003;U1;#(4, 54)
UUCCCUGCCAGGGGAGAUACCGUGAUCAUGAAGGUGGCUUUCCCAGGGAA
>AC099337.2/12743-12900 RF00003;U1;#(90, 157)
GCAAUUUCCCCAAAUGCUGGAAACUUGACUGCAUGAUUUGUAGUAGUACAGCCCGUGUUCAUGUUGU
>AL808027.14/208481-208341 RF00003;U1;#(39, 90)
GGUUUUCCCAAGGUGUGCUGACCCUGUGAGGUCCCCAAAUGUGGGGAAACU
>AL731654.7/12525-12373 RF00003;U1;#(57, 149)
UUCUCUAUUGUACUCCAAUAUGCUGACCCCUGUGAUUUCCCCAAAGGUGGGAAACUCAACUGCACUAUAUAUAAAACUGCUUUUAUAGAGGA
>AC099535.2/180803-180964 RF00003;U1;#(26, 112)
UCAUCACAAAGGUGAUUUUCCCAGGGUGAGGCUUAUUCAUUGCACUCUGGAUGUGCUGAUCCCUGCAAUUUCCCCAAAUGUGGAGA
>AC132346.3/66002-66161 RF00003;U1;#(92, 147)
GAUUUCCCCAAAUACAGAAAAUUCCACUGCCUAAUUUGUGGUAGUGGGGGACUUC
>AC132342.3/105029-104866 RF00003;U1;#(3, 56)
CUUACCUGGCAAGGGAGAUACAAUGAUUACCAUCGUGUCUUUCCCAGGGUGAG
>AC132342.3/105029-104866 RF00003;U1;#(69, 163)
CUGCAUGCUGGAUGUGCCAAUCCCUGUGAUUCUCCAUGUGUGGGCAGCUCGACUGCAUCAUUUCUGAUAGGUAGGGGACUGUGUUCCCAUGCAG
>AC119413.16/31116-31277 RF00003;U1;#(43, 95)
GGCCUAGGCAAGUGACCUCCAUUGCACUUUGGAGGGGUGCUAGCCUAAGGUC
>AC098889.3/12789-12950 RF00003;U1;#(44, 111)
UCCCAGGGAGAGGAUUACUCAUUACACUCUGAAUGCGCUGUCCACUGUGAUUCCUCCAAAUGUGGGA
>AC098889.3/12789-12950 RF00003;U1;#(30, 132)
CACAAAGGCGGUUUUCCCAGGGAGAGGAUUACUCAUUACACUCUGAAUGCGCUGUCCACUGUGAUUCCUCCAAAUGUGGGACAUUCAACUGCAUAAUUUGUG
>BX465195.28/64422-64586 RF00003;U1;#(11, 61)
GCUGUAGACAAUCGCGGCUUCUCGUUGGACGAGAGUCUACAGUCUACAGU
>BX640547.35/7954-8098 RF00003;U1;#(7, 57)
CCUGGCAGGGGAGAUACCAUGAUCAAGAAGGUGGUUCACCCAGGGCGAGG
>BX640547.35/7954-8098 RF00003;U1;#(65, 121)
UUGCACUCCGGCCACGCUGACCCCUGCGAAUGGCGGUGGAACGUAUGGUAGUGCAA
>AC148988.5/34085-34244 RF00003;U1;#(62, 135)
CCAUUGCACUCCAAAUGUGCUGACCCUGCAGUUUCUCCAAAUGCAGGAAAUUCAGAGUAAUUUGUGGUGGUGG
>AC116361.2/69413-69255 RF00003;U1;#(69, 134)
ACUCCACAUGUGCUGACCCGUCAUUUUCCCAAAUGUGAUAAACUCAACUGCAUAAUUGUGGCAGU
>AL672246.8/17966-18124 RF00003;U1;#(50, 153)
GGUGAAGCUCACAUAUUGAACCCUGGAUGUGCUGUUGUCCCCUGUGAUUUCUUCAAAGAUGGAGAACUUGACUGUAUAAUGUGUGGAAAUAUGUGUUCUUCCC
>AL607143.14/43640-43799 RF00003;U1;#(9, 66)
CAGCAGGGGGCACACCAUGACCACAAGGUGGUUUCCCGGUGUGAGGCUCCUCCGCUG
>BX248398.9/36895-36732 RF00003;U1;#(27, 96)
GAUCACGAAGGUGGUUUUUCCAGAGCAAGGCUUAGCAGUUUUACUGUGGAUGUGCUGACCCCUGUGAUU
>AC090465.15/85132-85295 RF00003;U1;#(23, 139)
CCACAAUCACAAAGGUGGUUUUCCCAGGGUGAGGCUUAUCCAUUGCACUCUAGAUGUGCUGAUACCUGCGAUUAUCCCAAAUGCGGGAAACUCAGCUGCAUAAUUUGUGGUAGUGG
>AC090465.15/85132-85295 RF00003;U1;#(1, 158)
AAAGCACCUGGCAUAGGAGAUACCACAAUCACAAAGGUGGUUUUCCCAGGGUGAGGCUUAUCCAUUGCACUCUAGAUGUGCUGAUACCUGCGAUUAUCCCAAAUGCGGGAAACUCAGCUGCAUAAUUUGUGGUAGUGGGGGACUGUGUGUGUGCUUU
>AL606921.6/59967-60111 RF00003;U1;#(36, 101)
GGUGGUUUUCCCAGGGCGAGGCUCAUCCAUUGCAUUCUGGGUGGGCUGACUCCUGUGAUUUCCCC
>AC159894.2/31235-31074 RF00003;U1;#(0, 60)
GUAUUAACCUAGCAAGGGAGAUACCCCAGGGUCAUGGUUUCCCCAGGGCAAGGUUCCUAU
>AC159894.2/31235-31074 RF00003;U1;#(86, 150)
UGAUUGAUUCCCCAAAUGCUGGAAACUUGACUGUACAAUUUGUGGUAGUGGGGGACUGCAUUCA
>AC026624.8/113246-113407 RF00003;U1;#(42, 111)
UUCCCAGGGCGAGGCUUAUUCAGUACACUCCAGGUGUGCUGACCCCUGCGAUUUCCCCAAAUGUGGGAA
>AL663087.14/93972-93817 RF00003;U1;#(3, 56)
CUUACCUGGCAGGGGAGAUCUCAUGACCAUGAGGGUGAUUUUCCCAAGGUGAG
>AL928957.9/62622-62465 RF00003;U1;#(30, 98)
AGGUAGAUUUUCCAGGUUGAGGUUCAUCCAUUGCUCUCAGGAUGAGCUGACCCCUGUGAUUUCCCCCU
>AC159887.2/25243-25076 RF00003;U1;#(65, 122)
UGCAUGCCAGAUAUGUCGAACCCUGGGAUUUCUUUAAAUUCAGGGAACUCGACUGCA
>AL645668.15/23863-24026 RF00003;U1;#(35, 96)
UGAAGGUAGUUCUCCCAGGGUGAGGUUUACCCAUUGCAUCCUGGAUGAGGUGAUGCCUUCG
>AC146599.3/17786-17625 RF00003;U1;#(27, 96)
GAUCACAAAGGUGGUUUUCCCAGUACAAGGCUUAUCCAUUGCACUCUGGAUGUGCUGACCCCUGUGAUU
>AL954348.8/44623-44457 RF00003;U1;#(27, 99)
GAUCACAGAGGUGGUUUUCCCAGGGAGAGGCUUAUUAUCCAUUGCACUCCAGAUGUGUUGACCCCUGUGAUU
>AC121577.3/90689-90531 RF00003;U1;#(10, 69)
GGCAGAGGAGUUGCUAUAAUCAUGGAGAUAGUUUUCCCAGGGUGAGCCUCAUCCUCUCC
>AL139346.6/17173-17016 RF00003;U1;#(48, 107)
GCAAGGCUUAUCCAUUGCACUACGGUUGUACUGACCCCUGUGAUUUACUAUAGCUUUGC
>AC007163.3/48594-48428 RF00003;U1;#(11, 97)
GCAGGGGAGAUACUGUGAUUCUGAAGGUGGUUUUCCUAGAGUGAGGCUUAUCUUACCUAUUUUACUCCAGAAAUGCUGACCCCUGU
>X06880.1/1-162 RF00003;U1;#(22, 83)
ACCUCGAGCAAGAAGGGGGUCUAGGUAGUGCUUGUACCUCGCCUUGUACUAUGCUUGGGGU
>AC091894.2/41700-41536 RF00003;U1;#(44, 94)
UCACAGGGUGAGGCUUAUCCAUUAUAUUCCAGAUAUGCUGACCCCUGUGA
>AC021064.20/132343-132507 RF00003;U1;#(105, 155)
GUGGGAAACUCCACUGCACAAUUGGUGUUGGUGGAGGACUGUGUUCCUAC
>AC011195.14/58284-58440 RF00003;U1;#(41, 108)
AGUGUUUUUCUUGGGGGAGGGUUUUUACUAUGUGUUUGCUCCCGCGAUUUCCCCGAAUGAGAAAACU
>BX640547.35/17508-17669 RF00003;U1;#(34, 90)
GUAGACAAUAUCUACGGUCACCGUACACAUUGCACGACUGUAGAAAGAACCUCUGC
>AC079277.4/19830-19665 RF00003;U1;#(4, 55)
UUACCCGGCAGGGAAGAUACCAUGAUCAAGAAGGAUGUUUUCCCAGGGUAA
>AC079277.4/19830-19665 RF00003;U1;#(56, 157)
GCUCACCCAUUACACUCCGGUUAUGCUGACUCCUGCAAUUUCCCCAAAUGCCAAAAACUCAACAGCAUAAUUUGUGUUAGUGGGGUAUAUAGGAUUUGAGC
>AC121978.2/101415-101282 RF00003;U1;#(14, 81)
GGGGUGAUAACAUGGUCGUGAAGCUGGUUUUCUUUGGCCCUCUGGAUGUGCCCUAUGUGAUUUCCCC
>AC079623.15/156947-156785 RF00003;U1;#(0, 62)
GAAAAAUCUUGACAGAGGAGCUAUCAUGAGCAAGAAGGUUGUUUUCCCAGUCAAGGCUUAUC
>M10403.1/2-164 RF00003;U1;#(37, 90)
GACGGUUCCACCAGAGGAAGGCUUGGAUUGCACCUCCAACUGUGUUGACCGUU
>AC003014.1/6553-6388 RF00003;U1;#(36, 103)
GGUGGUUCUCCCAGCGCCAAGGCUCAUCUAUUCCAUUCCAGAUGUGCUGACCCCCUGAGAUUUCACC
>AC122031.2/44372-44210 RF00003;U1;#(69, 134)
ACUCCGGAUGUGCUGCCUCCUGCAAUUUCUCCAAAUGUGGGAAACUCGGCUGCAUAAUUUGUGGU
>AC007671.7/10919-11079 RF00003;U1;#(59, 136)
CCAUUGCACACCUGAUGUGCUGGCCCCUGCGAUUUCCCCAAAUGUUGGAAUGUUGCCUGCAUAAUUUGUGGUAAUGG
>AL035394.1/16740-16583 RF00003;U1;#(41, 94)
GUGGCCUAGGCUGGUGGCUUCCUGCACUUGAGGUGCGCUAAGCCAAAGGUCAC
>AC079848.16/72175-72337 RF00003;U1;#(52, 117)
CGAGUCUUCUCCAUUGUACUCUGGAUGUGCUGAUCCCUGCAAUUUCCCCAAAGGUGGGAAACUCG
>AB083063.1/1572-1736 RF00003;U1;#(45, 95)
UCCCAGGGCGAGGCUCACCCAUUGCACUUGGGGUGUGCUGACCCCUGCGA
>AL390028.11/48010-48167 RF00003;U1;#(2, 57)
CCUUACCUGGCAGGGGAGAUACCAUGAUCAUGAAGGUGGUUUUCCCAGGGUGAGG
>AL451043.14/1749-1593 RF00003;U1;#(1, 75)
UAGUUACCUGGGAGGGAAGAUAGUAUUGUGAAGAUCGUUUUUCCAGAGUGAGGUUUUUUCUAUUGUGUGUACUG
>AL451043.14/1749-1593 RF00003;U1;#(81, 155)
GCGAUUUUCCUAAAUGUAGGAAAUUCCACUGCAUAAUUUGUGGUAGUGGGGGGGGCUGCGUUAGUGAAUUCCGC
>AC155925.2/29658-29502 RF00003;U1;#(38, 101)
UGGGUCACUCAGGGUGAGGCUUAUCCACUGCGUUCUAGAUAUGCUGACCACUGACAUGUCCCA
>AC009200.6/17288-17093 RF00004;U2;#(42, 112)
GUUCUUAUCAGCUUAACAUCUGAUAGUUCCUCCAUUGGAGGACAACAAAUGUUAAACUGAUUUUUGGAAU
>X56453.1/161-313 RF00004;U2;#(47, 103)
AUCAGAGUAACUCCUGAUAUUUGCCUUCGGGCAAUUAGGAAUACGAAAUCUUUGAU
>X51374.1/284-474 RF00004;U2;#(43, 111)
GUUCUUAUCGUAUUAACCUACGGUAUACACUCGAAUGAGUGUAAUAAAGGUUAUAUGAUUUUUGGAAC
>AC078840.6/13974-13781 RF00004;U2;#(68, 121)
GUGGGCCAUAUUUCCAUGGAUAUUAAAUUAAUAUUUUGUGGGGGAGGGUCCAC
>AF110887.1/2-132 RF00004;U2;#(17, 86)
GUUCUUAUCAGCUUAAUAUCUGAUACGUCCCUCAUUGAGGGACCAGAAUAUUAAACUGAUUUUUGGAAC
>AL590446.1/168546-168725 RF00004;U2;#(105, 180)
GAUGAGGCAGCGGAGCUUGAGCGCUUGCGUUUCGGUUGCUCUGCCAGAGGCUCGCGGGCUCCCGGGCUGUAGAUC
>AE017345.1/926592-926777 RF00004;U2;#(31, 107)
GUGUAGUAUCUGUUCUUAACGCUGUGAGAAGCGUUACAACCCUACGGGGUUUACUUCUCGCGAAGUUUUUCUGCGC
>AC009567.8/100876-100716 RF00004;U2;#(44, 108)
CUUACCAGUUUAAUAUCUGAUAUGUCUUCUAUCUGAGGACAAAUUUUUUUUUUAAUACUUUAAG
>Z36099.1/2641-2448 RF00004;U2;#(53, 105)
UGUAACAACUGAAAUGACCUCAAUGAGGCUCAUUACCUUUUAAUUUGUUACA
>AF110880.1/2-131 RF00004;U2;#(17, 85)
GUUCUUAUCAGCUUAAUAUCUGAUACGCCUGCAAUUGUGGGCCAGAAUAUUAAACUGAUUUUUGGAAU
>AY007785.1/849-1044 RF00004;U2;#(41, 100)
GUUCUUAUCAGCUUAAUAUCUGAUACAGCACACUUGUGUGUCGAUGAGUUGAUGUGAAU
>AC151964.12/61961-62155 RF00004;U2;#(39, 122)
UCUGUUCUUAUCAGUAGUUUAAUAUCUGAUUAGUGGCCCAAUGGGUCACAACAGUAUUAAAUUACUUUUUUGAGGGGGAGAGA
>BX927129.10/97355-97165 RF00004;U2;#(39, 111)
CUGUUCUUAUCAGUUUAAUAUCUGAUACGUGCCCUACCCGGGCACCAUAUAUUAAAUUGAUUUUUGGAACAG
>AC024339.11/50798-50639 RF00004;U2;#(41, 109)
GUUCUUAUCAGUUUAAUAAUCAUAAUCCUGAACAUUUAUAUAUUAUUAUUAUUAUUUUGAGAUGGAGC
>AF185199.1/2-133 RF00004;U2;#(17, 85)
GUUCUUAUCAGCUUAAUAUCUGAUACGAGGCUCAUCGAGUCUCUACGAUAUUAAACUGAUUUUUGGAC
>AC061710.16/56475-56285 RF00004;U2;#(123, 173)
GGAGCUUGUCCUGUCCACUCCAUGCAUUGACCUGGUAUUGCAGGACCUCC
>AF185223.1/2-133 RF00004;U2;#(4, 87)
AAGUGUAGUAUCUGUUCUUAUCAGCUUAAUAUCUGAUAUGACCCCCAUCGGGGGUCUUUGAUAUUAAACUGAUUUUUGCACUU
>AF370821.1/2-132 RF00004;U2;#(17, 86)
GUUCUUAUCAGCUUAAUAUCUGAUACGACCUGCAUUGCAGGUCCAGAAUAUUAAACUGAUUUUUGGAAU
>AF110905.1/2-131 RF00004;U2;#(18, 84)
UUCUUAUCAGCUUAAUAUCUGAUACGGUCUCCAUCGGGGGCCAUGAUAUUAAACUGAUUUUUGGAA
>AY296851.1/1-129 RF00004;U2;#(15, 84)
GUUCUUAUCAGCUUAAUAUCUGAUACGUCUUCCAUUGGAAGACAUCGAUAUUAAACUGAUUUUUGGAAC
>AC074348.6/7564-7752 RF00004;U2;#(101, 172)
UUUGGAGCAGGGAGAUGGUUGAAAAUAAUAUACAUAUGCUUAAUGUUGACCGUUUGAUCCUGCUAAUCAGA
>AF185202.1/2-133 RF00004;U2;#(23, 77)
AUCAGCUUAAUAUCUGAUACGUACCCCACUGGGGCACAUCGAUAUUAAACUGAU
>AF185202.1/2-133 RF00004;U2;#(81, 132)
GGCCUUCGGCGAAGUGUCAGGAGCUUGCUCCGCCUUUGCCACGGGAUGGCC
>AL133387.8/74176-74365 RF00004;U2;#(101, 152)
UUGAGCAGGGGGAUGGAAAAGGAGCUUGCUUCAUCCACUCCUAUGCAUCAA
>X71483.1/1-191 RF00004;U2;#(49, 99)
UAAGCUUAAUCGCUUAUAUGGUUCUCAUUGAGAACCUGCGAUUAACUUUA
>X04678.1/111-259 RF00004;U2;#(49, 101)
CAGAGUAACUCCUGAUACGGGCCUUUGGCCCAAGGAUCAAAACUGUUGCCUG
>AC121236.18/55717-55912 RF00004;U2;#(50, 100)
UAGUUUAAUAUCUGAUUAGUGGCCCAAUGGGUCACAACAAUAUUAAAUUA
>AC147121.2/128188-128039 RF00004;U2;#(35, 95)
GUAUCUGUUCUUAUCAGUUUAAUGUCUUCUACUUUUUAAUAAUAAGCUAUUUGGACUGGC
>AC147121.2/128188-128039 RF00004;U2;#(96, 148)
UAAUAUUUCAUUGUAAAACCAGUUUGCAUUUCCCUGGUGAUUAGUGAUGUUG
>CR847786.13/3738-3930 RF00004;U2;#(91, 186)
AUAUUACAUUUGUGACUGUUAUUUAUUUAUUUUUAUCAAUAUAUUUGUCAAUGUAACUUUUUAUUGUAAUAUGAAUUUGUUUUAUAAUGUAAUAU
>AC117206.3/88409-88600 RF00004;U2;#(88, 188)
GAUAUAUAUAUAUAUAUAUAUAUAUAUAUAUAUAUAUAUAUAUAUAUAUAUAUAUAUAUGUGUGUGUGUGUGUGUGUGUGUGUGUAUAUAUAUAUAUAUC
>AY296866.1/1-129 RF00004;U2;#(21, 75)
AUCAGCUUAAUAUCUGAUACGCCCCCUAUCCGGGGGCUUCGAUAUUAAACUGAU
>AY296866.1/1-129 RF00004;U2;#(77, 128)
UUGACUCUCGGUGAAGUGUCAGGGGCUUGCUCCGCCUUCGCCACGGGUCGG
>Y15811.1/2889-2702 RF00004;U2;#(34, 107)
GUAUCUGUUCUUAUAAGUUUAACCACUUAUAUGGGUCCACCGGACCCAUCUGGUUUACUUCUUUUUGCCUUGC
>AL133500.4/66186-65996 RF00004;U2;#(102, 153)
UUGGAGCAGGGAGAUGGAAUAAGGACUAGUUUCCUCCACUCCAUGCAUCAA
>AF053589.1/90-279 RF00004;U2;#(92, 149)
CUGGUGUGUGUGUGGAUGCUUUGACAGGCUUGCUUGUAGGGGCCAUGCACACACCAG
>AC151964.12/30164-30355 RF00004;U2;#(11, 83)
GGCCUUUUGGCUAAGAUCAAGUGUAGUAUUUGUUCUUAUUAGUUUAAUAUUUGAUUAGUGGCCUAAUGGGUC
>AC151964.12/30164-30355 RF00004;U2;#(117, 184)
UGCCAUUUCAAUAGCUUGCGAUUUGGCUUUUUGUUGCCUCUGUGUUACACUAUUGCAUUGGGUGGCA
>AF110906.1/2-131 RF00004;U2;#(18, 84)
UUCUUAUCAGCUAAAUAUCUGAUACGGUCCCUAUAUGGGCCCAGAAUAUUAAACUGAUUUUUGGAA
>AF110889.1/2-132 RF00004;U2;#(15, 88)
CUGUUCUUAUCAGCUUAAUCUCUGAUACGCCCCCCAUUGGGGGGCCAGAUGAUUAAACUGGUUUUUGGAACAG
>AL450309.14/41309-41487 RF00004;U2;#(85, 144)
GGAUUUUUGGAGUAGGGAGAUGGAAUAGGAGCUUGCUCCAUCCACUCCUCGCAUCGACC
>M58449.1/894-1085 RF00004;U2;#(41, 109)
GUUCUUUUCAGCUUAAUAUCUGAAACGCGACUCACCGAGUCGCUUGUAUAUUAAACUGAUUUUUGAAC
>AL392044.7/166638-166459 RF00004;U2;#(41, 109)
GUUCUUAUAAGUUUAAUAUCUGAUAUGUCCUCUAUCUGAGGAUACUAUAUUAAAUGGGUUUUUGGAGC
>AF110896.1/2-132 RF00004;U2;#(23, 77)
AUCAGCUUAAUAUCUGAUACACUCCCCAUUGGGGAGUCAGAAUAUUAAACUGAU
>CR382129.1/446178-446370 RF00004;U2;#(40, 109)
CUGUUCUUUUCAGUGUAACAACUGAAACGGCCCAAUUUGGGUCUUUUAAUGUUACAACUAUUUUUGCAG
>AC149080.10/20625-20417 RF00004;U2;#(99, 169)
AAAGCCGUUUCAAAAAAAAUAAAAUCAAACAAACCACUUUUCAGAAUUUAUCCUUUUUUCUUUUUGCUUU
>AF342708.1/2-133 RF00004;U2;#(23, 77)
AUCAGCUUAAUAUCUGAUAUGUACCCCACGUGGGUACUUCGAUAUUAAACUGAU
>L25918.1/1-187 RF00004;U2;#(48, 101)
UGCAGUGUAAUUUUGCAACGGGUCUCUAAACUGAGACCAAUAAAUUACCUGUA
>AL162422.10/8914-8731 RF00004;U2;#(35, 117)
CUAUCUGUUCUUAUCAGCUAAAUAUCUUAUAUGUUCUCUUUCCGAGGAAAAUAUUAAAUGGAUCGUUGGAAAUAGCAGAUAG
>AL162422.10/8914-8731 RF00004;U2;#(130, 184)
UUUGUCUACUCCAUACAUUAACUUGGCAUUGCAGUACUGCCAGGAAGAGACAGA
>M23537.1/323-147 RF00004;U2;#(118, 177)
AUGAUGGUAUGUCAUUGCGCACAUGGUCAUUGUUAUUGAGAAUGUGAUGGCCACAUCAU
>AC148238.4/6460-6633 RF00004;U2;#(0, 62)
AAUUAUUUUGGUUACACAAUAUUAAAUUACUUUUUUUUAUCUGAUAUGUGGGUCAAUGAAUU
>AF110882.1/2-133 RF00004;U2;#(17, 86)
GUUCUUAUCAGCUUAAUAUCUGAUACGGUCCCCAUUGGGGGCCCAGAAUAUUAAACUGAUUUUUGGAAU
>AP008214.1/14419739-14419933 RF00004;U2;#(39, 109)
UCUGUUCUUAUUAGUUUAAUAUAUGAUACGUGGGCCAUGUGUCCACGGAUAUUAAAUUAGUAUUUUGUGA
>AP003068.3/107649-107843 RF00004;U2;#(41, 113)
GUUCUUAUCAGUUUAAUAUCUGAUAUGUCCUCUAUUCGAGGACACAAUCUAUAUUAAAUAGAUUUUUGGAAC
>Z50072.1/229-412 RF00004;U2;#(98, 150)
GAGAUGUAAAAUGAGAGAUGUGCUUGCAUAAUCAUCAUUUUUUAUAGAUCUC
>AY296853.1/1-129 RF00004;U2;#(7, 86)
UAGUAUCUGUUCUUAUCAGCUUAAUAUCUGAUACGUUCCCCAUUGGGGAACUUCGAUAUUAAACUGAUUUUUGGUACUA
>AC097110.1/78462-78267 RF00004;U2;#(41, 108)
GUUCUUGUCAGUUUAAUAUGUGAUAUAUCCCUUAUCUGAGACAACAUAUUAAAUGGACUUUUGGAAC
>AY296860.1/1-129 RF00004;U2;#(14, 85)
UGUUCUUAUCAGCUUAAUAUCUGAUACGUCCUCCAUCGGAGGACUUCGAUAUUAAACUGAUUUUUGGAACA
>AF110897.1/2-132 RF00004;U2;#(79, 130)
UUGGCCUUUGGCGAAGUGCUAGGAGCUUGCUCCACCUUUGCCGCGGAUCAG
>AC154881.6/157979-157808 RF00004;U2;#(33, 98)
UAGUAUCUGUUCUUAUCAGUUUAAUAAAUAAAUAUUAAAAAAAACAUAAAUUGACAUAGGUAUUG
>X90761.1/3949-3754 RF00004;U2;#(43, 117)
UCUGUUCUUAUCGUCUUAAUAUCUGAUACGUCCUCCAUCUGAGGACAACAUAUUAAAUGGAUUUUGGGAGCAGG
>Z98745.1/28930-29108 RF00004;U2;#(110, 168)
GGUUCAUUCCUGUAAUCCUAGCCCUUUGGGAGGCCAUGGUGGGCAGAUCGCUUGAACC
>AC121236.18/105852-106023 RF00004;U2;#(29, 91)
AAGUGUAGUAUCUGUUCUUAUUAGUUUAAUAUCUGAUUAGUGGCCCAAUGGGUAUUAAAUUU
>AC140023.13/141667-141857 RF00004;U2;#(107, 160)
GAAGGGAAGAAGCCAUCUCAGUAGCUUGCAAAGGCUUCUCAAGUGUCACCUUU
>AC124182.4/91862-91669 RF00004;U2;#(45, 105)
UGGCAGAUUGACAGCUGCUAUGUUGACUCUAUGGUUAACUCAGCCACUGUUUACAUGCUA
>AE016819.2/408896-409052 RF00004;U2;#(30, 112)
UAGUAUCUGUUCUUUUCAGUGUAACAACUGAAAUGUCCUCAAUGAGGAUAUUAUUACUGUUACAACAAUAUUUUUGGAACUA
>AC121236.18/70860-71031 RF00004;U2;#(72, 130)
CUCAAUGGUUCUCAACAAUAUUAAAUUACUUUUUUGAGGGUGAGAGCUUGCUAUUGGG
>AC011311.11/5157-5333 RF00004;U2;#(89, 139)
UGGAGCAGGGAGAUGGAAUAGGACCUUGCUCUUUCCACUCCAUGCAUCCA
>AL590452.12/42441-42630 RF00004;U2;#(67, 157)
UGGAAAUUCAAUUCUUCUUAUUCUCAGUUGAGCUUUUUCUAAUUAAAUGUAUUACGAAAUAUUUUCAAGAGUCCCUUAAGAAAAUUUCCA
>AY296861.1/1-129 RF00004;U2;#(13, 85)
CUGUUCUUAUCAGCUUAAUAUCUGAUACGUCCUCCAUUGGGGGACAUCGAUAUUAAACUGAUUUUUGAAAGG
>Z37972.1/1-174 RF00004;U2;#(83, 173)
GGGGAUGUCCAUACGGUAGCUUGCUAUUGGGAUUCAGGACCUUCAAGCGUCCUCUGGCAUUGCACUACUGUCUUGGCUUGACGCACCCCC
>AF185212.1/2-133 RF00004;U2;#(23, 77)
AUCAGCUUAAUAUCUGAUACGUUCUCCAUAGGAGAACUACGAUAUUAAACUGAU
>U25768.1/1-165 RF00004;U2;#(71, 125)
GAUACGUGGAGAAGGGAGAUGGAAUAGGAGGUUGGUCCGGCCAAUCCACGAAUC
>AF110901.1/2-132 RF00004;U2;#(23, 77)
AUCAGCUUAAUAUCUGAUACGGUCCCCAUGUGGGGCCUACGAUAUUAAUCUGAU
>AC087650.12/57864-57673 RF00004;U2;#(39, 112)
CUGUUCUUAUCAGUUUAAUAUCUGAUACGUCCUCUAUCAGAGAACAAUUAUAUUAGAUAGAUUUUUGGAGCAG
>X60135.1/1685-1849 RF00004;U2;#(37, 113)
UAUUUAUUCUUAUCAGUUUAAUAUCUAAUAUGUAGAUCAUAUAUUGCUUUUGAUAUUAAAUUUAUUUUUAUAAAUA
>AC105346.3/53505-53318 RF00004;U2;#(27, 102)
CAAAUGUAGUAUCUGUUCCUAUCAGUUAAAGCAUCAAAUGUGGUCUCUAAGUUCAGGGAAUUAAAUUAAUAUUUG
>AL359240.4/89883-90074 RF00004;U2;#(47, 100)
AUCAGUUUAAUAUCUGUUAUGUCCUCUAUCUAAGGACAAUAUAUUAAAUGGAU
>AF185227.1/2-133 RF00004;U2;#(16, 86)
UGUUCUUAUCAGCUUAAUAUCUGAUAUGUGACCCAUAGGGUCACUUCGAUAUUAAACUGAUUUUUGGACA
>AC120391.6/134842-134987 RF00004;U2;#(30, 102)
GUGUAGUAUCUGUUCUUAUCAGUUUAAUAUCUGAUACGUCCUCUAUCUAAGACUGAAGUGUGGACACUAUGC
>X54113.1/230-419 RF00004;U2;#(36, 110)
UAUCUGUUCUUUUCAGAAUAAUAUCUGAAAUGCUGCUCAUCGAGCAGCAAGUAUAUUAAUCUGAUUUUUGGAUG
>AY583723.1/2-132 RF00004;U2;#(17, 86)
GUUCUUAUCAGCUUAAUAUCUGAUACGAUCCCCAUUGGGGAUCUUCGAUAUUAAACUGAUUUUUGGAAC
>AB016889.1/46466-46658 RF00004;U2;#(133, 186)
GAGUUUUCACAAGUGGUCUAAGCGUUGCUUAUAUUAUUGCACGGAUAUGGCUC
>AY296855.1/1-129 RF00004;U2;#(15, 83)
GUUCUUAUCAGCUUAAUAUCUGAUACGUGCCUCAAUGAGGCACUUCGAUAUUAAACUGAUUUUUGGAC
>AP005177.4/126884-127034 RF00004;U2;#(86, 148)
UGAUAUUAAAUUUAUUUUCAUUACUAGCAAAAAUGACGAUGAUAUUAAAUUUAUUUUUAUUA
>AF185213.1/2-132 RF00004;U2;#(17, 85)
GUUCUUAUCAGCUUAAUAUCUGAUACGCGGUGCAUGCACCGCUACGAUAUUAAACUGAUUUUUGGAAC
>AL928687.5/105131-104952 RF00004;U2;#(116, 168)
AGGGAGUUUGCACCAACCAGACAACAUGUAACCUGAUAUUGCAGUACUGCCU
>AL603682.36/108136-107953 RF00004;U2;#(48, 99)
UCCGUUCAAUAUCUGAUACGUCCUCUAUCCAAGGACAAUAUAUUAAAUGGA
>AC007394.4/121395-121544 RF00004;U2;#(42, 147)
UUCUUAUCAGUUUAAUAUUUAAUUUUUCUCAUUAGGAAGAAUGUAAAUUAAAUUAAAUUUUUUUCCUAGGGAAGGAGGAGCAAUAAUAAAAAUAAACGUUGAGAA
>AC150441.2/40476-40287 RF00004;U2;#(22, 89)
UAAGAUCAAGUGUAUUCAUAUCAUUUUAAUAUAUAAUAUGUGGUCCAAUGAAUCACACAUGAUAUUA
>AC015574.8/102104-102294 RF00004;U2;#(38, 112)
UCUGUUUUUAUCAGUUUAAUAUAUGAUACAUCUUCUAUCCAAGGACAAUAUAUUAAAUGGAUUUUUGGAGCAGA
>AC099850.7/134768-134950 RF00004;U2;#(29, 126)
AGUGUAGUAUCUGUUUUUAUCAGUUUAAAGACCGUGUGUGUGUGUGUGUGUGUGUGUGUGUGUGUGUGUGUAUGUGUGUUUAAGAUAGGGUCUCACU
>AC099850.7/134768-134950 RF00004;U2;#(128, 180)
GUCACCCAGGCUGGAGUGCGGUAACAAAAUCUCAGCUCACUUCAGCCUUGAC
>AC122854.4/79349-79528 RF00004;U2;#(88, 165)
AACAGACUUGGGAUCUGGAAGAUGGGAUUGGAGCUUUCUUCAUAUAUUCCAUGAGCUAGGGUUACAACAUCUCUGUU
>AC121236.18/61727-61883 RF00004;U2;#(67, 121)
AGUGGUAUUAAGUUAGUUUUUUUUGAGAGGGAGAGGCCAUUUCAAUAUGCUAUU
>AY296863.1/1-129 RF00004;U2;#(2, 86)
AAGUGUAGUAUCUGUUCUUAUCAGCUUAAUAUCUGAUACGCUCCCCAAUGGGGAGCUUCGAUAUUAAACUGAUUUUUGACACUU
>AL592079.5/41698-41509 RF00004;U2;#(51, 108)
GCUUAAAAUCUGAUAUGUCCUCUAUUCAAGGACAAUAUAUUAAAUGUAUUUUUGAGC
>AF185214.1/2-132 RF00004;U2;#(17, 85)
GUUCUUAUCAGCUUAAUAUCUGAUAUGUGGUGCAUGCACCACUUCGAUAUUAAACUGAUUUUUGGAAC
>AL139801.17/23021-23210 RF00004;U2;#(101, 152)
UUGGAGCAGGGACAUGGACUAGGAGCUUGCUCCGUCCACUCCAUGCAUCAA
>AF110886.1/2-132 RF00004;U2;#(17, 85)
GUUCUUAUCAGCUUAAUAUCUGAUACAGUCCUCAUAGAGGGCUCAGUAUAUUAACCUGAUUUUUGAAC
>AF185200.1/2-133 RF00004;U2;#(23, 77)
AUCAGCUUAAUAUCUGAUACGAUGUCCAUUGGACAUCUUCGAUAUUAAACUGAU
>AC092630.3/15795-15992 RF00004;U2;#(103, 162)
GGAUUUUUGCAGCAGGGAGAUAAAAUGGGAACUUAUUUAGUCCACUUCAUGCAUCAACC
>AF185229.1/2-133 RF00004;U2;#(17, 87)
GUUCUUAUCAGCUUAAUAUCUGAUAUGGCCUCCAUUGGAGGCUUACGAUAUUAAACUGAUUUUUGUGAAC
>AC008677.5/107597-107787 RF00004;U2;#(39, 111)
CUGUUCUUAUCAGUUUAAUAUUUGAUAUGUCCUCUAUCCAAGGGCAAUAUAUUAAAUGGAUUUUUGGAGCAG
>AC155339.1/108362-108173 RF00004;U2;#(35, 106)
AGUAUCUAAGUGUAGUAUAUGUUCUUAUCAGUUUAGUAUAUGAUAUAAGGUCCAUUGGACUAUACGAUAUU
>AC145023.4/73386-73192 RF00004;U2;#(114, 170)
AGUCCAUCACAUUGGCUUCCUCUUGGGACUCUGAGGCAUCGCCCAUGUGUUGAACU
>BX293537.10/60377-60187 RF00004;U2;#(38, 113)
UCUGUUCUUAUCAGUUCAAUAUAUGAUAUGUCCUCUACCCAAGGACAAUAUAUUAAAUGAAUUUUUGGAAGUAGA
>AC121887.4/91065-91258 RF00004;U2;#(82, 175)
AGGAUAAUGCAUUAAAUGGAUUUUUGGGAAUAGGAGGUAGAAUAGUAACUUGCUCUGUCUAUACCAUGAAUUGACCUAGUAUUGCAGUAUCUU
>AY296864.1/1-129 RF00004;U2;#(15, 83)
GUUCUUAUCAGCUUAAUAUCUGAUAUGCUCACGACAAGUGGGCUUCGAUAUUAAACUGAUUUUUGAAC
>AL583885.17/34935-34743 RF00004;U2;#(35, 85)
GUAUCUUCCUCAGUUUAAUAACUGAUAUGUCCUUUAGCUGAGGACAAUAU
>AC099049.2/172131-172319 RF00004;U2;#(42, 96)
UUCUUAUCAGUUGAAUUUUUGUCUCUCACUAUUAAAAUACAAUCUAUAUAAGAA
>M58666.1/571-718 RF00004;U2;#(95, 147)
GAGGCGCCGGCGUCCUCCCGGAGUUCCACGUGUCCGGUUGGGGCGCCGCCUC
>AY339452.1/14743-14675 RF00005;tRNA;#(0, 68)
GUUCUUGUAGUUGAAAUACAACGAUGGUUUUUCAUAUCAUUGGUCGUGGUUGUAGUCCGUGCGAGAAU
>AB071269.1/111-42 RF00005;tRNA;#(0, 69)
CAAAGAAUAGUUUAACUAAGAAUCCUGGCUUUGGGAGUCAGGGGUGGGAGUUAGAAUCUCCUUUCUUUG
>AE017197.1/742580-742651 RF00005;tRNA;#(0, 71)
GCGGGUGUAGCUCAGGGGUAGAGCGCUACCUUGCCAAGGUCGAAGUCGAGGGUUCGAAUCCCUUCACCCGC
>BX088649.8/42534-42616 RF00005;tRNA;#(0, 82)
ACCAGGAUGGCCGAGUGGUUAAGGUGUUGGACUUAAGAUCCAAUGGACAAAUGUCCUCGUGGGUUCAAACCCCACUCCUGGU
>X99772.1/5276-5204 RF00005;tRNA;#(0, 72)
UAGAUAGAUGCUCGCUGGUUUGAGUGCUUAGCUGUUAACUAAGAGUUUAAAGGAUCGAGGCCUUUCUGUCUA
>AY578716.1/1351-1283 RF00005;tRNA;#(0, 68)
GAGGCUUUAGCUUAAUUAAAGCAUCUGUUUUGCAUGCAGAAGAUGUGGGUUAAUUUCCCGUAAGUUUU
>CR974474.4/108106-108036 RF00005;tRNA;#(1, 69)
CAUCGGUGGUUCAGUGGUAGAAUGCUCGCCUGCCACGCGGGCGGCCCGUGUUUGAUUCCCGGCCGAUG
>AY297495.1/1545-1473 RF00005;tRNA;#(1, 62)
GGACAAAAGCCCGCUGGAUGGGGUGUUUAGCUGUUAACUAAAUCUUUGCGGGUUUGAGUCC
>AP006739.1/3732-3660 RF00005;tRNA;#(0, 72)
UAGGUGAAUACUUGUUGGUUUAAGUGCUUAGCUGUUAACUAAGAUAUUGUGGGAUCGAGGCCCUCUCACCUA
>AY315590.1/1-75 RF00005;tRNA;#(0, 74)
GUUAGGGUGGCAGAGCCAGGUAUAUGCAAAAGGCCUAAGACCUUUACCUCAGACGUUCAAAUCCUCUCCCUAAC
>CP000099.1/4552801-4552874 RF00005;tRNA;#(0, 73)
GGGCUCGUGGUCUAGACGGUUAUGACGUCGCCUUGACAUGGCGGAGGUCCUGAGUUCGAAUCUCAGCGGGCCC
>AL669981.11/171966-172037 RF00005;tRNA;#(0, 71)
UCCCUGGUAGUCUAGUGGUUAGGAUUCGGUGCUCGCACCGCCGUGGCCCAGGUUUGAAUCCUAGUCAGGGA
>AY662539.1/1285-1213 RF00005;tRNA;#(0, 72)
UAGGUAUGAGUCUAUUGGUCUAGAUAACUAGCUGUUAAUUAGUUGAUUGUGGGAUCGAGGCCCACCUACCUA
>AF407529.1/1306-1235 RF00005;tRNA;#(0, 71)
CUAGAAGGUAGUACAAUGGGAGUACGUAAAAUUUUGGGUUUUAUGGUACGGGUUCAAGUCCUGUUAUCUAG
>M20944.1/1-74 RF00005;tRNA;#(0, 73)
GGGUUUGUAGCUCAGUGGAUUAGAGCUCAUGGUUCCGAAUCAUGAAGUCAAGGGUUCGAAUCCCUUCUAACCC
>CP000056.1/22840-22913 RF00005;tRNA;#(0, 73)
CGGGAAGUAGCUCAGCUUGGUAGAGUACUUGGUUUGGGACCAAGGUGUCGCAGGUUCGAAUCCUGUCUUCCCG
>CR555306.1/3240391-3240319 RF00005;tRNA;#(0, 72)
UCCCCGAUAGCUCAGUCGGUAGAGCAACGGACUGUUAAUCCGUGUGUCCCUGGUUCGAGCCCAGGUCGGGGA
>BX890613.22/188475-188548 RF00005;tRNA;#(8, 73)
GGCUUAGCUGGUCAAAGCGCCUGUCUUGUAAACAGGAGAUCCUGGCUUUGAAUUCCAGCUGUGCC
>AL591982.1/115863-115935 RF00005;tRNA;#(0, 72)
GAGCCGUUAGCUCAGUUGGUAGAGCAUCUGACUUUUAAUCAGAGGGUCGCUGGUUCGAACCCAGCACGGCUC
>AC117075.2/136409-136482 RF00005;tRNA;#(0, 73)
GUUCGGAUGGUGUAGUCGGUUAUCACGAAUCCUUAACACGGAUUAGGUCGUGGGUUCGAUUCCCGCUCUGAAU
>AF373161.1/192-264 RF00005;tRNA;#(0, 72)
GGGGUUAUAGCUCAGCUGGGAGAGCGCCUGCCUUGCACGCAGGAGGUCUGCGGUUCGAUCCCGCAUAGCUCC
>AF465481.1/447-512 RF00005;tRNA;#(0, 63)
AAAAAAUUAGUUAAGUAAUAACAUUAGUAUGUCAAACUAAAAUCAUUAGAAGACUAAUAUUUU
>AL356014.1/86741-86811 RF00005;tRNA;#(0, 70)
GCCCGUAUAGCUCAGUGGUAGAGCGUCAGUCUUGUAAACUGAAGGUCCGUAGUUCGAUCCUGCGUGUGGC
>AJ630128.1/119315-119386 RF00005;tRNA;#(0, 71)
GGCAGUGUAGUUCAGUGGUAGAACAAGAGAUUCAUACCCUCUAUGUCGGUAGUUCAAUUCUACCCACUGCC
>AE010255.1/5514-5430 RF00005;tRNA;#(0, 84)
GCGGGGGUGCCCGAGCCUGGCCAAAGGGGCCGGACUUAAGAUCCGGUGCCGUAGGGCUGCGCGGGUUCGAAUCCCGCCCCCCGC
>AY578717.1/1351-1283 RF00005;tRNA;#(0, 68)
AAAGCUUUAGCUUAAUUAAAGCGUCUGUUUUGCAUGCAGAAGAUGUGGAUUAGUUCUCCGUAAGUUUU
>AF179261.1/144-217 RF00005;tRNA;#(0, 73)
GGGCCUGUAGCUCAGUUGGUUAGAGCACUUCUCUGAUAAGGAAGGGGUCAUUAGUUCAACUCUAAUCAGGCCC
>BX546471.8/41029-40957 RF00005;tRNA;#(0, 72)
GCCGAAAUAGCUCAGUUGGGAGAGCGUUAGACUGAAGAUCUAAAGGUCCCUGGUUCGAUCCCGGGUUUCGGC
>AF232684.1/142-213 RF00005;tRNA;#(0, 71)
GUCCCCAUCGUCUAGAGGCCUAGGACACUGCCCUUUCACGGCUGUAACAGGGUUCGAAUCCCCUUGGGGAC
>AJ871267.1/4063-4142 RF00005;tRNA;#(0, 79)
GGCGGUGUGGCCGAGUGGUAAAGGCGCCGGACUGUAAAUCCGGUGGUUCAUCCGUGUGGGUUCGAUUCCUUCCACCGCC
>AE016925.1/44456-44384 RF00005;tRNA;#(0, 72)
GGGUCGUUAGCUCAGCUGGUAGAGCAGCGGACUUUUAAUCCGUUGGUCGCAGGUUCGAAUCCCGCACGACCC
>AB001684.1/21114-21188 RF00005;tRNA;#(0, 74)
AGGCUUGUAACUCAGUGGAUUUAGAGUCCGUGUUUCCGACACACGGUGUCGUGGGUUCAAAUCCCAUCAGGCCU
>AJ849532.1/1969-1896 RF00005;tRNA;#(0, 73)
GGUUUCGUGGUCUAGUCGGUUAUGGCAUCUGCUUAACACGCAGAACGUCCCCAGUUCGAUCCUGGGCGAAAUC
>BX470078.6/95023-94952 RF00005;tRNA;#(0, 71)
GACCUUAUGGCACAACGGUAGCACGUCUGACUCCAGAUCGGAAAGAUGCUUGUUCAAAUCACGCCAGGGUC
>AJ414142.1/60831-60759 RF00005;tRNA;#(0, 72)
GCCCGGAUAGCUCAGUCGGUAGAGCAGGGGAUUGAAAAUCCCCGUGUCCUUGGUUCGAUUCCGAGUCCGGGC
>AP002973.1/2801-2874 RF00005;tRNA;#(0, 73)
GCUAGGAUGGCAGAGCCUGGUAAUUGCGAAAGGCCUAAGCCCUUGGUACAGAGGUUCAAGUCCUCUUUCUAGC
>AY754384.1/84-157 RF00005;tRNA;#(0, 73)
AGUCUCGUAGCUCAGCUGGUUAGAGUACUACACUGAUAAUGUAGGGGUCGGCAGUUCGAGUCUGCCCGGGACU
>AF085617.1/528-458 RF00005;tRNA;#(0, 70)
UAGGAAGUAGUAUAAUGGUAGUGCAGAAGAUUUUGAGUUUUUUUGUGCAGGUUCAAUUCCUGUCUUUCUA
>AY033780.1/870-940 RF00005;tRNA;#(0, 70)
GCUUUUAAAGGAUAAUAGCCAUCCGCUGGCCUUAGGAGCCAUCCAUCUUGGUGCAAAUCCAAGUAAAAGU
>AJ240833.1/325-398 RF00005;tRNA;#(0, 73)
CCUGGGAUAGCUUAGUCGGUAGAGCGGGGGACUCAAAAUCCUUGUGCACCAGUUCGAAUCUGGUUCCUUCAGG
>BX537265.19/15785-15856 RF00005;tRNA;#(0, 71)
UCCUCGUUAGUAUAGUGGACAGUAUCUCCGCCUGUCACGCGGAAGACCUGGGUUCGAUUCCCCGACGGGGA
>BX088603.12/7962-7890 RF00005;tRNA;#(0, 72)
GGCCCAGUGGCCUAAUGGAUAAUGCAUCAGCGUUCGAAGCUGGGAAUUGUGGGUUUAAGUCCCAUUUGGGUU
>AE017332.1/337394-337467 RF00005;tRNA;#(0, 73)
GGAGAAGUAGCUCAGCUUGGCAGAGCGCUACGUUUGGGACGUAGUGGUCGCAGGUUCAAAUCCUGUCUUCUUC
>AP004427.1/14760-14693 RF00005;tRNA;#(0, 67)
GUUUCUGUGGUUGAAUACAACGGUGGUUUUUCAAGUCAUUGGUCUCGGUUAAAGCCCGGGCAGAAAC
>AE005174.2/4844766-4844839 RF00005;tRNA;#(0, 73)
GCGCCCGUAGCUCAGCUGGAUAGAGCGCUGCCCUCCGGAGGCAGAGGUCUCAGGUUCGAAUCCUGUCGGGCGC
>AY673996.1/60743-60816 RF00005;tRNA;#(0, 73)
GGAUACAUAACUCAGUCGGUCAGAGUAUCGCGUUGACAUCGUGAAAGUCACUGGUUCGAGUCCAGUUGUAUCC
>AE002098.2/1201974-1201887 RF00005;tRNA;#(9, 63)
GAUGAGUGGUUUAAGUCGCACGCCUGGAAAGCGUGUAUACGUGAAUAGCGUAUC
>AP006841.1/4249228-4249141 RF00005;tRNA;#(7, 61)
UGCUCGAGUGGUUGAAGAGGCACGCCUGGAAAGCGUGUAUACGCCAAAAGUGUA
>AY264674.1/1578-1651 RF00005;tRNA;#(0, 73)
AGGCUUGUAGCUCAGGUGGUUAGAGCGCACCCCUGAUAAGGGUGAGGUCGGUGGUUCAAGUCCACUCAGGCCU
>AF451658.1/158-231 RF00005;tRNA;#(0, 73)
GUUAGGGUGGCAGAGCCCGGAUAAUGCAAAAGACCUAAGCCCUUUUCACAGAGGUUCAAGUCCUCUCCUUAAC
>BX842643.1/302337-302266 RF00005;tRNA;#(0, 71)
UGGGCUAUAGCCAAGCGGUAAGGCAAGGGACUUUGACUCCCUCAUGCGCCGGUUCGAAUCCUGCUAGCCCA
>AY182006.1/8545-8615 RF00005;tRNA;#(0, 63)
AUAGGAAUAGUUUAAUGGUAAAAUUUUGGUCUCCAAAACCAACGUUAUAGGUUCGAUUCCUAU
>U41014.2/9940-9869 RF00005;tRNA;#(0, 71)
UCCUCGGUAGUAUAGUGGUGAGUAUCCGCGUCUGUCACAUGCGAGACCCGGGUUCAAUUCCCGGCCGGGGA
>AE000029.2/8862-8940 RF00005;tRNA;#(0, 78)
CCUGGAGUGGCGGAAUGGUAGACGCGGUGGACUCAAAACCCACUAGGAAACUGUAGGAGUUCAAGUCUCCUCUCCAGG
>AF407514.1/2409-2477 RF00005;tRNA;#(0, 68)
AGAAAUUUAAGUUAACUAAACUCAGGGCCUUCAAAGCCCUAAAAAAGAGUACUAACCUCUUAAUUUCU
>AE001440.1/4416-4344 RF00005;tRNA;#(0, 72)
GGUCGCUUAGCUCAGUUGGUAGAGCGCUACCCUUACAAGGUAGAUGUCAUAAGUUCGAGUCUUAUAGCGACC
>AE017282.2/520272-520199 RF00005;tRNA;#(0, 73)
GCGCUUGUAGCUCAGCCGGAUAGAGCAUCGGCCUUCUAAGCCGAGGGUCGCAGGUUCGAGUCCUGCCAGGCGC
>BA000011.4/1098176-1098092 RF00005;tRNA;#(10, 62)
UCGAGACUGGCCAAAGGCGAUGGAUUUAGGGUCCAUUCCCGCAGGGUUUCGA
>AJ001003.1/1896-1969 RF00005;tRNA;#(0, 73)
GCGGACGUAGCCAAGUGGACCAAGGCAGUGGAUUGUGAAUCCACCACGCGCGGGUUCAAUUCCCGUCGUUCGC
>AP002942.1/3953-3883 RF00005;tRNA;#(0, 70)
UAGGAAGUGGUGUAGUGGAAGCACUUGGAGUUUUGAUCUCCAAAGGGUGGGUUCGAGUCCCCCCUUUCUG
>D38208.1/309-237 RF00005;tRNA;#(14, 73)
CUGGAUUGGGUGUUUAGCUGUUAACUAAAUUGUUAUGGGAUCGAGGCCCAUUUGUCUAG
>AC105260.2/51675-51748 RF00005;tRNA;#(0, 73)
GGUGUCGUGGUGUAGUUGGUUAUCACGUCAGUCUAACACACUGAAGGUCUCCGGUUCGAACCCGGGCGACGCC
>X97336.1/5349-5283 RF00005;tRNA;#(0, 66)
GGUAAAGUGGCUGAGAAAGCAUUAGACUGUAAAUCUAAAGACAGAGGUUGCAGCCCUCUCUUUACC
>X07692.1/830-904 RF00005;tRNA;#(0, 74)
GCCCGGGUGGUGUAGCCAGGCCCAUCAUACGGGACUGUCACUCCCGUGACUCGGGUUCAAAUCCCGACCCGGGC
>AC092089.2/41481-41410 RF00005;tRNA;#(0, 71)
AGCAGAGUGGCUCAGAGGAAAGUUGCUGGGUCCUUAACCCAGAGCUUGAUGGACCGAAACCAUCCUCUGCU
>CR388389.9/130739-130811 RF00005;tRNA;#(0, 72)
GCCCGGCUAGCUCAGUCGGUCGAGCAUGACACUCUUAAUCUCAGGGUCGUGGGCUCGAGCUCCACGUUGGGC
>AF055943.2/1401-1332 RF00005;tRNA;#(0, 69)
GGUAAAGUGGCCGAGUGUAAGGCGGCAGGCUGUAGUCCUGUAAACAUUGGUUUAAUUCCUUUCUUUAUC
>AF092407.1/84-14 RF00005;tRNA;#(0, 70)
UAGAAAGUGGUGUAGUGGAGGCACGAAGAGUUUUGAUCUCUUUGGGUUGGGUUCAAAUCCCUUCUUUUUA
>AY662551.1/225-155 RF00005;tRNA;#(0, 70)
UAGAAAGUAGUAUAGUGGAAGUACAGAGGGUUUUGGGCCCUUUAGUGCAGGUUCGGGUCCUGUUUUUCUA
>Y09601.1/33-101 RF00005;tRNA;#(0, 62)
GGAGAUGUGGCUCAGCGGUAGAGCACUUGCCUUGCAAGCGUGAGGCCCUGGGUUCUAUUCCC
>AF413017.1/278-350 RF00005;tRNA;#(0, 72)
GGGCGAUUAGCUCAGUUGGGAGAGCACCUGCCUUACAAGCAGGGGGUCACUGGUUCGAGCCCGGUAUCGCCC
>AP006468.1/3871-3799 RF00005;tRNA;#(7, 72)
UAGUGUAAUAUGGUAGCACGAAGAACUUUGAAUUCUUAAGGGUAGGUUCGACUCCUAUUAUUCUA
>BA000043.1/2187319-2187246 RF00005;tRNA;#(0, 73)
GCGCUCGUAGCUCAAUUGGAUAGAGCAUCUGACUACGGAUCAGAAGGUUAGGGGUUCGAAUCCUCUCGAGCGC
>BA000001.2/1140876-1140802 RF00005;tRNA;#(0, 74)
GCCCCGGUGGUGUAGCCCGGUCAAUCAUGCGGGACUCUCGAUCCCGCGACCCGGGUUCAAAUCCCGGCCGGGGC
>AY593485.1/2596-2528 RF00005;tRNA;#(1, 59)
AGGCUUUAGCUUAAUUAAAGUAUCUGGUUUGCAUCCAGAAGAUGUGGGUUAAUAGCCU
>AC004311.1/36015-35944 RF00005;tRNA;#(0, 71)
GCCGUGAUCGUCUAGUGGUUAGGACCCCACGUUGUGGCCGUGGUAACCCAGGUUCGAAUCCUGGUCACGGC
>U71334.2/1774-1706 RF00005;tRNA;#(0, 68)
AAGGCUUUAGCUUAAUGAAAGUGUCUGAGUUGCAUUCAGGAGAUAUAGAUUAGAGUUUUAUAGGUCUU
>AY642480.1/748-818 RF00005;tRNA;#(0, 70)
GCGGAUAUGGUCGAAUGGUAAAAUUUCUCUUUGCCAAGGAGAAGAUGCGGGUUCGAUUCCCGCUAUCCGC
>AF434192.1/4741-4669 RF00005;tRNA;#(0, 72)
GUCAGGAUAGCUUAGUUGAUAGAGCAGAGGACUAAAAAUCCUCGUGUCACCCGUUCAAAUCUGGUUCCUGGC
>AC145457.1/19503-19411 RF00005;tRNA;#(29, 82)
GGUCUUGAAAACCGGUAUAGUUCGAAACAAAGAACUAUCGAGGGUUCGAAUCC
>AF125520.1/21205-21278 RF00005;tRNA;#(0, 73)
CCGCCAUUAGCUCAUCGGGACAGAGCGCCAGCCUUCGAAGCUGGCUGCGCGGGGUUCGAGUCCUCGAUGGCGG
>AE016817.2/523058-523130 RF00005;tRNA;#(0, 72)
GCCUUGUUGGCGCAAUCGGUAGCGCGUAUGACUCUUAAUCAUAAGGUUACGGGUUCGAGCCCCGUACAGGGC
>AY221005.1/50-120 RF00005;tRNA;#(0, 70)
CCUUAAUUAGCUUAUUUUAAAGCCUUAAACUCUUAAUUUAAAAGAAAUUAGCUAAUACCUAUUAUUAAGG
>AJ554052.1/5292-5225 RF00005;tRNA;#(0, 67)
AGUCCUGUGGUGAAUAGUCAUUUUGAAUUGCAAAUUCAAGGAAGCAGCUUCAAAUCCUGCCGGGACU
>M35060.1/1-72 RF00005;tRNA;#(0, 71)
GAAGCGGUGGCUCAAUGGUAGAGCUUUCGACUCCAAAUCGAAGGGUUGCAGGUUCAAUUCCUGUCCGUUUC
>AF437291.1/8530-8603 RF00005;tRNA;#(1, 69)
GUAAUAUGAUGUAAUUGGUUUAACAUAUUAGGUUCAUGACCUAAUUAUAUACGUUCAAAUCGUAUUAU
>BA000019.2/5542179-5542252 RF00005;tRNA;#(0, 73)
GGCUCAGUAGCUCAGUUGGUUAGAGCACGGGACUCAUAAGCCUGGGGUCGUUGGUUCAAAUCCGACCUGAGCC
>AP007249.1/5488-5418 RF00005;tRNA;#(0, 70)
GGUAAGAUGGCUGAAUGUUUAAGCGGUGGGCUGUAGUCCCAUAUACAGAGGUUUAAUUCCUUUUCUUAUC
>AF337800.1/1414-1345 RF00005;tRNA;#(0, 69)
GGUAAAGUGGCCGAGUAGUAGGCGGUAGGCUGUAAACUUACUUAUAUUGGUUCAAAUCCUUUCUUUACC
>AB006953.1/6011-6081 RF00005;tRNA;#(0, 70)
AGGGACUUAGGAUAAUAUUAGACCAAAAGCCUUCAAAGCUUUAAGUAGAAGUGAAAAUCUUCUAGUCCCU
>AE009325.1/4528-4601 RF00005;tRNA;#(1, 72)
GCGGGGUGGAGCAGCCCGGUAGCUCGUCAGGCUCAUAACCUGAAGGCCGCAGGUUCAAAUCCUGCCCCCGC
>AC006225.3/61199-61126 RF00005;tRNA;#(1, 72)
GCGGGGUAGAGGAAUUGGUCAACUCAUCAGGCUCAUGACCUGAAGAUUACAGGUUCGAAUCCUGUCCCCGC
>AP004428.1/11725-11793 RF00005;tRNA;#(0, 68)
GUGGAUAUAGUUUAAUCAAAACGUUAGAUUGUGAUUCUAAAAACAGAGGUUAAAGCCCCCUUAUCCGC
>CP000083.1/3025340-3025412 RF00005;tRNA;#(0, 72)
UCCCCAAUAGCUCAGUUGGUAGAGCGAUGGACUGUUAAUCCAUGUGUCACUGGUUCGAGCCCAGUUUGGGGA
>AE000905.1/2142-2213 RF00005;tRNA;#(0, 71)
GGGCCGGUGGUCUAGGGGUAUGAUACCUCGCUCACACCGAGGUGGUCACGAGUUCGAAUCUCGUCCGGCCC
>AY936348.1/2749-2823 RF00005;tRNA;#(1, 73)
GCGGGGUAGAGCAGUUUGGUAGCUCGCAAGGCUCAUAACCUUGAGGGUCACGGGUCCAAAUCCUGUCUCCGC
>U79731.1/4089-4159 RF00005;tRNA;#(0, 70)
GGGAAUAUAGUUUAAUGGUAAAAUCUUAUUCUUGCAUAAUAAAGAUAGUAGUUCAAUUCUACUUAUUUCC
>BX908798.1/853577-853650 RF00005;tRNA;#(0, 73)
GAGAUAUUAGCUCAGUUGGUUAGAGCGCCACGUUGACAUCGUGGAGGUCAGCUGUUCGAGUCAGCUAUAUCUC
>X04465.1/48845-48932 RF00005;tRNA;#(8, 59)
GGUUGAGUGGUUUAAGGCGUAGCAUUGGAAAUGCUAUGUAGGCUUUUGGUC
>AY649193.1/1190-1120 RF00005;tRNA;#(0, 70)
UAGAGGGUAGUAUAGUGGAAGUACGGAGGAUUUUGAGUCCUUAGGUGCAGGUUCGUUUCCUGUCUUUCUA
>AE010721.1/1864-1938 RF00005;tRNA;#(0, 74)
GGGACCGUAGGGUAGCUUGGUCCAUCCUUCGGCGUUCGGGACGCCGUAACCUGAGUUCGAAUCUCAGCGGUCCC
>Z75549.1/29174-29091 RF00005;tRNA;#(9, 59)
GCCGAGUGGUCUAAGGCGCUGCGUUCAGGUCGCAGUCCUCUCCGGAGGGC
>AE017199.1/151992-152078 RF00005;tRNA;#(26, 78)
GGCGGAUUCGAAGCCGAAGCUCCAGACCCGUAGGUCGGGGGUUCGAAUCCCC
>AE006638.1/7268-7341 RF00005;tRNA;#(10, 70)
CUCAGCUGGAUAGAGCAUUCGCCUUCUAAGCGAACGGUCGCAGGUUCGAAUCCUGCUGGG
>CR383668.12/45032-45105 RF00005;tRNA;#(0, 73)
GGUGCUGUGGCUUAGUUAGUUAAAGUUCCUGUCUUGUAGACAGGAGGUCUUGAGUUCGAAUCCCAGCAGUUCC
>AY278317.1/14519-14585 RF00005;tRNA;#(0, 66)
AAAAUCUUAAGUUAAUAUUAAACUAUUAACCUUCAAAGUUAAAAAUAUAUAAAUCUUAUAGAUUUU
>AL138796.6/28783-28712 RF00005;tRNA;#(0, 71)
GGUUCCAUGGUGUAAUGGUGAGCACUUUGGACUCUGAAUACAGUGAUCAGAGUUCAAGUCUCACUGGGACC
>AF114252.1/1574-1502 RF00005;tRNA;#(0, 72)
UAGAUUGAAGCCCGCUGGUUUGGGUGUUUGGUUGUUAACUAAGUAUUCGCGGGAUCAAAGCCCGUCAGUCUA
>AY370752.1/1-72 RF00005;tRNA;#(0, 71)
GUAGAUUUAGUUAAAAAGAAAGAACGUUUGAUUUGCAAUCAAAAAGUCUAAGUUUAAACCUUAGAAUCCAC
>AL353014.1/19777-19705 RF00005;tRNA;#(0, 72)
GUCGCAAUGGUGUAGUUGGGAGCAUGACAGACUGAAGAUCUGUUGGUCAUCGGUUCGAUCCCGGUUUGUGAC
>AJ344328.1/18208-18280 RF00005;tRNA;#(0, 72)
GCAUUUUUAGCUCAGUGGAUAGAGCAUCGGUCUUCUAAAUCGUGGGUCGUAGGUUCGAAUCCUAUAAAAUGU
>AF531893.1/2-73 RF00005;tRNA;#(0, 71)
GCCCUAGUAGUUUAACUUUAAAGCACCGGUUUUGUAAUCCGAAGAUUGGAGGUUAAACCCCUCCCUAGUGC
>AY649194.1/1190-1120 RF00005;tRNA;#(15, 70)
UGGAAGUACAGGGGGUUUUGAGCUCUCUAGCGCAGGUUCGUACCCUGUUUUUCUA
>AY662560.1/226-155 RF00005;tRNA;#(0, 71)
UAGGAAAUAGUAUAAUUGGGAGUGCAGAGGGUUUUGGGCCCUUAGGUGCAGGUUCGAUACCUGUUUUUCUA
>AE010295.1/6863-6936 RF00005;tRNA;#(0, 73)
GCCGGGGUGGUGUAGCCUGGUUAGCACAGGGGACUGUGGAUCCCCUGGCCCGGGUUCAAAUCCCGGCCCCGGC
>AE010326.1/1593-1519 RF00005;tRNA;#(0, 74)
GCCGCGGCAGCUUAGCCUGGUUAGAGCGCGGGACUUGUAAUCCCGUGGUCCCGGGUUCAAAUCCCGGCCGCGGC
>AF466146.1/9726-9660 RF00005;tRNA;#(0, 66)
AGUUAUAUAGUUUAAAUAAAACAUUAAUUUUGUAAAUUAAUAAUUAAUUUUAAUAAUUAUAUAACU
>AE015750.1/3925-3997 RF00005;tRNA;#(0, 72)
GGUCGCUUAGCUCAGCUGGGAGAGCACCUCCCUUACAAGGAGGGGGUCACUGGUUCGAUCCCAGUAGCGACC
>AE014888.1/6360-6446 RF00005;tRNA;#(9, 60)
GCAUAGUGGCUGAGUGCGCACGCUUGGAAAGCGUGUAGUCCUUAACGGGGC
>AF092355.1/1190-1260 RF00005;tRNA;#(0, 70)
AGGAAUUUAGGAUAACACUAAACCAAGAGCCUUCAAAGCCCUAAAUAAGAGUGAAAACCUCUUAAUUCCU
>AF222718.1/28488-28570 RF00005;tRNA;#(0, 82)
ACUUAUUUGGCGGAAAUGGUAGACGCGACAGACUUAAAAUUUGUUCUAUUUUAUAGGUGUUGGUUCGAUUCCAAUAAUAAGU
>AY249948.1/261-332 RF00005;tRNA;#(0, 71)
UAGAAAGUAGUAUAAUCGGUAAAACGGAGAAUUUUGAUUUCUCAAACAUAAGUUCAACCCUUAUCUUUCUA
>AY246397.1/87-18 RF00005;tRNA;#(0, 69)
CAGAGGGUAGUUUAACUUAGAAUCUUAGCUUUGGGAGUUAAGGGUGGGAGUUAAAAUCUCCUCUCUCUG
>AB042861.1/5237-5169 RF00005;tRNA;#(0, 68)
GAGGCUUUAGCUUAAUUAAAGUGUCUGGGUUGCAUUCAGAAGAUAUGGGAUAAAGUCCUGUAAGUCUU
>AF099247.1/1714-1644 RF00005;tRNA;#(0, 70)
GGUAAAAUGGCUGAAUGCUUAGGCGGUGGGCUGUAGUCCCAUUUAUAGGGGUUUAACUCCUCUUUUUAUC
>M32341.1/46-117 RF00005;tRNA;#(0, 71)
AGGGGUAUAGUUCAAAGGUAGAACAUCUGUCUUCAAAAUAGAGUGUUGUGGGUUCGAGUCCUGCUACCCCU
>AY081838.1/3225-3297 RF00005;tRNA;#(0, 56)
GGGCCUGUAGCUCAAUGGUUAGAGCCGGCCGCUCAUAACGGUCUGGUUGCAGGUUC
>AP002925.1/2768-2841 RF00005;tRNA;#(0, 73)
GUUAAGGUGGCAGAGCCCGGUAACUGCAAAAGGCCUAAGCCCUUUCUACAGGGGUUCAAAUCCCCUCUUUAAC
>AB079597.1/4916-4844 RF00005;tRNA;#(1, 70)
AAGGGGUAGUACAAUGAGGUAGUACUGGAAGUUUUGAUCUUUCAGGUGCGGGUUCGAGUCCUGCUUCUU
>AC135104.22/156773-156846 RF00005;tRNA;#(4, 73)
GUGUGGCUCUGUUGGUAGAGUGCUUGCCUAGUUUGCACAAAGUCCUGGGUUCAAUUCCCAGCACCACAC
>K02653.1/244-173 RF00005;tRNA;#(0, 71)
GCUCGUAUGGCGCAGUGGUAGCGCAGCAGAUUGCAAAUCUGUUGGUCCUUAGUUCGAUCCUGAGUGCGAGC
>AY597334.1/5251-5183 RF00005;tRNA;#(0, 68)
AAGGUUUUAGCUUAAUUAAAGCACUUGGGUUGCAUUCAAGAGAUGUGAAGUAAAGUUUUGCAAACCUU
>D89861.1/20488-20415 RF00005;tRNA;#(0, 73)
AAGAGGAUAGCUUAAAGGAAUCAAAGUUUUGGUCUCCAAAACCAAAGAUAAGGGUUCGAGUCCCUUUCCUCUU
>BX510948.13/105104-105177 RF00005;tRNA;#(4, 69)
CUGUGGCUUAGUUGGUCAAAGCGCCUGUCUAGUAAACAGGAGAUCAUGAGUUCAAAUCCCAGCAG
>CR382139.1/1074936-1074863 RF00005;tRNA;#(0, 73)
GGUCCCUUGGCCCAGUUGGUUAAGGCGUGGUGCUAAUAACGCCAAGAUCAGCAGUUCGAUCCUGCUAGGGACC
>DQ023143.1/6298-6226 RF00005;tRNA;#(0, 72)
UGGAUGGAAGCUCGUUGGAUGGAGCGCUUAGCUGUUAACUAAGAGUUUGUAGGAUCGAGGCCUUCCCAUCUA
>BA000035.2/2524825-2524897 RF00005;tRNA;#(0, 72)
GCGUCAUUAGCUCAAUUGGUAGAGCAUCUGACUCUUAAUCAGAGGGUUCGGGGUUCGAUUCCCUGAUGACGC
>AE017205.1/163492-163409 RF00005;tRNA;#(0, 83)
GGCGGUGUGGCGGAAUUGGCAGACGCGUCAGACUCAAAAUCUGGUGUCCCCUGGGACGUAUCGGUUCGACCCCGAUCACCGCU
>AE014295.3/2088090-2088162 RF00005;tRNA;#(0, 72)
GGCUCUGUAGCUCAGUUGGUAGAGCGAGCGACUGAAAAUCGCUAGGUCAACGGAUCGACGCCGUUCGGAGCC
>AF304201.1/2605-2679 RF00005;tRNA;#(0, 74)
AUUAGGGUGGCAGAGACCGGUAAUUGCGUAAAACUUAAACCUUUAUUACCAGAGGUUCAACUCCUCUCCCUAAU
>CP000107.1/503887-503814 RF00005;tRNA;#(0, 73)
GCACCCUUAGCUCAGCUGGAUAGAGUUUUUGACUACGGAUCAAAAGGUCGGGCGUUCGAAUCGCUCAGGGUGC
>AF407494.1/2619-2547 RF00005;tRNA;#(0, 72)
UAGGUAGAAGCCCUCUGGUUUGGGCAGCUAGCUGUUAAUUAGUUGAUUGCGGGAUCGAGGCCCGUUUGCCUA
>M97644.1/65-152 RF00005;tRNA;#(29, 79)
CGGGACUUGAGAUCCCGUGGCCCGUAUGGGCCGCCCGGGUUCAAAUCCCG
>AF110125.1/440-512 RF00005;tRNA;#(15, 73)
UGGUUAGGGCGCCAGUCUUGAAAUCCGGAGGUCGCGGGUUCAAGUCCCGCUCUGAUCA
>BX572094.1/221629-221558 RF00005;tRNA;#(0, 71)
GGGCGAUUAGCUCAGCGGUAGAGCGCCUGCCUUACAAGCAGGAUGUCCCUGGUUCGAACCCUGGAUCGCCC
>AY320033.1/14076-14149 RF00005;tRNA;#(2, 73)
GAGUGUGAUGGAAAUGGAAGACAUAUUUGGGUUAGGUUCAAAGUUUUAUAGGUUCAACUCCUAUCGCUCUU
>AL766845.1/88811-88883 RF00005;tRNA;#(0, 72)
GACUCGUUAGCUCAGUUGGUAGAGCAAUUGACUUUUAAUCAAUGGGUCACUGGUUCGAGCCCAGUACGGGUC
>AF117817.1/2935-3002 RF00005;tRNA;#(0, 67)
UCUAACAUGGCAGAAAAGUGCAUCAGAUUUAAGCUCUGAGUAUGAAAGUGAAAGCCUUUCUGUUAGA
>AE017355.1/4657116-4657044 RF00005;tRNA;#(0, 72)
GCGGUUGUGGCGAAGUGGUUAACGCACCGGAUUGUGGCUCCGGCAUUCGUGGGUUCGAUUCCCAUCAGUCGC
>AF133701.1/2766-2840 RF00005;tRNA;#(0, 74)
GCUAAGGUGGCAGAGCCCGGUAAUUGCGAGAGGCCUAAGCCCUCUUUCUCAGAGGUUCAAACCCUCUCCUUAGC
>AF288091.2/13158-13237 RF00005;tRNA;#(0, 79)
GCCUUUGUGGUGAAAAGGUAAACACGGUAGAUUCAAAUCCUAUUGCAAUUAGCUUACUGGUUCAAGUCCAGUCAAAGGU
>AE016828.2/1110680-1110753 RF00005;tRNA;#(0, 73)
GCGCCCGUAGCUCAGUUGGAUAGAGUAACCGGCUUCGAACCGGUUGGUCGGGGGUUCGAAUCCCUCCGGGCGC
>AC080131.9/21609-21689 RF00005;tRNA;#(21, 72)
CGGGGUUUGACUUGAAAUCAAAUGCGAUCUCGCGCGCAGGUUCGAACCCUG
>M16450.1/142-214 RF00005;tRNA;#(0, 72)
GGCUUUUUAGCUCAGCAGGUAGAGCAACCGGCUGUUAACCGGUUUGUCACAGGUUCGAGCCCUGUAAAAGCC
>AC005678.1/152761-152688 RF00005;tRNA;#(0, 73)
GGCUCUAUGGCUUAGUUGGUUAAAGCGCCUGUCUCGUAAACAGGAGAUCCUGGGUUCGACUCCCAGUGGGGCC
>CR382134.1/256845-256917 RF00005;tRNA;#(0, 72)
GCCUUUAUGGCCAAGUUGGUAAGGCACCUCACUAGUAAUGAGGAGAUCGUCAGUUCGAAUCUGGCUGAAGGC
>AL766855.1/17457-17529 RF00005;tRNA;#(0, 72)
GCCUCCUUAGCUCAGUUGGUAGAGCAGUAGACUCUUAAUCUAUGGGUCACAGGUUCGAGCCCUGUAGGGGGC
>BX649307.12/7052-7123 RF00005;tRNA;#(0, 71)
GGCUCAUUGGUCUAGGGGUAUGAUUCUUGCUUUGGGUGUGAGAGGUCUUGGGUUCAAAUCCUGAACGAGCC
>AE011899.1/371-298 RF00005;tRNA;#(0, 73)
CGGGGUAUAGCGCAGCCUGGUAGCGCACUAGUCUGGGGGACUAGUGGUCGUCGGUUCGAAUCCGGCUACCCCG
>AY342361.1/18748-18829 RF00005;tRNA;#(1, 80)
GCAGUAUGACGAAAUUGGUAAACGUGUUUGAUUUAGGAUCAAAUUUUGAAAAAAUUAAGAGUUCAAGUCUCUUUACUGC
>AF110138.1/34372-34444 RF00005;tRNA;#(0, 72)
GGGGGUGUAGUUCAGUUGGUAGAACGCAUGCUUUGCAAGCAUGAAGUCAUCGGUUCGAGUCCGUUCACCUCC
>BA000028.3/244968-245039 RF00005;tRNA;#(0, 71)
UGGGCCAUAGCCAAGCGGUAAGGCAUCGGGUUUUGAUCCCGUGUACCCUAGGUUCGAAUCCUAGUGGCCCA
>AY296187.1/1037-1105 RF00005;tRNA;#(0, 68)
AAAAACUUAGGAUACUAAAACCAAAAGCCUUCAAAGCUUUAAAAAAGGGUGUAAGCCCCUUAGUUUUU
>AP002929.1/11817-11889 RF00005;tRNA;#(0, 72)
AUUGUUAAAGGAUAACAGCACAUCCAUUGGUCUUAGGAACCAAAAACUCUUGGUGCAAAUCCAAGUAACAAU
>BX537254.7/88817-88887 RF00005;tRNA;#(0, 70)
GCGUUGGCAGUUCAGUGGUAGAAUUCUCGCCUCCCACCCGGGAGACCUGGAUUCCAUUUCCGGCAAAUGC
>AF486873.1/11497-11565 RF00005;tRNA;#(0, 68)
GUAGAUAUAGUUUAAUAAAAACCCUAGAUUGUGAAUCUAGUAAUAGAAAAUUAAAUAUUCUUAUCUAC
>AP002952.1/5068-5136 RF00005;tRNA;#(0, 68)
AGAGGCUUAGGCUAAUCAGACCUAGGGCCUUCAAAGCCCUCAGUGGGAGUGAAAAUCUCUCAGCCUCU
>AF410959.1/220-293 RF00005;tRNA;#(0, 73)
GGGGAUAUAGCUCAGUUUGGGAGAGCGACGCACUUGCACUGCGUAGGUCAGCGGUUCGAUCCCGCUUAUCUCC
>CR543861.1/3107508-3107435 RF00005;tRNA;#(0, 73)
GCGCUCAUAGCUCAGCUGGAUAGAGCACUUGGCUACGAACUAAGGGGUCGGGAGUUCGAAUCUCUCUGAGCGC
>BX897699.1/1173206-1173136 RF00005;tRNA;#(0, 70)
GGCCUCGUGCGGGAAUGGUUACGCAGAGGACUGCAAAUCCUUGUAUCCCGGUUCGAUCCCGGGCGAGGCC
>Z38060.1/21354-21435 RF00005;tRNA;#(0, 81)
GGCACUAUGGCCGAGUGGUUAAGGCGACAGACUUGAAAUCUGUUGGGCUCUGCCCGCGCUGGUUCAAAUCCUGCUGGUGUC
>AL845499.9/32642-32570 RF00005;tRNA;#(2, 70)
CUAGCUAGUUCAGUCGGUAGAGCAUGAGACUCUUAAUCUCAGGUUCAUGAGUUUGAGCCCCAUGUUGG
>AB182305.1/11704-11772 RF00005;tRNA;#(1, 62)
UAGAUUUAGUUUAACCAAGACAUUAGAUUGUGAUUCUAAAAAUAGAGGUUGAACCCCUCUA
>AJ011898.1/41-114 RF00005;tRNA;#(0, 73)
GGGCUUAUAGUUUAAUUGGUUGAAACGUACCGCUCAUAACGGUGAUAUUGUAGGUUCGAGCCCUACUAAGCCC
>AY525783.1/2783-2857 RF00005;tRNA;#(0, 74)
GUUAAGGUGGCAGAGCCUGGUAAUUGCAAAAGACCUAAACUCUUUGAUUCAGAGGUUCAACUCCUCUCCUUAAC
>AY605481.1/5291-5220 RF00005;tRNA;#(0, 71)
GGUAGAGUGGCUGAGCGGGUAGGCAGAAGGUUGUAGCCCUUUUGACGAAGGUUCGAGUCCUUUCUUCUACC
>CP000075.1/5506840-5506913 RF00005;tRNA;#(0, 73)
GGGCCCAUAGCUCAGUUGGUUAGAGCAGAGGACUCAUAAUCCUUUGGUCCACGGUUCGAGUCCGUGUGGGCCC
>X64887.1/5573-5646 RF00005;tRNA;#(0, 73)
UGCGGAUUAGCUCAGUUGGUAGUAGCGCAUGACUGUUAAUCAUGAUGUCGUCAGUUCGAGUCUGACAUCCGCA
>AY178864.1/42897-42983 RF00005;tRNA;#(6, 61)
GUGGCCGAGUGGUUUAAGGUGUGGCACCGGAAAUGCUAUGUAGAUUUCUAGCUAC
>AP004422.1/11831-11900 RF00005;tRNA;#(0, 69)
GUGGAUAUAGUUUGAACUAAAACACUAGAUUGUGAUUCUAGAGAAAGAGGUUAAAACCCCCUUGUCUAC
>AP004351.1/1-71 RF00005;tRNA;#(0, 70)
GCUAGUGUAGCUUAUCCUCAAAGCAUAACACUGAAAAUGUUAAGACGGACCCUAGAAAAGUCCCACAAGC
>U23183.1/14811-14739 RF00005;tRNA;#(0, 72)
GGCCGCGUGGCGCAAUGGAUAACGCGUCUGCCUACGGAGCAGAAGAUUGUAGGUUCGAAUCCUGCCGUGGUC
>CR628395.7/4956-5026 RF00005;tRNA;#(1, 69)
CAUUGGUGGCUCAGUGGUAGAGUUCUCGCCUGCCGUGCGGGAGACUUGGGUCCGAUUCCCUGCCAAUG
>X12631.1/1567-1497 RF00005;tRNA;#(0, 70)
GUGGUUUUAGUUUAAUUGAAAAACGUUUGCUUUGCAAGCAAAAGUUCUAAGUUAAAGUCUUAGAAGCUAC
>AY458591.1/2666-2740 RF00005;tRNA;#(0, 74)
GUUGGUGUGGCAGAGCCCGGUAAAUGCGAAAGACCUAAGUCCUUUGACCCAGGGGUUCAAUUCCCCUCAUCAGC
>AF092413.1/483-413 RF00005;tRNA;#(1, 65)
AGAAAGUGGUGUGGAGGAUGCACGAGGAGUUUUGAUCUCCUUAGGUAAGGUUCAAAUCCUUUCU
>AE006436.1/9805-9733 RF00005;tRNA;#(0, 72)
GCCGUUGUAGCUCAGUCGGUAGAGCAGCACCAUGGUAAGGUGAAGGUCGACAGUUCGAUUCUGUUCAAUGGC
>AF267914.1/4276-4349 RF00005;tRNA;#(0, 73)
GCUUGUAUAGUUUAAUUGGUUAAAACAUUUGUCUCAUAAAUAAAUAAUGUAAGGUUCAAUUCCUUCUACAAGU
>AJ298121.1/124-54 RF00005;tRNA;#(0, 70)
CAGAGAGUAGUUUAAUGUAAAAAUCCUGGCCUUGGGAGCCAGGGAUGUAGGUUAGAAUCCUCCCUCUUUG
>AF028686.2/1334-1403 RF00005;tRNA;#(0, 69)
AGAAACUUAGGAUUAAAUUAAACCAGUGACCUUCAACGUCACAAACAAGGGAUUUAACCCUUAGUUUCU
>AF407517.1/2539-2471 RF00005;tRNA;#(0, 68)
AAGGCUUUAGCUUAAUUAAAGCGUCUGAGUUGCAUUCAGAUGAUGUGAAUGAGAGUUUUACAGGUCUU
>AF320576.1/26975-27049 RF00005;tRNA;#(0, 74)
GGGAGAUUGAUGGUAAUUGGUAAACCUAUCUCGCUUAGAACGAGAUGUUUGAGGGUUCGAAUCCCUUGUCUCCU
>AE002148.1/4597-4524 RF00005;tRNA;#(0, 73)
GGCUGGAUAGCUCAACUGGUUAGAGCGCUCGGUUCAUACCCGGGAGGUUCAGAGUUCAAAUCUCUGUCCAGCC
>AY662549.1/1464-1396 RF00005;tRNA;#(8, 66)
AGCUUAAUAAAAGUGCUUGAUUUGCAGUCAGGAGAUGUAAAUUAGAGUUUUACAAGCU
>AE016782.1/171160-171233 RF00005;tRNA;#(0, 73)
GCGCCCGUAGCUCAGCUGGAUAGAGCAUCCGCCUUCUAAGCGGAUGGUCGCAGGUUCGAGUCCUGCCGGGUGC
>X03715.1/288-361 RF00005;tRNA;#(0, 73)
GCGCCCAUAGAUCAAUUGGAUAGAUCGUUUGACUACGGAUCAAAAGGUUGAGGGUUCGAUUCCUUCUGGGCGC
>AF494278.1/43671-43744 RF00005;tRNA;#(14, 73)
GUGGAUGACGGCAUUGGUUUGUGGAUCCAACAUUCGCGGGUUCAAUUCCCGUCGUUCGC
>Z35914.1/806-733 RF00005;tRNA;#(0, 73)
GGUCCAAUGGUCCAGUGGUUCAAGACGUCGCCUUUACACGGCGAAGAUCCCGAGUUCGAACCUCGGUUGGAUC
>AE017314.2/267139-267212 RF00005;tRNA;#(0, 73)
GCGCCUGUAGCUCAGUUGGAUAGAGCGAGCGCCUCCUAAGCGCUAGGCCACAAGUUCGAUUCUUGUCAGGCGC
>X74411.5/21792-21862 RF00005;tRNA;#(0, 70)
UGAACUAUAGCUCAAUGGUAGAGCGAUCCACUCAUAAUGGAUUGGUCUCAGUUCAAUUCUGAGUAGUUCA
>BX465848.13/96489-96418 RF00005;tRNA;#(0, 71)
GGCUCAAUGGUCAAGGGGUAUGAUUCUCGCUUAGGAUGCGAGAGAUCUUGGGUUCAAUCCCUGGAUGAGCC
>AE017159.1/73403-73476 RF00005;tRNA;#(0, 73)
GCACCGAUAGCUCAAUUGGAUAGAGUACCUGGCUUCGGACCAGGUGGUUGGAGGUUCGAGCCCUCUUCGGUGC
>AY662548.1/235-165 RF00005;tRNA;#(0, 70)
UAGAAAAUAGUAUAAUGGAAGUACGUAGGGUUUUGAGUCCUCAGGUGCAGGUUCGUGUCCUGUUUUUCUA
>AB002583.1/85365-85274 RF00005;tRNA;#(6, 64)
GUGGCUGAGUGGUCGAAAGCAACAGAUUGCUAAUCUGUCGUAUGGGCCAAAUUCCCAU
>U71323.1/446-517 RF00005;tRNA;#(0, 71)
GCUUUUAUUGGAAAGUAGUCUUCCACUGGCCUUAGGAGCCAGCCCCCCUUGGUGCAAGUCCAAGUAAAAGC
>AY263007.1/1884-1815 RF00005;tRNA;#(0, 69)
GGUAUAGUGGCCGAAUGUCAGGCGGUAGGCUGUAGUCCUACUCACAUUGGUUUAAUUCCUUUCUGUACC
>CR382132.1/2574844-2574917 RF00005;tRNA;#(0, 73)
GGGCGUCUGGUGUAGUUGGUUAUCACAUGCGCUUAGCAUGCGCGAGGUCCCCGGUUCGAUUCCGGUGUCGUCC
>BX649518.6/38653-38582 RF00005;tRNA;#(5, 70)
GUUGGUCUAGGGAUAUGAUUCUCGCUUAAGGUGCGAGAGCUCCUAGGUUCAAAUCCUGGAUGAAC
>BA000036.3/2601022-2601095 RF00005;tRNA;#(0, 73)
GCCUCCAUAGCUCAGUGGAUUAGAGCAACCGGCUUCUACCCGGUUGGUCGCGGGUUCGAAUCCUGCUGGGGGC
>AL590448.1/107482-107399 RF00005;tRNA;#(0, 83)
CUCUCAAUAGCUCAGUGGUAGAGCAUUCGACUGUAGAGGUGUGCUGAUAUCGAAUGGCCGCUGGUUCGACUCCAGCUUGGGAG
>AC007772.5/175928-175999 RF00005;tRNA;#(0, 71)
GCCUCUUUAGCUCAGUGGUAGAGCGUUGGUCUCGUAAACCAAAGGCCGUGAGUUCAACCCUCACAGGAGGC
>CP000009.1/952670-952598 RF00005;tRNA;#(0, 72)
GAACCGGUAGCUCAGUUGGUAGAGCAUUCGACUUUUAAUCGAAUGGUCCUGGGUUCGAGUCCCAGCCGGUUC
>AY820773.1/1381-1454 RF00005;tRNA;#(0, 73)
GUCUCUGUGGUGUAGUUGGUUAUCACAUUCGCCUCACACGCGAAAGGUCGGGAGAUCGAGACUCCCCGGGGAU
>L00194.1/685-756 RF00005;tRNA;#(0, 71)
GGGGCCAUAGCUCAGUUGGUAGAGCGCCUGCUUUGCAAGCAGGUGUCGUCGGUUCGAAUCCGUCUGGCUCC
>AE003794.4/25061-25132 RF00005;tRNA;#(0, 71)
UCCCAUAUUGUCUAGUGGUUAGGAUACCCGGCUCUCACCCGGGAGGCCCGGGUUCAAUUCCCGGUAUGGGA
>AF288277.1/1042-1111 RF00005;tRNA;#(0, 69)
AGAGGCUUAGGUUCAAGCUAAACCAAUGGCCUUCAAAGCCUUGAAUAAGAGUUAAACCUCUUAGCCUCU
>K02519.1/1-74 RF00005;tRNA;#(0, 73)
GCCCGGGUGGCUUAUCUGGACAUAGCGCCGCACUCAUAAUGCGGAGAUCGUGGGUUCGGAGCCCACCCCGGGC
>M91245.1/7989-7919 RF00005;tRNA;#(1, 69)
AGGAAGUGGCAGAGUGGUUAUGUGACUGGCUUGAAACCAGUAUAUGGGGGUUCAAUUCCUCCCUUCCU
>AP002947.1/10005-10073 RF00005;tRNA;#(1, 67)
GGCGAUUAGUCUAAUUAAAACAUUUGAUUUCGGCUCAAAAACUUGUGGUUAAAGUCCAUAAUCGCC
>AC105260.2/47053-46981 RF00005;tRNA;#(0, 72)
GUUGCUGUGGUGUAGUGGUUAUCACGUCAGUCUUACACACUGAAGGUCUCCAGUUCGAUCCUGGGCAGCAAC
>BX510934.6/39130-39057 RF00005;tRNA;#(8, 73)
GGCUUAGCUGGUCAAAGUGCCUGUCUAGUAAACAAGAGUUCCUGGGUUUGUAUCCCAGCAGUGCC
>AP002915.1/3153-3226 RF00005;tRNA;#(0, 73)
AUUAAGGUGGCAGAGCCGGGAAAUUGCAAAGGGCCUAAGCCCCUUGUUCAGAAGUUCAAAUCCUCUCCUUAAU
>AF304319.1/2138-2212 RF00005;tRNA;#(0, 67)
GCCGGGGUAGAACAAGGUUGGUAGCUCGUCGGGCUCAUGACCCGAAGGUCAGCGGUUCAAAUCCGGU
>AY945289.1/21459-21529 RF00005;tRNA;#(0, 70)
GUCUCAUUAGCUCAAUGGCAGAGCAGAAUACUUCUAAUAUUUAGAUCUUAGUUCGACCCUGAGAUGAGAU
>AY519439.1/195-264 RF00005;tRNA;#(0, 69)
UUUAAUAUGGCAGAAUUUAGUGCAUUGGAUUUAAACCCCAAUUAUAAAGAUUCAUUUUCUUUUAUUAAA
>K01065.1/1-73 RF00005;tRNA;#(0, 72)
GAUUCCGUAGCUCAGCUGGGAGAGCGCCACCUUGACAGGGUGGAGGUCGCUGGUUCGAGCCCAGUCGGAAUC
>U87145.2/34918-34989 RF00005;tRNA;#(0, 65)
CCGCUGGUAGCUCAACGGUAGAGCACGCUUUUGAUAAGGGCGUGGUUUCUGGUUCGAUUCCAGGG
>AF407539.1/2551-2483 RF00005;tRNA;#(0, 68)
AAGGUUUUAGCUUAGUUAAAGCAUCUAAGUUGCAUUUAGAAGAUAUGGAUUAGAGUUUUAUAGGCCUU
>U32309.1/158-89 RF00005;tRNA;#(0, 69)
CAGAGAAUAGUUUAAUGUAGAAUCUUAGCUUUGGGAGUUAAGGGUGAGAGUUGAAUUCUCUUUUCUCUG
>L19854.1/196-132 RF00005;tRNA;#(0, 64)
AGCUAUUUAGCUUAUUUUUAAAGCGUAUAUUUUGAAAAUAUAAGAAAGAAGUACUUUAAUAGCU
>AJ492192.1/5303-5236 RF00005;tRNA;#(0, 67)
GGUAAAAUGACUGAAGCAAGUGUAGGGUUGUAACCCCUUUCAUAAAGGUUAAAGUCCUUUUUUUAUC
>BX784035.4/65346-65437 RF00005;tRNA;#(28, 81)
GGACUUCUAAGCCUCACUUAGAGAAGUGAUUCAAAGGUUGUGGGUUCGAGUCC
>AP007235.1/5105-5176 RF00005;tRNA;#(0, 71)
AGAGACUUAGGAUAGAACCCAGACCAAAAGCCUUCAAAGCUUUAAGCAGGAGUGAAAAUCUCCUAGUCCCU
>AB043889.1/2638-2570 RF00005;tRNA;#(0, 68)
CAGGGCAUAAUUUAAAUAGAAUGCCGGCUUUGGGGGCCGGUAGUAAAGGUUAAAUUCCUUUUGCCUUG
>U17009.2/35187-35259 RF00005;tRNA;#(0, 72)
GGGGAUAUAUUUCAACUGGUAGAAAGUAUGUUUUGCAAAUAUAAGGUUAUCGGUUCGAAUCCGAUUAUCUCC
>AF092403.1/1419-1347 RF00005;tRNA;#(0, 72)
UAGAUAGAGGCUCGCUGGCUUGAGCGUUUAAUUGUUAAUUAAAAAUUUGUAGGAUCGAAGCCUUCCUAUCUA
>AY728213.1/5037-4967 RF00005;tRNA;#(0, 70)
UAGAUUAAAGCCUGCUGUAGGGUGUUUGGUUGUUAACCAAAAGGUUGUAGGAUAGAGGCCUACUAAUCUA
>BX571760.8/148155-148227 RF00005;tRNA;#(9, 72)
GCUCAGUUGGUAGGGCAUGAGACUCUUAAUCUCAAGGUUGUGGCUUCAUCCCCCACGUUGGGC
>AF314589.1/4433-4360 RF00005;tRNA;#(0, 73)
AAGAAGUUGGCAGAUUUAUGAAAUGUUUUUAGCUUGAAACUAAAGUUAUGCAGGUUUAAAUCCUGUACUUCUU
>Z47547.1/15671-15598 RF00005;tRNA;#(0, 73)
GACGAAAUAGUUCAAUUGGUUAGAACAUUGGAAUCAUAAUCCAAAAGCUAUAGGUUCGAAUCCUAUUUUCGUC
>AE017136.1/277445-277373 RF00005;tRNA;#(0, 72)
GGGCGAUUAGCUCAGUUGGUAGAGCAUCUCCUUUACACGGAGGGGGUCAUCAGUUCGAAUCUGGUAUCGCCC
>AF528721.1/1715-1645 RF00005;tRNA;#(0, 70)
GGUAAAAUGGCCGAGCGGCUAGGUGGUAGGCUGUAGUCCUAUUUAGAAGGGUUUGACUCCUUUUUUUACC
>X01507.1/69-139 RF00005;tRNA;#(0, 70)
UUCUUAUUAGCUCAAUGGUAGAGCAAAAUACUUCUAAUAUUUUGAUCUAAGUUCGAGUCUUAGAUAAGAA
>AY605476.1/4872-4942 RF00005;tRNA;#(0, 70)
AGAAACUUAGGUUAAUUAUUAAACCGGAGGCCUUCAAAGCCUCAAACAAGAAUAAUAUUUCUUAGUUUCU
>BX572090.1/122896-122967 RF00005;tRNA;#(0, 71)
UCCUCGGUAGCUCAGCGGUAGAGCGAUCGACUGUUAAUCGAUUGGUCGCAGGUUCGAAUCCCGCCCGGGGA
>AE017308.1/474285-474212 RF00005;tRNA;#(0, 73)
GGUUCAGUGGUAAAGUGGUUUAAUACGCCUCCCUGUCACGGAGGAGAUCGCGGGUUCGAACCCCGUCUGGACC
>AY728225.1/3738-3668 RF00005;tRNA;#(7, 70)
UAGUGUAGUGGGUGCACUUGAAGUUUUGAUCUUUAGGGGAUAGGUUCAAGUCCUAUUUUUUUA
>AF481102.1/10987-10916 RF00005;tRNA;#(0, 71)
GGGUAAUUAGCUCAGCGGUAGAGCGCUAUCACGACAGGGUAGCGGCCGUUGGUUCGACCCCAACAUUACCC
>CP000099.1/147670-147599 RF00005;tRNA;#(0, 71)
GCCUUGGUGGCUUAGGGGUAUAGCGCGUCCUUGGUAAGGACGAGGUCGCGGGUUCAAAUCCCGCCCGAGGC
>X07950.1/1-81 RF00005;tRNA;#(21, 72)
AAGGAUCAGACUGUAAAUCUGACGUCAUAGACUUCGAAGGUUCGAAUCCUU
>AL033391.1/14194-14122 RF00005;tRNA;#(0, 72)
GGGCGUGUGGCGUAGUUGGUAGCGCGUUUGCCUUGCAAGCAAAAGGUCAUGAGUUCGACUCUCAUCUCGUCC
>AF092379.1/1391-1323 RF00005;tRNA;#(0, 68)
GAGGCUUUAGCUUAAUUAAAGCGUUUGUUUUGCAUGCAAAAGAUGUGGGUUAAAUCCCUGUAAGUCUU
>M86368.1/318-404 RF00005;tRNA;#(23, 77)
GGGAACGGUCUUGAAAACCGUCGUGGUGGCGACAUCACCGUGGGUUCAAAUCCC
>CR626927.1/1482663-1482747 RF00005;tRNA;#(24, 78)
GCGGCGGUCUUGAAAACCGUUGUACUGCGAGGUACCCGGGGUUCGAAUCCCUGU
>AJ248288.1/140404-140478 RF00005;tRNA;#(0, 74)
AGCGGGGUGGGGCAGCUAGGAGUGCCCGCCGGGCUCAUAACCCGGAGGUCCGAGGUUCAAAUCCUCGCCCCGCU
>U50049.2/1-72 RF00005;tRNA;#(0, 71)
GUGAAUUUAGUUUAAAAGAAAAAACAAUUGAUUUGCAAUCAAUAACCCUAAGUUUAAGCCUUAGAAUUUAC
>AY662554.1/227-156 RF00005;tRNA;#(0, 71)
UAGAAAAUAGUAUAGGUGGGAGUACGGAGAGUUUUGAGUUCUUUGGUGCAGGUUCAGGUCCUGUUUUUCUA
>U39701.1/6687-6775 RF00005;tRNA;#(14, 64)
GCGGCUGAAGGGUUCGGUCUUGAAAACCGAGAGGUGCUUUAUAAGCACGC
>AB000109.1/25315-25387 RF00005;tRNA;#(0, 72)
CGCGAUAUCGUAUAAUUGGUUAAUACCGUGCUCUGCAAAAGCAUCAAUAUCAGUUCAAGCCUGGUUAUCGCG
>AF448770.1/142-72 RF00005;tRNA;#(1, 64)
AGAGGGUAGUAUAAUUGAAAUACGAAAAAUUUUGGGUUUUUUGAUGUUGGUUCGAUUCCUUCU
>AC149778.2/100689-100618 RF00005;tRNA;#(0, 71)
UCCCUGGUGGCUCAGAGGUUAAAGCGUCUGCCUGCAAUGCAGGAGACCUGGGUUCAAUUCCUGGGUCGGGA
>AF059033.1/288-359 RF00005;tRNA;#(2, 69)
GAGCGUAGCUAACUGGUAGAGCAUUCGGUUUGGGACCGAAAGGUUGCGAGUUCAAAUCUUGUCGCUC
>AL049525.1/52369-52440 RF00005;tRNA;#(0, 71)
GAGCUCAUAGCUCAGUGGUAGACUAUUUGACUGCAAAUUUAGAGGUCACCGGUGUGAACCUGGUUGGGCUC
>DQ124371.1/7307-7374 RF00005;tRNA;#(0, 67)
GAGGUGUUAGUAAAACAUUAUAUAAUUUUGUCAAAGUUAAGUUACAAGUGAAAGUCCUGUACACCUC
>AB110093.1/14717-14649 RF00005;tRNA;#(0, 68)
UAAAUAGUAGCUUAAUAUUUAUUAAAGCAUUGGACUGUUAAUCCAAAGAUGUAGAUACUACCUAUUUA
>AJ492192.1/3822-3752 RF00005;tRNA;#(0, 70)
UAAAAGGUGGUGUAGGGGGAACACAAAGAGUUUUGAUCUCUUAGUAAAAGGUUCAAAUCCUUUUCUUUUA
>AY320033.1/17903-17974 RF00005;tRNA;#(0, 71)
GGCGAUAUAGUUUAAAGGGAAAACAAUUAUUUCAUAUGUAAUAAGAUAGGGGUUCAAUUCCCUUUUUCGCU
>AC135240.2/126470-126542 RF00005;tRNA;#(0, 72)
ACCCGACUGGGUUAGUCAAUAGAACAUGAGACUCUUAAUCUCAGGGUUGUGGGUUUGAGCCCCACCUUGGGU
>AE009774.1/10771-10844 RF00005;tRNA;#(0, 73)
GGGGCCGUAGUCUAGCCUGGUAGGAUGCGCGGUUCGGGUCCGCGUGAUCCCGGGUUCAAAUCCCGGCGGCCCC
>AP004808.1/9646-9717 RF00005;tRNA;#(0, 71)
GUCUUUCUAGUAUUAAUGCUAGUACAGGUGACUUCCAAUCACUUAGUCUUGGUUCAAUGCCAAGGAAAGAC
>L05915.1/4095-4024 RF00005;tRNA;#(17, 69)
GGAGAGCGUGAGACUGAAGAUCUUGAGGUUGCGUGUUCGAUUCACGCUCUCC
>AP004350.1/15746-15816 RF00005;tRNA;#(0, 70)
GCCCUAGUAACUUAAAGCCAAAGUGUCGGUCUUGUAAACCGAAUAUGAAGGUUAAAUUCCAUCCUCGGGC
>AJ749949.1/84518-84600 RF00005;tRNA;#(0, 82)
GCACUGAUGGUGGAAUUGGUAGACACGCCAUCUUGAGGGGGUGGUGUCCAUAGGAUGUGCGAGUUCGAGUCUCGCUCAGUGC
>AP004101.1/12350-12418 RF00005;tRNA;#(0, 64)
GUAGGUAUAGUUUAACCAAAACGUUAGAUUGUGAUUCUAGAAACAGAGGUUAAACCCCUCUUAC
>AY347307.1/21915-21985 RF00005;tRNA;#(0, 70)
GCCUGGUUAGCAUAAAAGUAAUGCACCCGUUUUGUAAUCGGUAGAAGUAAGUGCGAUACUUGCACUGGGC
>BX649331.16/247543-247615 RF00005;tRNA;#(5, 73)
UGUAGCUCAGUUGGGAGAGCAUUAGACUGAAAAUCUAAAGGUCUCUGGUUCCAUCCCAGGUUUCUGCA
>AF538053.1/29286-29358 RF00005;tRNA;#(0, 72)
AAUGCUAUAGUUUAAUUGGUAAAAACGAUACCCUCAUAAGGUGUAGUUGAGGGUUCAAUUCCCUCUGGCAUU
>AY185953.1/72-3 RF00005;tRNA;#(0, 69)
CAAAGAAUAGUUUAAUUAAGAAUCUUAGCUUUGGGAGCUAGGGGUGGGAGUUAAAAUCUCUCUUCUUUG
>BA000002.2/872084-871999 RF00005;tRNA;#(26, 79)
GGCGGGCUUGAGACCCGUUGCCCCGCGAGGGGCGCGCGGGUUCGAAUCCCGCC
>AF114250.1/251-180 RF00005;tRNA;#(0, 71)
UAGAAGGUGGUAUAAUUGGAAGUACAUAAGAUUUUGAGUCUUACGGUAUGGGUUCGAUGCCUGUUCUUCUA
>AF482987.1/3641-3715 RF00005;tRNA;#(0, 74)
AUUAAGGUGGCAGAGCCCGGUAAUUGCAAAAGGCCUAAGCCCUUUCAGCCGGAGGUUCAAAUCCUCCCCUUAAU
>AY081873.1/154-227 RF00005;tRNA;#(0, 73)
ACUAAGAUGGCAGAGCCUGGUAAUGCAAGAGACCUAAGCCCUCUUACUCAGAGGUUCAAAUCCUCUUCUUAGU
>AJ965256.1/749532-749460 RF00005;tRNA;#(0, 72)
GCGCCUAUAGCUCAGUGGAUAGAGCAUCGGUCUUCGGAACCGAGGGUCGUGGGUUCGAAUCCCUCUAGGCGC
>AE000876.1/6726-6800 RF00005;tRNA;#(0, 74)
GGGACCAUAGGGUAGCUUGGUCGAUCCUUUGGGCUUUGGGAGCCUGAGACCCCGGUUCAAAUCCGGGUGGUCCC
>AE017243.1/104282-104195 RF00005;tRNA;#(22, 79)
AGGGACUAGUCUUGAAAACUGGCAGGGGUGUGAAAGCCCGCGGGGGUUCGAAUCCCU
>AF296622.1/1631-1699 RF00005;tRNA;#(0, 68)
AAAGACUUAGGAUAACUAGACCAAAGACCUUCAAAGUCUUAAGCAGGAGUUAAAAUCUUCUAGUCUUU
>L28710.1/491-563 RF00005;tRNA;#(2, 73)
GGAUAUAGCUCAAUCGGUAGAGCGUUAGAUUGUGGAUCUAAAGGUCGCGGGUUCGAUUCCUGCUAUUUACC
>AL132952.1/105471-105552 RF00005;tRNA;#(21, 72)
AGGAGUUGGACUUGAAAUCCAAUGGGCAUUGCCCGCGUAGGUUCAAAUCCU
>X59561.1/319-392 RF00005;tRNA;#(0, 73)
GGGACUAUAGUUUAGUUGGAUAUAACGACCGGCUACGAACCGGUAGGUCUCAGGUUCGACCCCUGAUGGUCUC
>AE017299.1/168216-168289 RF00005;tRNA;#(0, 73)
GACUCGGUAGCUCAGUUGGAUAGAGCAACUGCCUUCUAAGCAGUGGGUCGGGGGUUCGAAUCCCUCUCGGGUC
>AF080074.1/684-755 RF00005;tRNA;#(0, 71)
GCCUUUGUAGGCUCAAUGGUAGAGCAAUCGCUUGAAGCGUGAUCUGUCUGAGUUCAAGUCUCAGCAUAGGC
>AP008226.1/1801775-1801705 RF00005;tRNA;#(0, 70)
UGGGGUGUCGUCUAAGGGUAGGACAGCGGACUCUGGAUCCGCCGGUCGUGGUUCGAAUCCACGCACCCCA
>AE015506.1/8427-8499 RF00005;tRNA;#(0, 72)
GCGACAUUAGCUCAGUUGGUAGAGCGAUACCUUGCCAAGGUAUAGGUCAUCGGUUCGAACCCGAUAUGUCGC
>M36150.1/1-73 RF00005;tRNA;#(0, 72)
UCCUUGUUAGCUCAGGGGGUAGAGCGUUCGGCUGUUAACCGAAAUGUCAGGGGUUCGAGCCCCCUAUGAGGA
>BA000036.3/2397059-2397131 RF00005;tRNA;#(0, 72)
UCCUCCAUAGCUCAGUUGGCAGAGCAUUCGACUGUUAAUCGAAGGGUCACUGGUUCGAGCCCAGUUGGAGGA
>AE017327.1/289715-289786 RF00005;tRNA;#(0, 71)
GCCCAUAUAGUUAAACGGAUAUAACAAGCCCCUCCUAAGGGCUAGUUCGUGGUUCGAUUCCGCGUAUGGGC
>AP006878.1/1727255-1727181 RF00005;tRNA;#(0, 74)
GGGGCCGUGGGGUAGCUUGGUCUAUCCUUCCGGCUUCGGGAGCCGGAGACCCGAGUUCAAAUCUCGGCGGCCCC
>CP000031.1/1082915-1082987 RF00005;tRNA;#(0, 72)
GCCCCUAUAGCUCAGCUGGUAGAGCAACUGAUUUGUAAUCAGUAGGUCCGCGGUUCGAGUCCGUGUGGGGGC
>AF407495.1/1298-1229 RF00005;tRNA;#(0, 69)
UAGGAAUUAGUACAAUGGGAGUACAUGAAAUUUUGGGUUUUAUAGUGCAGGUUCAAGUCCUGUUUUCUA
>AL596165.1/214946-214857 RF00005;tRNA;#(25, 81)
GGGGACAGACUCGAAAUCUGUUAGGCGGUGUAUGCCGCGCCGGGGUUCGAAUCCCC
>AJ550940.2/40986-41058 RF00005;tRNA;#(0, 72)
GUUCCCGUAGCUCAAUGGGCAGAGCACCCGGCUCUUAACCGGGUUGUUGUUGGUUCGAGUCCAGCCGGGAAC
>BX294153.1/131684-131609 RF00005;tRNA;#(0, 75)
GGUCGAGUACGCAAACAGGCAAAGCGGCAAGCAUGAGAGGCUUGUGAUUUUGCAGGUUCGACUCCUGUCUCGACU
>AE001808.1/8432-8361 RF00005;tRNA;#(0, 71)
GGCCCCAUAGGAUAACGGCCAGUCCGCCGGAUUCUCAGUCCGGAGGUCGGGGUUCGAUUCCCCGUGGGGCU
>AB042770.1/9834-9901 RF00005;tRNA;#(0, 67)
UGAUAAUUAGUUUAAUAAAAACAAAUGAUUUCGACUCAUUAGAUUAUGUUUAUAACCAUAAUUAUCA
>AC067918.1/9858-9766 RF00005;tRNA;#(16, 69)
GGUCAGUAUGUGAGCUUGUCAAGCUUGAACAUCAGUUCGAUUCGCUCGAGACC
>AE016814.1/517870-517950 RF00005;tRNA;#(24, 74)
CGCCAGGUCGAGGUCCUGGUCUCUUCGGAGGCGCGAGUUCGAAUCUCGCG
>AE006652.1/6621-6695 RF00005;tRNA;#(0, 74)
GGGCCCGUCGUCUAGCUUGGUUAGGACGUCGCCCUCACACGGCGAAGAUCCUGGGUUCAAGUCCCAGCGGGCCC
>AJ304851.1/131-61 RF00005;tRNA;#(0, 70)
CAAAGAGUAGUUUAAUUAUAAAAUUUUAGCUUUGGGAGCUAUAGAUAGGAGUUGAAGUCUUCUCUCUCUG
>BA000016.3/2584403-2584332 RF00005;tRNA;#(0, 71)
GCGGGAGUGACUCAAUGGUAGAGUGUCACCUUGCCAAGGUGAAAGUUGCGGGUUCGAGUCCCGUCUUCCGC
>AY320032.1/12899-12980 RF00005;tRNA;#(0, 81)
UCCAUUGUGGUGAAAAAGGUAGACACGUUGGACUUAAAAUCUAAUGGAAAUAAUCGUAUGAGUUCAAGUCUCAUCAGUGGA
>AP006472.1/6987-7054 RF00005;tRNA;#(0, 67)
GAGAUAUUAGUAAAAUCUUAUAUAACUUUGUCAAAGUUAAGUUACAAGUGAAAAUCCUGUAUAUCUC
>AY129338.1/95561-95632 RF00005;tRNA;#(0, 71)
GCGCUUGUGGUCGAAUUGGAAAGACUCCUGGCUUCCACCCAGGUUAUGCAGGUUCGAGUCCUGUCGAGCGC
>AC114045.5/74977-75045 RF00005;tRNA;#(0, 62)
GGGGAUUUGGCUCAGUGGUAGAGCGCUUGCCUAGGAAGCGCAAGGUCCUGGGUUCAAUCCCC
>X70810.2/2089-2011 RF00005;tRNA;#(1, 77)
CCUUCGUGGUGAAAUGGUAAACACGUGUGAUUCAAAAUCACAUGCAUAAGCUUGCCGGUUCGAGUCCGGUCGAAGG
>BX072562.13/37894-37806 RF00005;tRNA;#(28, 78)
GGACUUCUAGGCUGAUAGCUGAGCCAUUCAAAGGUUGUGGGUUCGAGUCC
>AF448751.1/1323-1395 RF00005;tRNA;#(0, 72)
AGAAACUUAGGAUCAGUACUUAAACCAGAAGCCUUCAAAGCUUCAAAAAAGAGUUUCAACCUCUUAGUUUCU
>AY182007.1/25569-25641 RF00005;tRNA;#(0, 72)
UGGGGUAUCGUACAAUUGGUAGGACGCUGGUUUUUGGUGCCAGUAAUAGUUGGUUCGAGUCCACUUACCCCA
>AY191297.1/435-509 RF00005;tRNA;#(0, 74)
ACGGGUGUAGCUCAGUAAGGUUAGAGCAUUGGUCUCCAAAACCAAAGGUCGUGAGUUCGAUUCUUACCACCCGU
>AP003091.1/11768-11839 RF00005;tRNA;#(0, 71)
GUAGAUGUAGUUUAAUUCUAAAAUGCUAGAUUGUGAUUCUAGAGACUGGAGGUUAAAUCCCUCUCAUCCAC
>U39719.1/12208-12136 RF00005;tRNA;#(0, 72)
GCGUCGGUAGCUCAGUGGAUAGAGUACACGCCUUCUAAGCGUGUUGUCGUGGGUUCAAAUCCCUCCCGAUGC
>AF288090.1/7909-7837 RF00005;tRNA;#(0, 72)
AACGAUAUAUUUUAAAUGGAAAAAAAUUGAUUUCAUACAUCAAAAUUGUUUGGUUCAAUUCCAACUAUCGUU
>AY728219.1/2574-2648 RF00005;tRNA;#(0, 74)
AUUAAAGUGGCAGAGCCUGGUAAUUGCAAGAGACCUAAAAUCUCUCAAUCAGGAGUUCAAAUCCCCUCUUUAAU
>DQ019313.1/3955-4024 RF00005;tRNA;#(0, 69)
AGUAAAGUCAGCUAAGUUAAGCUUUUAGGCCCAUACCCUAAAGAUGUAGGUUAAAAUCCUUCCUUUACU
>CR382127.1/587587-587660 RF00005;tRNA;#(0, 73)
GCCUGGUUGGCUCAGUUGGUUAGAGCGUUAGUCUCAUAAUCUGAAGAUCACCAGUUCGACCCUGGUACCGGGC
>V00695.1/662-733 RF00005;tRNA;#(0, 71)
GAGAAUAUUGUUUAAUGGUAAAACAGUUGUCUUUUAAGCAACCCAUGCUUGGUUCAACUCCAGCUAUUCUC
>AF092388.1/1193-1265 RF00005;tRNA;#(0, 72)
AGAGAUUUAGGUUAGUAUUGUAGACCAAGAGCCUUCAAAGCCCUAAGCAAAAGUGAAAAUCUUUUAAUCUCU
>BX927149.1/147177-147259 RF00005;tRNA;#(22, 74)
UGGGAGCGGACUGUAAAUCCGUCGGCUUGCGCCUACGUAGGUUCGAAUCCUA
>CP000084.1/466556-466628 RF00005;tRNA;#(0, 72)
GGCCCUGUAGCUCAGUUGGUAGAGCAUCGGAUUGAAAAUCCGUGUGUCACUGGUUCGAGUCCAGUUGGGGCC
>AC155305.2/28742-28814 RF00005;tRNA;#(0, 64)
UGGGAUGUAGCUCAGUUGGCAGAGUGCUUGCCUAGCAAGCAUGGAACCCUGGGUUCAAUUCCCA
>X65223.1/2367-2440 RF00005;tRNA;#(0, 73)
GCUCUUAUAGCUCAGGCGGGUAGAGCAAAAUACGUGUUAAUAUUUGUAUAGAUGUUCGAUCCAUCUUGAGGGC
>BX572600.1/303076-302986 RF00005;tRNA;#(23, 84)
GGCGGCGGUUUGCUAAACCGUUAUAGGGUUGUAAAGCCCUAUCGAGGGUUCGAAUCCCUCC
>CP000089.1/1943197-1943270 RF00005;tRNA;#(0, 73)
GCGCCCGUAGCUCAGCUGGAUAGAGUACUUGGCUACGAACCAAGGGGUCGGGCGUUCGAAUCGCUCCGGGCGC
>AE017157.1/85016-84944 RF00005;tRNA;#(0, 72)
GGGGCGGUAGCUCAGUGGUUAGAGCUGCGGACUCAUAACCCGUAGGUCACAGGUUCAAAUCCUGUCCGCCCC
>AF295546.1/23026-22952 RF00005;tRNA;#(0, 74)
ACUCGCUUGGUGGAAUUGGUAGACACGACAGACUUAAAAUCUGUUUAUUUAUCGGUUCGAGUCCGAUAGCGAGU
>AY315604.1/1181-1113 RF00005;tRNA;#(0, 65)
GAAAAUAGUAUAGCGGGAGUGCAGAGGGUUUUGAGCCUUUUGGUGCAGGUUCGAGUCCUGUUUUU
>AJ248284.1/271981-272054 RF00005;tRNA;#(0, 73)
GCCCCGGUGGCUCAGCCUGGUAGAGCGGCCGCUUGGUAAGCGGCAGGUCCCGGGUUCAAAGCCCGGCCGGGGC
>AY742928.1/346-275 RF00005;tRNA;#(0, 71)
GGUAAGAUGGCCGAAUGUUUAGGUGGUAGGCUGUAGUCCUACGAAAUAGAGGUUAAAUUCCUUUUCUUAUC
>AF337804.1/1413-1344 RF00005;tRNA;#(0, 69)
GGUAAAGUGGCCGAGCGAUAGGCGGUAAGCUGUAAACUUACCCAGAUUGGUUCAACCCCUUUCUUUACC
>AJ001588.1/9421-9490 RF00005;tRNA;#(0, 69)
ACUCUUUUAGUAUCAACUAGUACAGCUGACUUCCAAUCAGUUAGUUUUGGCUCCAACCCAAAAAAGAGU
>AE017282.2/1825101-1825029 RF00005;tRNA;#(0, 72)
GGGCCGUUAGCUCAGUCGGUAGAGCAUUGCACUUUUAAUGCAGUGGUCAUUGGUUCGAAUCCAAUACGGCCC
>BX927318.9/76669-76597 RF00005;tRNA;#(0, 72)
GCCUGGCUAGCUCAGUCGGUAGAGCAUGAGACUCUUAAUAUCAGGGUCAUGUGUUCGAGCUCCAUGUUGGGU
>AF294297.1/1250-1178 RF00005;tRNA;#(6, 56)
GAAGCCCGCUGGUUUGGGUAGUUAGCUGUUAACUAAUUGAUCGUGGGAUC
>AE002051.1/8885-8958 RF00005;tRNA;#(0, 73)
GUGCCCGUAGCUCAGCUGGAUAGAGCGUCUGACUACGGAUCAGAAGGCCAGGAGUUCGAAUCUCUUCGGGCAC
>AE016822.1/1344173-1344101 RF00005;tRNA;#(0, 72)
GCCCCUAUAGCUCAAUGGAUAGAGCAACGGCCUUCUAAUCCGUAGGUUGCAGGUUCGAGUCCUGCUGGGGGC
>CP000083.1/3398234-3398162 RF00005;tRNA;#(0, 72)
GCGGCUGUAGCUCAGCUGGUAGAGCAUCACGUUGCCAACGUGAAUGUCACGAGUUCGAGUCUCGUUAGCCGC
>AC007518.32/49720-49649 RF00005;tRNA;#(2, 69)
GGGUAUAGCUCAGGGGUAGAAUAUUUGACUGCAGAUCAAGAGGUCCCUUGUUCGAAUUCAGGUGCCC
>AC150635.4/26716-26787 RF00005;tRNA;#(0, 71)
UCCUGUGUAGCUCAGUCGGUAAAGCAUCUGCCUGCAAUGCGGGAGAUCUGGGUGCAAUUCCUGGGUCGGGA
>AP002933.1/11735-11803 RF00005;tRNA;#(0, 68)
GUAGAUAUAGUUUAACAAAAAUGCUAGAUUGUGAUUCUAGAGACAGAGGUUAGACUCCCCUUAUCCAC
>U67954.1/8807-8879 RF00005;tRNA;#(17, 72)
GAUAAGGCGUCUGACUUCUAAUCAGAAGAUUGCAGGUUCGAGCCCUGCCUGGGUC
>Y13113.1/5170-5098 RF00005;tRNA;#(0, 72)
UAAACAGAAACUCGUUGGUUGGAGUGUUUAGCUGUUAACUAAAUAUUUGUGAGAUCGAAGCUCGCCUGUUUA
>AE016827.1/1623566-1623636 RF00005;tRNA;#(0, 70)
GGCGUGUUAGCAAAGCGGUUAUGCACUGGAUUGCAAAUCCAUGUAGCUCGGUUCGACUCCGGGACACGCC
>AY249951.1/275-344 RF00005;tRNA;#(0, 69)
UAGAAAGUAGUAUAAUGAAGUACAAAGAAUUUUGAUUUCUUAAGUGCUAGCUCAACCCCAGCCUUUCUA
>AY585338.1/6960-6890 RF00005;tRNA;#(2, 63)
GAAGGUGACAGAGCGGUUAUGUGGCUGACUUGAAAUCAGUUGAUGGGGGUUCGAUUCCUUC
>AY266303.2/108282-108209 RF00005;tRNA;#(0, 73)
UGCGAGUUGGAGAAGUCCGGUAUCUCGUUAGCCUCAUAAGCUAAAGGUCGGUGGUUCAAAUCCACCACUCGCA
>AL445063.1/237339-237411 RF00005;tRNA;#(0, 72)
GGGCUCGUGGUCCAGUGGUUACGACGUCGCCCUUACAAGGCGGAGAUCACCGGUUCGAUCCCGGUCGGGCCC
>AY445918.1/21295-21380 RF00005;tRNA;#(0, 85)
GAAUAUGUUUAGUAUAUUGGUAUUACUAGCUAAGCUGUAAACUUAGUAACUAUUUAGUUGUGUAGGUUCAAUUCCUAUCAUAUUC
>AY500356.1/844-917 RF00005;tRNA;#(0, 73)
GGCUCUGUGGCUUUGUGGGUUAAAGUACUUGUCUGGCAAACAGGAGAUGCUGGAUUUCAAUCCCAGCAGGGCC
>CP000030.1/259675-259757 RF00005;tRNA;#(0, 82)
GCGGAUAUGGCGGAAUUGGUAGACGCGCUAGGUUUAGGUCCUAGUGGGCCCGGCCCGUGGGGGUUCAAGUCCCUCUAUCCGC
>CP000030.1/256088-256170 RF00005;tRNA;#(0, 82)
GUCCAUGUGGCGGAAUGGUAGACGCUGCGGACUUAAAAUCCGCUGACCUUGCGGUCGUGGGAGUUCGAGUCUCCCCAUGGGC
>AE016950.1/94763-94835 RF00005;tRNA;#(0, 72)
GGUUCCGUGGUGUAGGGGUUAACAUGCCUGCCUGUCACGCAGGAGAUCGCGGGUUCAAAUCCCGUCGGAACC
>CR382128.1/2862549-2862622 RF00005;tRNA;#(0, 73)
GGUUUCUUGGUCUAGUUGGUCAUGGCAUCUGCUUAACACGCAGAACGUCGGCAGUUCGAUCCUGCCAGAAAUC
>AE011500.1/12504-12434 RF00005;tRNA;#(0, 70)
AGGCCUGUAGUUUAGUGGUAGAACUAGGAUCUCCAAAGUCCUUGGUGGGAGUUCGAUUCUCUCCGGGCCU
>CP000030.1/153914-153986 RF00005;tRNA;#(0, 72)
GGGCGGUUAGCUCAGUUGGUAGAGCGCCUCGUUUACACCGAGGAAGUCAGCAGUUCGAGUCUGUUACUGCCC
>BX571658.1/105416-105497 RF00005;tRNA;#(0, 81)
GGUGAGAUACUCAAGUGGCCAACGAGGGCAGACUGUAAAUCUGCUGACUAUGUCUUCGAAGGUUCGAAUCCUUCUCUCACC
>AE006660.1/9437-9350 RF00005;tRNA;#(0, 87)
GCCGCCGUAGCUCAGCCUGGUUAGAGCGCCGGCCUCGUACCCAAAGUGAGAUAGCCGGCGGUCGCGGGUUCGAAUCCCGCCGGCGGC
>AB043025.1/15669-15601 RF00005;tRNA;#(0, 68)
CAGAAGGUAGUUUAAUUAAAAUCUUAGCUUUGGGAGUUAAGGAUAAGAGUUAAAGUCUCUUUUUUCUG
>AF528565.1/4459-4387 RF00005;tRNA;#(0, 54)
GCCCAUCUAGCCCACUUGGUAGAGCACAAGGCUUCUAACCAUGUGGUCAUGGGU
>AF092410.1/137-67 RF00005;tRNA;#(0, 70)
UAAAAAGUGGUGUAGGGGUUGCACUAGAGGUUUUGAUCCUCUCAGGGUGGGUUCAACCCCCAUCUUUUUA
>M91385.1/1205-1276 RF00005;tRNA;#(0, 71)
AGGGGUGUAGUUUAAUGGUAGAACAGCGGUCUCCAACACCGUACGUUGUGGGUUCAAGUCCUGUCACCCCU
>AY587007.1/28662-28591 RF00005;tRNA;#(0, 71)
GCUCCUAAAGCAUUGUUGGUGAUGCAGUUGCCUUGUAAGCAUCUGAACCGGGUUCGAUUCCUAGUGGGAGC
>AE017352.1/593521-593603 RF00005;tRNA;#(0, 82)
GGAGUCGUAGUUCAGUGGUAGAAUAUCGGAUUCCAAUUACUGGAAGCAUCCGCCGGUCGCAGGUUCAAUCCCUGUCGACUUC
>BX664622.10/50671-50744 RF00005;tRNA;#(0, 73)
GGCGCUGUGGCUUAGUAGAUCAAAGCGCCUGUCUAGUAAACAGGAGAUCCUGGGUUUGAAUCCCUGCAGUGCC
>AE011219.1/2450-2377 RF00005;tRNA;#(0, 73)
GCUCCCGUAGCUCAGGUGGACAGAGCAGAAGUUUCCUAAACUUUUGGUCGGAGGUUCGAAUCCUCUCGGGGGC
>BX942815.11/137631-137559 RF00005;tRNA;#(1, 71)
CUCGGCUAGCUCAGUGGGUAGAGCAUGAGACUCUUAAUCUCAGGUUCGAAGGUUUGAGUCCCAUGUUGGG
>AP004425.1/9981-10050 RF00005;tRNA;#(0, 69)
AGGCAGUUAGUUUAAACCAAAACACUUGAUUUCGGCUCAAGAACUUAUGGUUCAAGUCCAUAACUACCU
>BA000039.2/244435-244362 RF00005;tRNA;#(0, 73)
GCGCCCGUAGCUCAGCGGAAUAGAGCACUCGCCUUCUAAGCGAUUGGUCGUUGGUUCGAGUCCAACCGGGCGC
>AF217352.1/187-116 RF00005;tRNA;#(4, 72)
GAUUAGCAAAGGGGUUAAUGCUCGAAAUUUAGGGUUUUGUAUAGAAGGUUCGAGUCCUUCAUCUAAUU
>AE004969.1/1520545-1520618 RF00005;tRNA;#(0, 73)
GGCGAAUUAGCUCAGUCGGUUAGAGCAGAGGAAUCAUAAUCCUUGUGUCCGGGGUUCGAGUCCCUGAUUCGCU
>AY957562.1/5174-5102 RF00005;tRNA;#(0, 72)
UAGAAUGAAGCUCGCUGGAUGGGGCUUUUAGCUGUUAACUAAAUUUUUACGGGAUCGAGGCCCGUCUUUCUA
>BX294153.1/133475-133402 RF00005;tRNA;#(0, 73)
UCCAUGGGGGAGCCGUUGGUGGCUCGGACUGACUGUUAAUCAGUUUGCCGCUGGUUCGAUUCCAGCCUAUGGA
>AY342361.1/14492-14564 RF00005;tRNA;#(8, 73)
AGCUUAGUCGGUAAAGCGUUUGUUUUGUAAUCAAAAGAUCAGCGGUUCAAAUCCGCUACUAAGCU
>AY793551.1/14056-13985 RF00005;tRNA;#(0, 71)
CAAAAUAUAGCUUAAUUAGUUGAGUAUUUCGUUUACAUUGAGAUGAGGUUUGUGCAAUUCAGACUGUUUUG
>X95276.2/1466-1549 RF00005;tRNA;#(10, 64)
CUGAGUGGUUAAAAGGAAUGGACUGUAAAUCCAUUGAUAAUAUAUCUACAUCAG
>AJ304826.1/3835-3765 RF00005;tRNA;#(0, 70)
UAGAAUGUGGUGUAAUGGAAACACAGAGGAUUUUGAGUUCUCUGAUAUGGGUUCGAGUCCUAUUGUUCUA
>AE017251.1/292231-292313 RF00005;tRNA;#(0, 82)
GCGGCGGUGGUGGAAUGGUAGACACGUCAGCUUGAGGUGCUGAUGCCUUAACGGGUGUGCUGGUUCAAGUCCAGUUCGCCGC
>AY571339.1/10045-10114 RF00005;tRNA;#(0, 69)
AGACGACUAGUCCAAAGUAAGACCGCUGAUUUCGGCUCAACUAAUUAUGGUGCAAAUCCAUAGUCGUCU
>BX276122.23/165235-165307 RF00005;tRNA;#(0, 72)
GUUUCUCUAGUGUAGUGGUCAUCACGUUUGCCUAGCAUGCGAAAGGUCCUUGGUUUGAAACUGAGCUGAAAC
>AY728220.1/3768-3698 RF00005;tRNA;#(0, 70)
UAAAAAGUGGUGUAGAGGGUGCAUUUGGGGUUUUGAUCCCUGCGGGGUAGGUUCGAGUCCUAUCUUUUUA
>AE006724.1/2130-2045 RF00005;tRNA;#(9, 60)
GCUUAGCUUGGUGGAGCGCCCGGCUGAUAGGGUGCUCAGAAACCGGGAGGU
>AF288091.2/20340-20411 RF00005;tRNA;#(0, 71)
UCCCUAAUAGCUCAGUGGAAGAGCGAAUGGCUGUUAACCAUUUCGUCGUUGGUUCAAAUCCAGCUUAGGGA
>AE008692.1/380479-380408 RF00005;tRNA;#(0, 71)
GGGCGCGUAGCUCAGUGGUAGAGCACUGUGUUCACAUCGCAGUGGCCGCUGGUUCAAUCCCAGCCGCGCCC
>BX927148.1/329630-329702 RF00005;tRNA;#(0, 72)
GCCGCUUUAGCUCAGUCGGUAGAGCGUCUCACUCGUAAUGAGAAGGUCGCGAGUUCGAUUCUCGCAAGCGGC
>AB042944.1/48-119 RF00005;tRNA;#(3, 60)
GGUGUAGCCCAGUGGCAGAGUGCACGCCUAGUAUGCACGAGGUCCUGGGUUCAAGCC
>AJ634268.1/16890-16961 RF00005;tRNA;#(0, 71)
GUAAAUAUAGUUUAAUGGUAGAAUAUAUGUUUUUAGGUGCAUAUGAUCUGAGUUCAAUUCUCAGUGUUUAC
>AP006468.1/7748-7815 RF00005;tRNA;#(0, 67)
CGUUAAGAAGCUAAAUUAGCGUCAACCUUUUAAGUUGAAGACUGAGAGCUUAUAACUCCCCUUAAUG
>AC080131.9/39580-39652 RF00005;tRNA;#(0, 72)
GCGAGCGUGGCGCAGUCGGCAGCGCGUGGGUUUCAUAAUCCCAAGGUCGUGAGUUCGAGCCUCACCGAUCGC
>AF287134.1/6424-6352 RF00005;tRNA;#(0, 72)
GUAAAUAUAGCUUAAUUGGUAGAGUAUCAAAUUGUGGCUUUGAUGGUUAUGGGUUCGAGUCCCAUUAUUUGC
>X02225.1/1-82 RF00005;tRNA;#(8, 63)
GCCGAAGUUGGUUAAUGGGGCGGAUUGUAAAUCCGCUGGUUACGCCUACGUUGGU
>CP000092.1/121862-121791 RF00005;tRNA;#(0, 71)
UGCGACAUGGCGCAAUGGUAGCGCGGCGAGGUCAUGCCCCGCAGCUUCUGUGUUCAAUCCACAGUGCCGCA
>AF099228.1/1333-1405 RF00005;tRNA;#(0, 72)
AGGAAUUUAGGAUAUCUACUUAAACCAUGGGCCUUCAAAGCCCAAAAAAAAGGUGCAAACCCUUUAACUCCU
>BX248359.1/214838-214766 RF00005;tRNA;#(0, 72)
GGGCCUUUAGCUCAGCUGGUAGAGCUACGGACUUUUAAUCCGCAGGUCCCGGGUUCGAGCCCCGGAGGGCCC
>AF099262.1/1715-1645 RF00005;tRNA;#(0, 70)
GGUAAAGUGGCCGAAUGCUUAGGUGGUGGGCUGUAGUCCCAUUGACGGGGGUUUGAUUCCUCUUUUUACC
>K00183.1/1-73 RF00005;tRNA;#(0, 72)
AGUCCCAUGGGGUAGUGGCCAAUCCUGUUGCCUUCUGGGGGCAACGACCCAGGUUCGAAUCCUGGUGGGACU
>AP002931.1/10082-10151 RF00005;tRNA;#(0, 69)
AGCCAGUUAGUUUAAAAUAAAACCUUUGAUUUCGGCUCAAAAACUUGUGGUUAAACCCCAUAACUGCCU
>AY649205.1/1187-1117 RF00005;tRNA;#(15, 70)
UGGAAGAACGAAGGGUUUUGAGCUCUUUGGUGUAGGUUCGAAUCCUGUUUUUCUA
>AF105037.1/488-561 RF00005;tRNA;#(0, 73)
GCCAGGGUAGCUCAAUCGGUAGAGCAGCGGUUCCUGGAGUCCGCUGGUUCUCGGUUCAAGCCCGAGCCCUGGU
>BX470194.8/37849-37778 RF00005;tRNA;#(0, 62)
GGGGGUAUAGCUCAGUGGUAGAGAGUGUACUUAUCAUGCACGAGGUCUUGGGCUGAUUCCCC
>AE011016.1/9942-9869 RF00005;tRNA;#(0, 73)
GGGCCCGUAGCUUAGCCUGGUGGAGCGCACGGCUGAUAACCGUGAGGUCCUGCGUUCGAAUCGCAGCGGGCCC
>BX649516.8/172928-172855 RF00005;tRNA;#(8, 73)
GGCUUAGCUGGUCAAAGCGCCUGUCUUGUAAAUGGGAGAUCAUGGGCUCAAAUCCCAGCUGUGCC
>AJ001588.1/14171-14104 RF00005;tRNA;#(0, 67)
GUUCUUAUAGUUGAAAACAACGAUGAUUUUUCAUGUCAUUAGUCAUGGUUCAAGUCCAUGUAAGAAC
>AY445918.1/22739-22665 RF00005;tRNA;#(0, 74)
AUGAUUGUGGUGAAAUUGGUUAAACACAUUAAAUUUAGAAUUUAAGCUUUAUGGGUUCAAACCCCAUCAAUCAU
>AY662561.1/227-157 RF00005;tRNA;#(3, 69)
GAAAAAGUAUAAUGGAAGUACGGGGAAUUUUGGGUUCUCAGGUAUAGGUUCAAUUCCUAUUUUUUU
>AF547983.1/63815-63886 RF00005;tRNA;#(0, 71)
GAUUUCAUCGUCAAAUGGUUAAGACACAAUAUUUUCAUUAUUGUAAUCUUGGUUCAAUCCCAAGUGAAAUC
>BA000043.1/2940541-2940457 RF00005;tRNA;#(9, 60)
GCGGAAUUGGCAGACGCGCACGACUCAAAAUCGUGUGGGGUAGCCCCCCGU
>AB032554.1/5315-5243 RF00005;tRNA;#(2, 70)
GGUGGAUGCCCGCUGGUUAGGGCGCUUAGCUGUUAACUAAGAGUUUGUAGGAUCGAGGCCUUCCCACC
>AY682195.1/53064-52977 RF00005;tRNA;#(12, 63)
GAGUGGUUGAUUGUGGCUCCCUGCUAAGGAGUUAAUCGUGAUAAGCGAUUC
>AE005006.1/8493-8419 RF00005;tRNA;#(0, 74)
AGCGGGAUGGGAUAGCCAGGAGAUUCCGCCGGGCUCAUAACCCGGAGAUCGGUAGUUCAAAUCUACCUCCCGCU
>AE017332.1/119844-119772 RF00005;tRNA;#(0, 72)
GGCCCGUUGGUGAAGCGGUUAACACACAUGGUUUUCAUCCAUGGAUUCACGGGUUCGAUUCCCGUACGGGUC
>AE014291.4/705770-705843 RF00005;tRNA;#(0, 73)
GGUCCCGUAGCUCAGUUGGAUAGAGCACCGGCCUUCUAAGCCGAUGGUCGCAGGUUCGAAUCCUGCCGGGAUC
>AE017176.1/117570-117644 RF00005;tRNA;#(0, 74)
CGGGGUGUAGCUCAGCCCGGUUAGAGUACGCGUCUGGGGGGCGUGUGGUCGCUGGUUCGAAUCCAGUCACCCCG
>BX572628.6/164569-164496 RF00005;tRNA;#(0, 73)
GGCGCUGUUGCUUAGUUGGUCAAUGCUCCUGCCUAGUAAACAGGAGAUCCUGGGUUCAAAUCCCAGCAGUGCC
>AE017308.1/106819-106892 RF00005;tRNA;#(0, 73)
GGUCUCGUAGCUCAGUCGGAUAGAGCACAAGCCUUCUAAGCUUGUUGUCACAGGUUCGAUUCCUGUCGAGAUC
>U12386.1/11359-11430 RF00005;tRNA;#(5, 70)
GGUAGCUCAGUGGUAGAGCGAUGGUCUGAAAAACCAUAGGUCGGUGGUUCGAUUCCAUUCCUACC
>BA000039.2/375063-374990 RF00005;tRNA;#(0, 73)
GGGCUUGUAGCUUAGUGGAUUAGAGCGGCUGACUACGGAUCAGCAGGUCGGGGGUUCGAGUCCCUCCAAGCCC
>AC116977.2/124816-124735 RF00005;tRNA;#(0, 81)
GUAAGCUUGCCCGAGCUGGUCUAAGGGGUUGCAUUAAGGCUGCAAUAUCAUUGAUACAAGGGUUCGAAUCCCUUAGCUUAC
>AJ584641.1/11786-11858 RF00005;tRNA;#(0, 72)
GCUUUUAAAGGAUAACAGCAUAUCCGUUGGUCUUAGGAACCAAAGACUCUUGGCGCAAAUCCAAGUAAAAGC
>AF217322.1/272-343 RF00005;tRNA;#(15, 72)
UUAGAAAAACCAAGAAAUUUGAAUUCUUAAAUACAAGUGCAAUUCUUGUUUUUUUAA
>AP006739.1/13078-13009 RF00005;tRNA;#(0, 69)
UAGAAAAUGGUGUAAUGAGGCACGGGGAGUUUUGAUCUCCUUGGAAGAGGUUCGUUACCUCUUUUUCUA
>AF407510.1/1296-1225 RF00005;tRNA;#(0, 71)
CUAGUAGAUAGUAUAAUGGAAGUACAUAAAAUUUUGGGUUUUACAGUAUAGGUUCAAGUCCUAUUUUCUAG
>X90947.1/4016-4086 RF00005;tRNA;#(0, 70)
GGUGACGUGGCCGAGUGGCUAGGCAGGGGCCUGCAAAGCCCCGUACGGCGGUUCGAAUCCGCCCGUCACC
>AB002115.1/405-476 RF00005;tRNA;#(0, 71)
CAAAGUAUAGCUAAUAAGUAAAGUGUUUCAGUUACGUUGAAAAGAGUUAUCGUGCAAGUCGAUUUACUUUG
>AY548891.1/128-56 RF00005;tRNA;#(0, 72)
GGCUGUUUGGUCUAGCGGCUAUGAUUCCUGCUUUGGGUGCAGGAGGUCCGGGGUUCGAAUCCCCGAACAGCC
>AE005064.1/3556-3472 RF00005;tRNA;#(11, 61)
CGAGCUAGGUCAAAGGCGCAGCGUUGAGGGCGCUGUCCUGUAGAGGUUCG
>AY458593.1/5160-5229 RF00005;tRNA;#(0, 69)
AGAAACUUAGGCUAAUUUAGACCAAGAGCCUUCAAAGCCCUUAGUAGAAGUUAAACUCUUCUAGUUUCU
>Y10524.1/3829-3759 RF00005;tRNA;#(2, 54)
GAAUGUAGUGUAAAGGAAACACAGAGAAAUUUGAGUUCUUUAAUAUAGGUUC
>AY078382.2/1880-1954 RF00005;tRNA;#(11, 75)
UCAGUCUGGUUAGAGUGCCUGCCUUGGAAGCAGGAGGUCGUAGGUUCGAAUCCUACCGGGGUGA
>AY296172.1/1034-1104 RF00005;tRNA;#(0, 70)
AAAAACUUAGGAUAAUGUUAAACCAAGAACCUUCAAAGUUCAAAAUAAGGGUGUAACUCCCUUAGUUUUU
>AP006628.1/191241-191313 RF00005;tRNA;#(0, 72)
GCGGUUAUGGCGAAGUGGUUAACGCGGCGGCUUGUGGCGCCGAUAUGCGUGGGUUCGAUUCCCACUAGCCGC
>AY296170.1/1411-1342 RF00005;tRNA;#(0, 69)
GGUAAAGUGGCUGAAUAUUAAGCGGUAGAUUGUAAAUCUAUUUAUAUUGGUUUAACUCCUUUCUUUACU
>K01063.1/1-75 RF00005;tRNA;#(0, 74)
CUCUCGGUGGCCAAGUUGGUUUAAGGCGUCAGACUGUAAAUCUGAACAUCGGGCGUUCGAAUCGCCCCCGAGAG
>AY649214.1/1188-1118 RF00005;tRNA;#(0, 70)
UAGAGAGUAGUAUAAUGGAGGUACAUGGAGUUUUGAGCUCUUUGGUGCAGGUUCGGUUCCUGUCUUUCUA
>BA000011.4/135403-135331 RF00005;tRNA;#(0, 72)
GCCGUGGUAGCUCAGUUGGGAGAGCGCCAGACUGAAGAUCUGGAGGUCGCUGGUUCGAUCCCGGCCCACGGC
>CR522870.1/2009564-2009492 RF00005;tRNA;#(0, 72)
GCCGGGAUAGCUCAGUCGGUAGAGCAACGGACUGAAAAUCCGUGUGUCCCUGGUUCGAUUCCUGGUCCCGGC
>AY728225.1/11519-11587 RF00005;tRNA;#(0, 68)
GUUUAUAUAGUUUAAUUAAAAUACCAGAUUGUGAUUCUGACAAUAAGAAUUAAAGUUUCUUUAUAAAC
>AE017245.1/589765-589692 RF00005;tRNA;#(0, 73)
GGUCGCGUAGCUCAGAUGGACAGAGCACGAGCCUUCUAAGCUUGUGGUCACAGGUUCGAAUCCUGUCGUGAUC
>AC150690.7/99622-99550 RF00005;tRNA;#(0, 72)
UCCCUAGUGGUCCAGUGGCUAAGACUCUGCACUCCCAAUGCAGGGGACCCAGGUUCAGUCCCUGGUUGGGGA
>AL451020.1/65504-65577 RF00005;tRNA;#(0, 73)
UCCCUCGUGGCGCAAUUGGCUAGCGCGUCAGACUGUUAAUCUGGAGGCUGUAAGUUCGAUCCUUACCGAGGGA
>D28126.1/12233-12305 RF00005;tRNA;#(18, 72)
GUAGAGCAUGGGACUCUUAAUCCCAGGGUCGUGGGUUUGAGCCCCAUGUUGGGC
>AE000684.1/8011-8082 RF00005;tRNA;#(0, 71)
GGCGACGUGGCCGAGCGGUUAGGCGGGGGACUGCAAAUCCCCUUUACGGCGGUUCGAAUCCGCCCGUCGCC
>AY523764.1/1924-1854 RF00005;tRNA;#(0, 70)
UAGGAGGUUGUAUAUUGGGAGUACGGGGGGUUUUGAUCUCUCAGGUGCAGGUUCGAUUCCUGUUCUUCUA
>BA000028.3/962856-962944 RF00005;tRNA;#(14, 64)
GAGGCCGAAGGAGCACGAUUGGAAAUCGUGUAAGCCGCUACCGCGGCUUC
>AE016817.2/914381-914310 RF00005;tRNA;#(0, 71)
GCUCGCGUGGCGCAGCGGUAGCGCAGCAGAUUGCAAAUCUGUUGGUCCCCAGUUCGAUCCUGGGCACGAGC
>AE001295.1/12150-12078 RF00005;tRNA;#(0, 72)
GGAUGCGUAGCUCAGCGGUUAGAGCACCUGUCUUACACACAGGGGGUCAUAGGUUCAAAUCCUGUCGUGUCC
>AE001723.1/5473-5545 RF00005;tRNA;#(0, 72)
AGGGCCGUAGCUCAACUGGUAGAGCGCCGGUCUCCAAAACCGGUGGUUGCGGGUUCGAGUCCUGCCGGCCCU
>AB032554.1/5099-5170 RF00005;tRNA;#(0, 71)
AGGGGCUUAGGAUAGCAUUUAGACCGUGAGCCUUCAAAGCUCCUAGCAGGAGUGAAAAUCUCCUAGCCCCU
>AY596297.1/2063955-2064028 RF00005;tRNA;#(0, 73)
GCCGCCUUAGCUCAGACUGGGAGAGCACUCGACUGAAGAUCGAGCUGUCCCCGGUUCAAAUCCGGGAGGCGGC
>AE015944.1/5293-5221 RF00005;tRNA;#(0, 72)
GGCUCGAUAGCUCAGUCGGUAGAGCAGAGGACUGAAAAUCCUCGUGUCCCUGGUUCGAUUCCUGGUCGAGCC
>AC132406.4/1307-1235 RF00005;tRNA;#(1, 63)
GGGAUCUAGCCCAGUGGUAGAGCGCACACUCUUCCCAUGUGUGAGGUCCUGGGUUCAAUCCC
>AL671858.6/3605-3535 RF00005;tRNA;#(0, 70)
GCAUUGGUGGUUCAGUGGUAGAAUUCUUGCCUGCCACCCGGGAGGCCCAGGUUCAAUUCCUGGCCAAUGU
>AY596297.1/533936-533866 RF00005;tRNA;#(0, 70)
GGGACCGUGGGGUAGCGGUAUCCUCGGCGCAUGGGGUGCGUCGGACCUGAGUUCGAAUCUCGGCGGUCCC
>AP004445.1/10030-10098 RF00005;tRNA;#(0, 68)
AGGUUAUUAGUUUAAUUAAAAUAUUUGAUUUCGGCUCAAAAGCUUAUGGUUAAAGUCCAUAAUUACCU
>AF489473.1/241-309 RF00005;tRNA;#(0, 68)
AUUUAUAUAAUUUAAAAUCAAAAUAUUAUAUUUUCAAUAUAAAAAUAAUAAUUUAAUUAUUUAUAAAU
>Y08849.1/1280-1354 RF00005;tRNA;#(0, 74)
GGGCCCGCAGUUCAGCCCGGCAGAACGCCGGCCUUACGACGCCGGUGGUCCCGGGUUCAAAUCCCGGCGGGCCC
>AE011266.1/7129-7058 RF00005;tRNA;#(0, 71)
GUACCUAUAGCUCAACGGAUAGAGUACAGGCCUCCGGAGCCUGUGGUCCGGGUUCGAGUCCCGGUAGGUAC
>AY649196.1/1189-1119 RF00005;tRNA;#(0, 70)
UAGAGAGUAGUAUAGUGGAAGUACGUGGGGUUUUGAGCUCCUUAGUGCAGGUUCGAAUCCUGUUUUUCUA
>D85284.1/587-657 RF00005;tRNA;#(0, 70)
ACUUUUAAAGGAUAACAGCCAUCCGUUGACCUUAGGAGUCAAAAAUAUUGGUGCAACUCCAAAUAAAAGU
>AF288092.1/47288-47360 RF00005;tRNA;#(2, 70)
AUUCUUAGCUCAGUUGGUAGAGCAGAUGCCUUCUAAGCAUUUGGUCAUAGGUUCGACUCCUAUAGAAU
>AL669978.3/7560-7489 RF00005;tRNA;#(0, 62)
GGGGGUAUAGCUCAGCGGUAGAGCGCGUGCUUAGCAUGCACGCGGUCCUGGGUUCAAUCCCC
>AC151060.4/152096-152168 RF00005;tRNA;#(0, 72)
UCCCUGGUGGUCCAGUGGCUAAGACUCUGCACUCCCAAAGCAGGAGGCCCAGUUUCCAUCGCUGGUCAGGGA
>AF092364.1/1327-1259 RF00005;tRNA;#(0, 68)
GAAGUCUUAGCUUAAUUAAAGCAUUUGUUUUGCAUACAAAAGAUGUGGAUUAAGUGUCCGUAGAUUUU
>BA000030.2/5063306-5063379 RF00005;tRNA;#(0, 73)
GGCUGGGUAGCUCAGUUGGUACGAGCGAUCGCCUGAAAAGCGAUAGGUCGCCGGUUCGACCCCGGCCCCAGCC
>AY283928.2/177603-177533 RF00005;tRNA;#(0, 70)
GCUCGAUUCGACUAUCGGUAGGUCACUUCCCUUUCAAGGAAGUAGGACGGGUUCGACUCCCGUAUCGAGU
>AJ001588.1/6966-6898 RF00005;tRNA;#(0, 68)
AAGAAAGUCAUAGUGGCUAUGGGGCUGGCUUGAAACCAGUUUUAGGAGGUUCGAUUCCUUCCUUUCUU
>AF022186.2/64847-64775 RF00005;tRNA;#(0, 72)
GGGGGCAUAGCUUAGUUGGUAGAGCGUUGCCUUUGCAAGGCAGUGGUCAGCGGUUCGACUCCGCUUGCCUCC
>AL590442.1/62756-62675 RF00005;tRNA;#(23, 75)
GGCAAUCGAUUCGAAAUCGAUGGACUCUGUCCCCACAGGUUCGAAUCCUGUC
>AE005674.1/1937122-1937049 RF00005;tRNA;#(0, 73)
CCACCACUAGCUCAUCCGGAUAGAGCAUCAACCUUCUAAGUUGACGGUCCGAGGUUCGAGUCCUCGGUGGUGG
>AF287134.1/26775-26847 RF00005;tRNA;#(0, 72)
CGGAAUGUAGCGCAGUUGGAAGCGCGUUUGUUUUGGGAACAAGAGGCCAUGCGUUCGAAUCGCAUCAUUCCG
>AE001043.1/166-95 RF00005;tRNA;#(0, 71)
GGGCCCGUGGGGUAGUGGAUAUCCUGGAGGUCUCCGGAACCUCCGACCCGGGUUCAAUUCCCGGCGGGCCC
>BX927122.16/93645-93717 RF00005;tRNA;#(9, 72)
GCUCAGUUGGUAUAGCAUUAGACUUUUAAUCUGAGGGUCCAGGGUUCAAGUCCAUGUUUGAGC
>AF432875.1/1895-1968 RF00005;tRNA;#(0, 73)
GCACCCGUAGCUCAGCUGGAUAGAGCACCAGACUACGAAUCUGGGGGUCAGGAGUUCGAAUCUCUUCGGGUGC
>AE001659.1/4994-5067 RF00005;tRNA;#(0, 73)
GCACCAGUAGCUCAGUCGGAUAGAGUACCUGGCUACGAACCAGGUGGUCAGAGGUUCGAGUCCUCUCUGGUGC
>AY728223.1/2574-2648 RF00005;tRNA;#(0, 74)
AUUAGGGUGGCAGAGCCCGGUAAUUGCAAAAGAUCUAAAAUCUUUAUACCAAAAGUUCAAAUCUUUUCCCUAAU
>AE017144.1/37039-37112 RF00005;tRNA;#(0, 73)
GCGUUCGUAGCUCAAUUGGAUAGAGCACCAGACUUCGGAUCUGGGGGUUAGGGGUUCGACUCCCUUCGGGCGU
>AF510359.1/459-531 RF00005;tRNA;#(0, 72)
GGGGCCGUAGCUCAGCUGGGAGAUCGCCUGCUUUGCAAGCAGGAUGUCGUCGGUUCGAUCCCGUCCGGCCCC
>AY523784.1/752-826 RF00005;tRNA;#(0, 74)
GUUAGUGUGGCAGAGCCUGGUAAUUGCAAUAGGUCUAAACCUUAUGACUCAGAGGUUCAACCCCUCUCACUAGC
>AL807749.21/15738-15809 RF00005;tRNA;#(5, 70)
GUUGGUCUAGGGGUAUGAUUCUCGCUUCGGUUGCGAAUGGUCUCAGGUUCAAUUCCUGGACGAGC
>AJ310141.1/5217-5149 RF00005;tRNA;#(0, 68)
AAGGUCUUAGCUUAAUUAAAGCAUCUGGGUUGCAUUCAGAAGAUGUGAGAUAAAGUCUUGCAGGUCUU
>U82692.2/1771-1703 RF00005;tRNA;#(0, 59)
GAGGUUUUAGCUUAAUUAAAGUGUCUGGGUUGCAGUCAGAAGAUGUAGGUUAAAUUCUU
>AY139640.1/2112-2181 RF00005;tRNA;#(0, 69)
GGAAGCUUAGGAUCACUUAAACCGAAGGCCUUCAAAGCCUUAAACAAGAGUUAAACCCUCUUAGCUUCU
>BA000023.2/1355777-1355691 RF00005;tRNA;#(18, 75)
GGUUAGAGCGCCGGACUCAUACGGUAAGGGGACAUCCGGUUGUCCGGGGUUCAAAUC
>AF407495.1/2617-2545 RF00005;tRNA;#(0, 72)
UAAAUAGAAGCCCUCUGGCUUGGGUGACUAGCUGUUAACUAGUUUGUUGCGGGAUCGAGGCCCGUCUAUUUA
>CR382136.1/855787-855868 RF00005;tRNA;#(22, 75)
GGCGAAAGACUUGAAAUCUUUUGGGAUUUUCCCGCGCAGGUUCGAGUCCUGCU
>AL732420.13/1191-1262 RF00005;tRNA;#(0, 71)
GGGGAUGUAGCUCAGAGAUAGAGUGUGUGCCUCGUAUGUGUGAGGUCCCAGGUUCAAUCCCCUGCAUCUCC
>AC154038.1/33333-33262 RF00005;tRNA;#(1, 62)
GGGGUGUGGCUCAGUGGUAGAGCACUUGCCUAGCAUGCAUGAAGCCUUGAGUUUAAUCCUC
>AP006475.1/14186-14118 RF00005;tRNA;#(0, 68)
GUUCUUAUAGUUGAAUAACAACGGUGAUUUUUCAUGUCAUUGGUCAUGGUUGAAGUCCAUGUGGGAAU
>AE017354.1/77582-77510 RF00005;tRNA;#(0, 72)
UCCCCGGUAGCUCAGUCGGUAGAGCGGAUGACUGUUAAUCAUUAGGUCACAAGUUCGAGUCUUGUCCGGGGA
>AE001162.1/7199-7272 RF00005;tRNA;#(0, 73)
GCAUUCAUAGCUCAAUUGGAUAGAGCGGCGGACUUCGAAUCCGAAGGUUGCAGGUUCGACUCCUGCUGAGUGC
>AF092412.1/1250-1321 RF00005;tRNA;#(3, 68)
GAUUUAGGUUAAUAUUUAAACCCAAAGCCUUCAAAGCUUUAACUAAAAGUGAAAACCUUUUAAUC
>AY245502.1/186-114 RF00005;tRNA;#(7, 70)
UAGCAAAGAGGAAAAUGCGGUAGAUUUAGGAUCUAUUAUUCAAGAGUUCGAGUCUCUUUUCUA
>AF051097.1/5178-5108 RF00005;tRNA;#(0, 70)
GAUAAUGUGGCCGAGAGUUAAGCGUUGGAUUGUAAAUCCAUUUUAUGGGGGUUCGAGUCCUUCCGUUAUC
>AE017180.1/1669588-1669661 RF00005;tRNA;#(0, 73)
CGGGGCGUAGCGCAGCCUGGUAGCGCACCAGACUGGGGGUCUGGUGGUCGCUGGUUCGAAUCCAGUCGCCCCG
>AE001974.1/1577-1506 RF00005;tRNA;#(0, 71)
GGUUUCAUCGUCCAGCGGCCAGGAUGCCCCGUUGUCUGCGGGAGGACGCGGGUUCGAGUCCCGCUGGGACC
>CP000030.1/1073823-1073752 RF00005;tRNA;#(0, 71)
GGUCCUGUAGCUCAGUGGUAGAGCAGGUGGCUUUUAAUCACCGUGCCGCGCGUUCGAUCCGCGCCGGGACC
>AJ235270.1/111947-112020 RF00005;tRNA;#(1, 72)
GCGGGGUGGAGCAGUUCGGUAGCUCGUCAGGCUCAUAACCUGAAGGUCGUUGGUUCAAAUCCAGCCCCCGC
>AE013423.1/8541-8467 RF00005;tRNA;#(0, 74)
GGGAUAGUAGGGUAGCUUGGUCCAUCCUCGAGCGUUUGGGACGCUUGGACCGCGGUUCAAAUCCGCGCUAUCCC
>AF482987.1/4833-4763 RF00005;tRNA;#(0, 70)
UAGGAAGUGGUGUAAUGGAAACACUUGGAGUUUUGAUCUCCAUAAUAUGGGUUCAAAUCCCUUCUUUCUA
>AE002148.1/9975-9902 RF00005;tRNA;#(0, 73)
GCACCCAUAGUUCAAUUGGUUAGAAUAUAUGCCUUCGAAGCAUAGGGUUAGGAGUUCGAGUCUCUUUGGGUGC
>AJ307410.1/3900-3972 RF00005;tRNA;#(0, 72)
UGAGUUGUAGAUUAAUUGGCAAAUCACUUAAAUUUGAGUUAAGACUAUGAAAGUUCGAAUCUUUCCAAUUCA
>X53447.1/83-165 RF00005;tRNA;#(0, 82)
CCGGCUUUGGCGCAAUGGUAGCGCGAUUGACUGUAGAAUUUAAAGUGAUCAAUCGGUUGCUAGUUCGAAUCUGGCAAGCCGG
>AF092417.1/92-22 RF00005;tRNA;#(0, 70)
UAGAAAGAGGUGUAUAGGUAGCACGAAGAGUUUUGAUCUCUUUGGAUCAGGUUCGAGUCCUUUCUUUUUA
>AJ319880.1/508-575 RF00005;tRNA;#(0, 67)
UCUGAAAUGGCAGAUUAGUGCUGUAGAUUUAAGAUCUACCCAAGAAAGUUAAAAUCCUUCUUUCAGA
>AY708148.1/470-400 RF00005;tRNA;#(3, 69)
AAAGAAGCAUGGUGGAAUUGCGAAGGGUUUUGAUCCCUUAAGUGUAGGUUCGAUUCCUACUUUUUU
>AF494278.1/60439-60526 RF00005;tRNA;#(7, 61)
UGGUCGAGUGGUUGAUGGCUCCGGUCUUGAAAACCGGCGUAGUUUCUAAGACUA
>AY523771.1/1935-1865 RF00005;tRNA;#(0, 70)
UAGGAGGUGGUAUAAUGGGAGUACGGAGAGUUUUGAUCUCUCAAGUGCAGGUUCAAUUCCUGUCUUUCUA
>AC016907.6/54136-54208 RF00005;tRNA;#(0, 72)
GGGCCAGUGGCUCAAUGGAUAAUGCGUCUGACUAAGAAUCAGAAGAUUCCAGCCUUGACUCCUGGCUGGCUC
>AE015795.1/3200-3283 RF00005;tRNA;#(0, 83)
GCAGAUGUGGUGGAAUUGGUAGACACGCCAGCUUCAGGUGCUGGUGCCCUUGCGGGCGUGGAGGUUCAAGUCCUCUCAUCUGU
>CR407594.22/101436-101365 RF00005;tRNA;#(0, 71)
GACUUGUUAGUCUAGGGGUAUGAUUCUCGCUUAGGUUGCGAGAGGUCUUGGGUUCAAAUCCUGCAUGAGUC
>CR522870.1/721311-721237 RF00005;tRNA;#(0, 74)
CGGGGCGUAGCGCAGCCUGGUUAGCGCGCCUGCCUUGGGAGCAGGAGGCCGUAGGUUCGAAUCCUACCGCCCCG
>AF443253.1/864-934 RF00005;tRNA;#(0, 70)
ACUUUUAAGGGAGAAUAGCCAUCCAAUGGUCUUAGGAACCAAAAUUCUUGGUGCAAAUCCAAGUAAAAGU
>AY273131.1/1290-1218 RF00005;tRNA;#(0, 72)
UAGAGUGAGGCUCACUGGAUAGAGUUUUUAGCUGUUAACUAAAUUAUUGUAGGAUCAAGGCCUACCAUUCUA
>AL445064.1/115214-115142 RF00005;tRNA;#(0, 72)
GGGGCCGUGGGGUAGCUUGGUAUCCUGCCAGCUUGGGGUGCUGGUGACUUGAGUUCAAUUCUCAACGGCCCC
>AJ414153.1/152197-152268 RF00005;tRNA;#(0, 71)
GUCCCCGUAGUUAAACGGAUAUAACAAGCCCCUCCUAAGGGCUAGUUACUGGUUCGAUUCCAGUCGGGGAC
>AY585338.1/3846-3776 RF00005;tRNA;#(0, 70)
UAGGAAGAAGUAUAGUGGGAGUACAGAGAGUUUUGAUCUCUCAGGGGUAGGUUCAAUUCCUAUCUUUCUA
>J04815.1/1-73 RF00005;tRNA;#(0, 72)
GCAAAGGUAGCUUAACAGAUUAAAGCAUAGCACUGAAAAUGCUUCAAAGAGAGUUAAAGUCCCUCCCUUAGC
>AC024209.1/23129-23056 RF00005;tRNA;#(0, 73)
ACCCGUGUAGCCUAAAUGGAUAAGGCAUCGGUCUCCUAAACCAAAGGAUGCGGGUUCGAGUCCUGCCACGGGU
>AE004980.1/7577-7649 RF00005;tRNA;#(0, 72)
GCCGCCAUAGCUCAGUUGGUAGAGCACGUGGUUGUUACCCACGUUGUCCCAGGUUCGAGCCCUGGUGGCGGC
>AP002939.1/10002-10071 RF00005;tRNA;#(0, 69)
AGGUGGUUAGUCUAAGAAAAAACAUUUGGUUUCGGCUCAAAAAUUUGUGGUUUAAGUCCAUAACUACCU
>AF059511.1/4922-4994 RF00005;tRNA;#(0, 72)
GCGCUCGUGGCCCAAUGGAUAAGGCGUCUGACUUCUAAUCAGACGAUUGUGGGUUCGAUCCCCACCGAGCGU
>M97651.1/213-285 RF00005;tRNA;#(0, 72)
CAGAGUGUAGCAUAAUAGGUAAUGUGUCUGUUUUGGGAACAGAAGACUAUAGGUUCGAGUCCUGUCACUCUG
>AL606986.27/203863-203932 RF00005;tRNA;#(0, 57)
GAGAAUAGCUCAGUGGUAGAGCAUUUGUCUAGAAUGCAUAAGACCCUGGGUUCAAUC
>AF116775.1/23420-23492 RF00005;tRNA;#(0, 72)
GGUUGAAUAGUAUAGUUGGUUAUUAUAUUGAAUUGCAAAUUCAAUGAUGUAAGUUCAAAUCUUACUUUAACC
>AB027295.1/53273-53344 RF00005;tRNA;#(1, 70)
UCGGGGUAGUGUAAAGGUUCGCAUACAGGGCUCAUAACCCUAUGGUCUUGGUUCGAUUCCAGGCCCCGA
>BX649506.13/54044-53972 RF00005;tRNA;#(0, 53)
UCCUGGAAAGCUCAGUCAGUUGAGCAACAGGCUUUUAAUCUGAGGGUCCAGGG
>AF304319.1/6312-6394 RF00005;tRNA;#(0, 66)
GGAUUGAUGUCUGAGUGGUCAAUAGAAAUAGACUGUAAAUCUAUAGAAUUUAUUCUUCAUCGGUUC
>AC092156.2/85591-85662 RF00005;tRNA;#(0, 71)
UAGAACGUGGUGUGGUAGGUCACAUGGAGAAUUUUGGAUUCUCAGGGAUAGGCUCAAUUCCUAUAGUUCUA
>AE016969.1/76036-76109 RF00005;tRNA;#(0, 73)
GCGCCCAUAGUUCAAUUGGAUAGAACAUCUGACUUCGGAUCAGACGGUUAUAGGUUCAAGUCCUAUUGGGCGC
>AC160560.2/182942-183014 RF00005;tRNA;#(1, 63)
GGGGUGUAGCUCAGUUGGCCGAGCGCUUGCCUAGCAUGCAUGAGACCCUGGGUUCAAUCCCC
>AJ003147.1/155382-155454 RF00005;tRNA;#(9, 72)
GCUCAGCCGGUAGAGCACAAGACUCUUAAUCUCAGGGUCGUGGGUUUGAGCCCUGUGUUGAGC
>AE006470.1/710427-710500 RF00005;tRNA;#(0, 73)
GUGCCCGUAGCUCAACCGGAUAGAGCAUCAGCCUUCUAAGCUGAGGGUUACAGGUUCGAGUCCUGUCGGGCAU
>AF407540.1/2550-2482 RF00005;tRNA;#(0, 68)
AAGGUCUUAGCUUAAUUAAAGUAUCUAAGUUGCAUUUAGAGGAUAUAAAUUAAAGUUUUAUAGGUCUU
>X97707.1/14196-14128 RF00005;tRNA;#(0, 68)
GUUCUUGUAGUUGAGGUACAACGAUGUUUUUUCAUACCAUUGGUCAUAGUCACAGUCUAUGCGAGAAC
>U50053.1/358-287 RF00005;tRNA;#(0, 71)
CAGAAAAUAGUUUAAAAGGAGAACGGUAGCUUUGGGAGUUGCUGGUGCAAGUUUUUAAUCUUGUUUUUCUG
>AE006470.1/563586-563513 RF00005;tRNA;#(0, 73)
GGGCCCUUAGCUCAGUUGGUCAGAGCAAGCGACUCAUAAUCGCUGGGUCGUAGGUUCAAGUCCUACAGGGCCC
>AF047723.1/4273-4201 RF00005;tRNA;#(0, 72)
GCCCUUCUAGCUCAGUCGGUAGAGCGCACGGCUCUUAACCGUGUGGUCGUGGGUUCGAGCACCACGGGGGGU
>AP004419.1/11730-11799 RF00005;tRNA;#(0, 69)
GUAAAUAUAGUUUAAACCAAAAUGUUAGAUUGUGAUUCUACAGACAGAGGUUAAACUCCUCUUAUUUGC
>CR388124.15/44196-44126 RF00005;tRNA;#(1, 70)
UCCAUAUACCUAGCGGCCAGGAUUCCUGGUUUUCACCCAGGUGGUCCGGGUUUGACUCCCGGUAUGGGA
>AP002943.1/7111-7041 RF00005;tRNA;#(1, 69)
AGAAAGUGACAGAGUGGCCAUGUGGUUGGCUUGAAACCAGCCCACGGGGGUUCAAUUCCUCCCUUUCU
>AY523775.1/1904-1834 RF00005;tRNA;#(0, 70)
UAGAAAAUGGUAAAAUGGAAUUACAGGGGGUUUUGAUCUCCCAGGUGUAGGUUCAAUUCCUACUUUUCUA
>AF128501.1/158-87 RF00005;tRNA;#(0, 71)
UAGGGUGUAGUAUUAUUGGGCAUACGAAGAGUUUUGGACUCUUAGAUGGAGGUUCAAGUCCUUUCUUCCUA
>AB183560.1/4399-4470 RF00005;tRNA;#(0, 71)
GUGAAUUUAGUUUAAAAGAAAAAACGCUUAACUUGCACUUAAGAAAUUUAGGUUUAAUUCCUUAAAUUCAC
>AF022186.2/84875-84804 RF00005;tRNA;#(0, 71)
GCCUUUGUAGCUCAGUGGUAGAGUGUUUCCUUGGUAAGGAAAAGGCCAUGAGUUCAAUUCUCUUCAAAGGC
>AP002952.1/7850-7924 RF00005;tRNA;#(0, 74)
CGCUGAGAAGCUAAAUUGGGCCCUAGCGUUAGCCUUUUAAGCUAAAGAUUGGUGGCCCCCAACCACCCUUAGCG
>AE017340.1/1906133-1906205 RF00005;tRNA;#(0, 72)
GGUUGCUUAGCUCAGUUGGGAGAGCAUCGCCCUUACAAGGCGAGGGUCACUGGUUCGAGCCCAGUAGCAACC
>AY523780.1/1936-1866 RF00005;tRNA;#(1, 68)
AGAAAAUAGUAUAAUGGAAAUACGGAGGGUUUUGAUCUCUCAGCUGUAGGUUCAAGUCCUGUUUUUU
>AY687385.1/5177-5109 RF00005;tRNA;#(0, 68)
AAGGCUUUAGCUUAAUUAAAGUAUCUGGGUUGCAUUCAGAAGAUAUAGGAUAGGGUCUUAUAAGUCUU
>BX942815.11/134991-134918 RF00005;tRNA;#(1, 72)
GCGCUGUGGCUUAGUUGGUCAAAGCGUCUGUCUAGUAAACAGAAGAUCCUCGGAUCAACUCCCAGAAGUGC
>AF041470.1/1-73 RF00005;tRNA;#(0, 72)
GCCUGCGUGGCGAAAUGGUUAUCGCUUUUGACUUCUAAUCAAAGGAUUCCGGGUUCGAAUCCCGGCGUGGGU
>AP002918.1/7139-7069 RF00005;tRNA;#(1, 69)
AGAAAGUGGCAGAGUGGAGUUGUGAAUGGCUUGAAACCAUUAAACGGGGGUUCGAUUCCCUCCUUUCU
>AF092392.1/1409-1337 RF00005;tRNA;#(0, 72)
UAGGCAGAUGCUCGUUGGUUUGAGUCUUUAACUGUUAAUUAAAAGUUUGUAGGAUCGAAGCCUUCCUGUCUA
>BX571813.8/213603-213522 RF00005;tRNA;#(6, 57)
GUGGCUGAGUGGUUAAGGUGAUGGACUUGAAAUCCAUUGGGAUCUCCCCGC
>AF449323.1/2454-2524 RF00005;tRNA;#(0, 70)
AGGGGUUUAGGAUAAGACAAGACCAAAGGCCUUCAAAGCCUUAAGCGGGAGUGAAAAUCUCUCAACCCUU
>AC101684.13/195350-195278 RF00005;tRNA;#(0, 72)
CAGGGUGAAACUCCAGUGUUAAAGUGCUUGCCUAACAUGCAAAAAGCCCUGGGUUCAAUCCCCAGCGCCCUG
>AL445066.1/55976-56047 RF00005;tRNA;#(0, 71)
GCCGGGGUGGGGUAGUGGAUAUCCUUGGGGACUGUGGAUCCCCGGACCCGGGUUCGAUUCCCGGUCCCGGC
>AF193903.1/10132-10204 RF00005;tRNA;#(0, 72)
GGGUGGUUAGCUCAAUUGGUAGAGCAUUUCAUUUACACUGAAAGGGUUACAAGUUCGAGUCUUGUACCGCUC
>AB042240.3/36616-36548 RF00005;tRNA;#(2, 62)
GAGUAUAGAGCAGUUUGGUAGCUCAUAAGGCUCAUAACCUUGGGGUUGCGGGUUCGAUUC
>BA000016.3/2666358-2666286 RF00005;tRNA;#(0, 72)
GCACCAUUAGCUCAGUUGGUAGAGCACCUGACUCUUAAUCAGGGAGUCCAGGGUUCGAAUCCCUGAUGGUGC
>AJ344328.1/8310-8382 RF00005;tRNA;#(0, 72)
CGGUUUGUAGUUUAAUUGGCAAAACAUAGUUCUCAUGAAGCUAACAAUGUAGGUUCAAUUCCUACCAAACCG
>AB084514.1/13877-13807 RF00005;tRNA;#(0, 70)
CAGAAUAAAGCUAGAUAGUUGAGCAUUUCAUUUACACUGAAAAAAAUUCUGUGCAAUUCAGAGUAUUCUG
>AP006628.1/559802-559730 RF00005;tRNA;#(0, 72)
GGGGCUUUAGCUCAGCUGGAAGAGCAUCUGUCUUGCACACAGAAGGUCAGCGGUUCGAUCCCGCUAAGCUCC
>CP000025.1/498441-498514 RF00005;tRNA;#(0, 73)
GUCCUCGUAGCUCAGCAGGAUAGAGCGCAAAAUUCCUAAUUUUGAGGCCGUGAGUUCGAAUCUCGCCGUGGAC
>BA000011.4/708186-708114 RF00005;tRNA;#(0, 72)
GCCCCGGUAGUGUAGUGGCCUAUCAUACAGGCCUGUCGAGCCUGUGACAUGGGUUCAAAUCCCGUCCGGGGC
>BX296548.20/172060-172131 RF00005;tRNA;#(2, 52)
CCUGGUGGUCUAGUGGUUAGGACUCAGUGUAUUCACUGCUGCAUCCCAGG
>AC115858.14/146875-146804 RF00005;tRNA;#(0, 71)
UCCCUGGUGGUCUAGUGGUUAGGCUUUGGUGCUCUCACCUCCAUGGCCCAGGUUUGAUUCCUGGUCAGGGA
>AP004404.1/16539-16608 RF00005;tRNA;#(0, 69)
GGUAAAAUCAGCUAAGACAAGCUUUUGGGCCCAUACCCCAAACAUGUAGGUUUAACUCCUUCUUUUGCU
>AY283928.2/174191-174118 RF00005;tRNA;#(0, 73)
GUGGCAGUGGGUGAAGUGGAAAUACCCCCGGGUUGUGAUUCCGGAAGAUGCGGGUUCGAUCCCCGUCUGUCAC
>AY274059.1/2670-2598 RF00005;tRNA;#(0, 72)
UAGACAGAAGCUCGCUGGUUUGAGCACCUAGCUGUUAAUUAGGGUGUUAUGGGAUCAAGGCCCGUCUGUCUA
>AY523765.1/1896-1826 RF00005;tRNA;#(0, 70)
UAGAGAGUGGUAUAUCGGGAGUACGGAGGGUUUUGAUCUCUCAGGUGCAGGUUCGAUUCCUGUCUCUCUA
>AB002583.1/125061-124987 RF00005;tRNA;#(0, 74)
GCGGAUGUGGUGAAAUUGGUAAACACGCAUGCUUGAGGGGCAUGUUUUUUGCGAGUUCGAGUCUCGCCAUCCGC
>AY791693.1/23692-23764 RF00005;tRNA;#(9, 72)
GCUCAAUUGGUAGAGCAAGACACUGAAAAUGUUUAGGUUAUUGGUUCAAGUCCGAUCUUGGGC
>AL590457.2/2236-2165 RF00005;tRNA;#(0, 71)
GCUCUUGUAGCUCAGUGGUAGAGCGCUUGCCUAGUAAGCAAGAGGCCCAGUGUUCAAGUCACUGCUGGAGC
>BA000035.2/2833871-2833941 RF00005;tRNA;#(0, 70)
GCCGGUGUAGUUCAAUGGUAGAACCCCUGCUUCCCAAGCAGGCGGCGCGGGUUCGAUUCCCGUCACCGGC
>AF142659.1/73-145 RF00005;tRNA;#(1, 63)
AGGGUAUAGCUCAAGUGGCAGAGUGCAUGCUUAGCAUGCAUGAGGUCCUAGGUUCAAUCCCU
>AC152564.1/5113-5042 RF00005;tRNA;#(0, 71)
GGCAGUGUGGCUCAGUGGAAAGAGCCCGUCCUUGGGAGUCUGAGGUCGUGGGUUCCAAUCCCGCCUCUGUC
>AY273100.1/1067-1135 RF00005;tRNA;#(0, 68)
AGAAACUUAGGAUAAUUAGACCAAAAGCCUUCAAAGCUUUAAGUAGGAGUUAAAACCUCUUAGUUUCU
>AF092421.1/1409-1337 RF00005;tRNA;#(0, 72)
UAGAUAGAUGCUUAAUGGUUUAAGCUUUUAAUUGUUAAUUAGAGGAUUGUAGGAUCAAAGCCUUCCUGUCUA
>AY962590.1/5636-5565 RF00005;tRNA;#(0, 71)
GGGAUUAUAGAUUAAUUGGUAAAUCUUACGCUUUGCAUGCGUAUGUUAUCGGUUCAAUUCCGAUUGAUUCC
>AC126028.4/14580-14512 RF00005;tRNA;#(0, 68)
GGUCUUGUGCUCAUUGGAAGCCUCUGUCUGACCAUACAGAUGAUCCAGGUUCGAAUCCUGGCAAGGCC
>AY728233.1/6909-6978 RF00005;tRNA;#(0, 69)
AAGAUGUUAGUAAAACAAAUUACAAAGCCUUGUCAUGGCUUCAUUACUAGUUUAAAUCUUGUACAUCUU
>AY863211.1/56263-56336 RF00005;tRNA;#(0, 73)
GAGAAUGUAAUUCAAUUGGCUAGAAUAGUAAGCUUUUAUCUUAUCUUAUCAGAGUUCGAGUCUCUGCGUUCUC
>AE001151.1/3007-3095 RF00005;tRNA;#(22, 81)
AUGGGGCUUCCUGCUAAGAAGUUGUCCUUUUAAAAGGGGACCAUGGGUUCGAAUCCCAU
>AF234898.1/315-388 RF00005;tRNA;#(0, 73)
GUUAGUGUGGCAGAGUCCGGUAAAUGCGAAAGGCCUAAGCCCUUACUACAGAGGUUCAAGUCCCCUCACUAAC
>CP000090.1/568555-568482 RF00005;tRNA;#(0, 73)
GGCGAAUUAGCUCAGUCGGUUAGAGCGACGGAAUCAUAAUCCGCAGGUCCGGGGUUCGAGUCCCUGAUUCGCC
>AF288092.1/47149-47220 RF00005;tRNA;#(1, 60)
GACUUGUAGCUCAAUGGUAGAGCAGUCCCCUCAUAAGGGAUUGGUCGUGGGUUCGAUUC
>AE004030.1/453-366 RF00005;tRNA;#(8, 61)
GGCAGAGUGGUUGAAUGUACCUGACUCGAAAUCAGGCAGGCGUUUAUAGCGCC
>AY245491.1/377-306 RF00005;tRNA;#(0, 71)
CAGGAAAUAGUUUAAUAGAAGAAUAGUAACUUUGGGAGUUACUGGUAUAAGUCUAAAGUCUUGUUUUCCUG
>AF301594.1/11384-11452 RF00005;tRNA;#(0, 68)
AGUUAAUUAGCUUAAAGAAAGCUUAUAUUUUGAAAAUAUAAGAAAAAGGCUUAAUUCCUUUAUUAACU
>AJ604531.1/8903-8830 RF00005;tRNA;#(0, 71)
GGGGGUGUAAUCGAAUUGGCAUAGGUACUGGACUUAAAAUUCAGGUUUUGUGGGUUCGAAUCCCACCACCC
>D10745.1/242-323 RF00005;tRNA;#(0, 81)
GCUAUUUUGGUGGAAUUGGUAGACACGACGCACUUAAAAUGCGUUACUAUAAAGUAUAAAAGUUCAAGUCUUUUAAGUAGC
>AL591980.1/91462-91390 RF00005;tRNA;#(0, 72)
GCGGAUAUGGCGAAGUGGUUAACGCACCUGAUUGUGGUUCAGGCAUUCGUGGGUUCGAUUCCCAUUAUCCGC
>AB126005.1/3277-3344 RF00005;tRNA;#(0, 67)
AAGAAAUUAGUUAAACUAUAACCUUAACUUGUCAAGUUAAAAUUAUUUAUUAAAAUAAAUAUUUCUU
>AC120887.2/78025-77937 RF00005;tRNA;#(13, 64)
AGUGGACUAAAGCGGCGGAUUGCUAAUGCGUUGUACAAUUUUUUUUUUACU
>AY369024.1/255-184 RF00005;tRNA;#(0, 71)
UAGAGGAUAGUAUAAUGGGUAGUACAUAAAGUUUUGAGCUUUAGUGUGUAGGUUCGUGUCCUGUUCUUCUA
>AF217344.1/38-110 RF00005;tRNA;#(0, 72)
GUGAAUUUAGUUUAAAAGGAAAAAACACCUAACUUGCAAUUAGGAAAUCUAGGUUUAAAUUCUAGAAUUUAC
>AE009951.2/86200-86116 RF00005;tRNA;#(9, 60)
GCGGAAUAGGUAGACGCACAGGACUUAAAAUCCUGUGGUACUUAGUACCGU
>CR382138.1/1059455-1059527 RF00005;tRNA;#(0, 72)
GGGCGUGUGGCGUAGUUGGUAGCGCGUCUGCCUUGCAAGCAGAAGGUCACUGGUUCGAUUCCUGUCUCGUCC
>AE009747.1/9396-9308 RF00005;tRNA;#(10, 60)
UCUAGCGGUUAGGAUGGCGGGUUGUGGUCCCGUUGCGGCGAGCCGCGGGA
>AY245498.1/268-339 RF00005;tRNA;#(0, 71)
UAGAAAAUAGUGUAAGUAGUAAAACUAAGAAAUUUGAAUUCUUAGAUAUAAGUGCAAUUCUUAUUUUUCUA
>AE001225.1/6098-6172 RF00005;tRNA;#(0, 74)
GCCAACUUAGCUCAGUCGGUCUAGAGCGCGUGAUUUGUAAUCUCGAGGUCUAGGGUUCGAAUCCCUAAGUUGGC
>BA000043.1/1788402-1788331 RF00005;tRNA;#(0, 71)
GGGGCGUUAGUUCAGGGGGAGAACGCUUCGCUGGCAGCGAAGAGGUCAGGGGUUCAAAUCCCCUACGCUCC
>AF217811.1/11529-11597 RF00005;tRNA;#(0, 68)
GUAGACAUAGUUUAAAUAAAACGUUAGAUUGUGAAUCUAAUAAUAGAAACUAAACCUUUCUUGUCUAC
>BX004873.10/832-761 RF00005;tRNA;#(0, 71)
GGUUCCAUUGUGUAAUGGUUAGCACUCUGAACUCUGAAUCCAGUGAUCUGAGCUCAAAUCUCGGUGGGACC
>U82690.1/158-87 RF00005;tRNA;#(0, 71)
UAGAGAGUAGUAUAGGUGGGAGUACUAAAAAUUUUGGGUUUUUAGGUGUUGGUUCGAGUCCUUCUUCUCUA
>AC121929.2/134324-134396 RF00005;tRNA;#(0, 72)
GCCCAGAUAGCUCAGUGGGUAGAGCAUGAGACUCUUAAUCUCAGGGUCAUGGGUUCAUGCCCCAUGUUGGGU
>AE000928.1/16473-16555 RF00005;tRNA;#(22, 80)
AGGGGGAGGACUUAAGAUCCUCUGGCGCAGGCCUUCGAGGGUUCGAAUCCCUUCCCCU
>AF128516.1/158-87 RF00005;tRNA;#(7, 71)
UAGUAUAGUAGGGAAUACGGAAAAUUUUGGAUUUUUUGUCGGAGGUUCGAAUCCUUUUUAGCUA
>AF176901.1/1301-1233 RF00005;tRNA;#(0, 68)
CAGAGAAUAUUUUAAUUAGAAUUUUAGCUUUGGGAGCUAAUGGUAAAAGUUUGAUCCUUUUUUCUCUG
>J04815.1/1966-2036 RF00005;tRNA;#(0, 70)
AAUAAGAUGGCUGAGAGAACAAGCGGUGGAUUGUAAAUCCAUACACAAAGGUUAAAUCCCUUUUCUUAUU
>X80245.1/1219-1285 RF00005;tRNA;#(0, 66)
AAGAUCUUAAGUUAAUAAAACUAAUAACCUUCAAAGUUAUAAUUAAAAGUUAUUCUUUUAGGUCUU
>AY326047.1/952-1021 RF00005;tRNA;#(0, 69)
CAAAGUAUAGCUUAAUUUAAAGCUUUUCGCUUACACCGAAAAUAUGUCCGUUAAAUUCAGACUACUUUG
>AP004426.1/10021-10092 RF00005;tRNA;#(0, 71)
ACCUUUCUAGUACUAACACCAGUAUAAGUGACUUCCAAUCACCCGGUCCUGGUUAAAACCCAGGGAAAGGU
>D38199.1/199-129 RF00005;tRNA;#(0, 70)
UAGGGGAUACUACAAUGGAAGUAGGAAGAAUUUUGGAUUCUUUUGUGCAGGUUCAACCCCCGCUCCUCUA
>AE010291.1/6041-5967 RF00005;tRNA;#(0, 74)
GGGGCCGUAGGGUAGCUUGGCCCAUCCUGCGGGCUUCGGGAGCCCGCGACCCGGGUUCAAAUCCCGGCGGCCCC
>AF407539.1/1304-1234 RF00005;tRNA;#(0, 70)
UAUAGGGUAGUAUAAAGGAAGUACAUGAAAUUUUGGGUUUCUUGGUGUAGGUUCAAGUCCUGUCUCUUUA
>AE017305.1/47875-47948 RF00005;tRNA;#(0, 73)
GGCGGCGUAGCUCAGGUGGUCAGAGCACACGACUCAUAAUCGUGGUGUCGUGGGUUCGAGUCCCACCGCCGCC
>BX470161.8/116104-116031 RF00005;tRNA;#(0, 73)
GGCUCCUUAGCUCAACUGGAUAGAGCACCGACCUUCUAAGUCGGGGGUUGCAGGUUCGAUCCCUGCAGGAGUC
>AJ508398.1/5025-4957 RF00005;tRNA;#(0, 68)
AAGGGUUUAGCUUAAUUAAAGCGUUCGAUUUGCGUUCGAAGUAUGCAAGAUAAAAGCUUGUAAUUCUU
>L37095.1/936-1008 RF00005;tRNA;#(0, 72)
AAGGCUAUAGCUUAAUAGGUAAAGCGGACCACUCAUGAUGGUUUGAGUAAAUGUUCGAGUCAUUUUAGUCUU
>AP006841.1/4793810-4793738 RF00005;tRNA;#(0, 72)
ACGGGAGUAGCUCAGUUGGUAGAGCACCGGUCUCCAAAACCGGGUGUCGGGAGUUCGAGCCUCUCCUCCCGU
>U71329.1/224-154 RF00005;tRNA;#(1, 68)
AAAGGGUAGUAUAGUGGAGGUACGGAGAAUUUUGGGUUCUCAAGCAUAGGUUCAAUUCCUAUCUUUU
>AF222718.1/29013-29081 RF00005;tRNA;#(3, 69)
AAGAUAACUUAAUCGGUAGAGUAGUGGAAUCAUAAUCCAUUUGUUAUGGGUUCAAGUCCCAUUCUU
>AP004438.1/2893-2966 RF00005;tRNA;#(0, 73)
AUUGGGGUGGCAGAGCCCGGAUUCGCGAAAGGCCUAAGCCCUUUCCCACGAAGGUUCAAAUCCUUCCCCCAAU
>CP000083.1/3398587-3398517 RF00005;tRNA;#(0, 70)
GGCGGGUUGGCAGAGUGGUUAUGCAGCGGAUUGCAAAUCCGUGUACACCAGUUCGAUUCUGGUAUCCGCC
>AB054128.1/3951-3881 RF00005;tRNA;#(0, 70)
UAGAAAGUGGUGUAGUGGAAACACUUAGAGUUUUGAUCUCUAAGAUAUGGGUUCGAGUCCCUUCUUUCUA
>AE001704.1/4355-4283 RF00005;tRNA;#(0, 72)
GCGGGUGUAGCUCAACUGGUAGAGCAUCGGCCUUCCAAGCCGAGGGUUGCGGGUUCGAGUCCCGUCGCCCGC
>BA000016.3/2280751-2280669 RF00005;tRNA;#(0, 82)
GCAGAUAUGGUGGAAUGGCAGACACGAUAUCUUGAGGGGGUAUUACUUUUAGGAGUGUGCGGGUUCAAGUCCCGCUAUCUGC
>AB051197.2/9602-9674 RF00005;tRNA;#(0, 72)
AUCUUUCUAGUAUUUAACAUUAGUACAAGUGACUUCCAAUCAUUUAGUCCUGGUUAAAGUCCAGGGAAAGAU
>BA000011.4/1351095-1351023 RF00005;tRNA;#(0, 72)
GCAGGUGUGGUGUAGCCUGGUAGCACGAGAGCCUUCCAAGCUUUCGACUCGGGUCCAAAUCCCGACACCUGC
>X95276.2/13242-13313 RF00005;tRNA;#(0, 71)
ACAAAUAUAGUUUAAUCGGUAAAAUAUUAAUUUUCCAAAUUAAUGAUAUGGAUUCAAUUUCCAUUAUUUGU
>BX294153.1/170882-170809 RF00005;tRNA;#(1, 72)
GCGGGAUGGAGCAGCCCGGUAGCUCGCGAGGCUCAUAACCUCGAGGUCGUCGGUUCAAAUCCGGCUCCCGC
>AB054132.1/3952-3882 RF00005;tRNA;#(0, 70)
UAGAAAGUGGUGUUAGUGGAGCACUAAGAGUUUUGAUUUCUUGGGUAUGGGUUCAAGUCCCAUCUUUCUA
>AF528752.1/1706-1635 RF00005;tRNA;#(0, 71)
GGUAAAAUGGCCGAAUGUCUGAGGCAGUGAAGUGUAGUUUCACCCACAGGGGUUUAAUUCCUCUUUUUAUC
>AY596297.1/2445667-2445737 RF00005;tRNA;#(0, 70)
UCCGGGUUGGGGUAGUGGUAUCCUUCAGCCUUGUGGUGGCUGAGACGUGGGUUCAAUUCCCGCACCCGGA
>AF287134.1/245-175 RF00005;tRNA;#(0, 70)
GGCUAUAUCGUAUAUUGGUAAUACAAUAGAUUGCAAAUCUGUUUAAAUUUGUUCGAUUCAAAUUAUAGCC
>AL935259.1/50121-50049 RF00005;tRNA;#(1, 71)
GCCCGCUGGUCAAAUUGGUUAAGACGUCGCCCUCUCAAGGCGGAGUUACGGGUUCGAUCCCCGUGCGGGU
>AJ604530.1/5285-5213 RF00005;tRNA;#(0, 72)
CAGUGCGUAGCGGAGUUGGUAGCGUGGGAGCCUUGGAUGCUUCGGGUCGCAGGUUCGAGUCCUGCCGCACUG
>AB113826.1/72-1 RF00005;tRNA;#(15, 72)
UUGGAGAUACGAGGAGUUUUGGACUCCUAGAUGGGGGUUCGAGUCCUCUUUCUCUAA
>AL590448.1/200354-200282 RF00005;tRNA;#(0, 72)
GCCAUUAUAGCUCAGUAGGUAGAGCUUUAGCUUUGUAAGCUAAGGGUCCUGGGUUCGAGUCCCAGUGGUGGC
>AY523766.1/1902-1832 RF00005;tRNA;#(3, 69)
GGAGAAGUAUAAAGGAAGUACAAAGGGUUUUGAUCCCUUAGGUAUAGGUUCAAUUCCUAUUUCUUU
>X73846.1/1-72 RF00005;tRNA;#(0, 71)
GGGGGUGUAGCUCAGCUGGGAGAGCGCCUGCUUUGCAAGCAGAUGUCAUCGGUCAGAUCCCGUUCACCUCC
>AF085606.1/531-461 RF00005;tRNA;#(0, 70)
UAGGAGGUAGUAUAAUGGAAGUACGAAGAAUUUUGAGUUUUUAAGUACAGGUUCAUUUCCUGUUUUUCUA
>AB002583.1/66252-66180 RF00005;tRNA;#(2, 64)
CGGGAUAGCUUAAUUCAUAGAACAGAGGACUGCAAAUCCUUGUGUCACAAGUUUAAAUCUCG
>BX649556.9/112064-111991 RF00005;tRNA;#(0, 73)
GGCACUGUGGCUUAGUUGGUCAAAAUGCCUGUCUAGUAAACAGGAGAUUUUGAGUUUGAAUCCCAGCAGUGCC
>BX842650.1/328431-328343 RF00005;tRNA;#(9, 64)
GCGAAAUCGGUAGACGCACAGGACUUAAAAUCCUGAGCUUCGUUUAAACGGGCGU
>AF222718.1/31438-31509 RF00005;tRNA;#(10, 72)
CUCAGUGGUAGAGCGUACGACUGUUAAUCGUUUGGUCGUAGGUUCAAAUCCUACUUGUAGAG
>AF425321.1/1895-1827 RF00005;tRNA;#(0, 68)
AAGGUUUUAGGUUAAUUAAACCGAAAGCCUUCAAAGCUUUUAAUAAAAGUAUUAGUCUUUUAAACCUU
>AC084158.2/155964-155893 RF00005;tRNA;#(0, 71)
UCCUAUGUGGUCUAGUGGUUAGGAUUCGUGGUUUUCACCCACGCGGCCCGGUUUCGAUUCCCGGCAUGGGA
>AF051097.1/14770-14842 RF00005;tRNA;#(0, 72)
GCCCCGAAAGCUUACCUGUCUAAGCUCUGGUCUUGUAAACCAGCGACGAAGGGUUAGACUCCCUUUCGAGGC
>AP004102.1/15593-15524 RF00005;tRNA;#(0, 69)
CAGAGGGUAGUUUAAUUUAAAAUUUUAGCUUUGGGAGCUAAAGAUAGGAGUUAAAAUCUCUUCUCUUUG
>BA000043.1/248360-248449 RF00005;tRNA;#(6, 63)
GUACCCAAGUGGCUGAAGGGGACGGUUUGCUAAACCGUUAGGUCGUGGCUUUACGGC
>AB016274.1/12120-12192 RF00005;tRNA;#(0, 72)
GCUCCUAAGGGAUAAUAGCCCAUCCAUUGGUCCUAGGAACCAAAAACUCUUGGUGCAACUCCAAGUAGUAGC
>BX572100.1/212047-211974 RF00005;tRNA;#(0, 73)
GCGCCUGUAGCUCAGCGGAUUAGAGCAUCUGACUACGGAUCAGAGGGUCGGGAGUUCGAAUCUCUCCAGGCGC
>AL929354.1/148303-148221 RF00005;tRNA;#(0, 82)
GCACGGGUGCCCGAGUGGUUAAGGGGGUGGACUUAAGAUCCUCUGGUCACUAGACCGCGUGGGUUCGAACCCCACCUCGUGC
>AF538045.1/1892-1965 RF00005;tRNA;#(0, 73)
GUGUAAGUAGAUCAAUUGGUUAGAUCAUUGAUUUGUGGCGUCAAAGGUUAGUGGUUCAAUUCCACUCUUACAC
>AJ890364.1/203627-203555 RF00005;tRNA;#(0, 72)
GCCCUCGUAGCUCAGUGGAUAGAGCUCUUGCCUUCUAAGCAAGUGGUCGCGAGUUCGAUCCUCGCCGUGGGU
>CP000077.1/430538-430465 RF00005;tRNA;#(0, 73)
AGCGGCGUAGGGAAGCCUGGUAUCCCGCAGGGCUCAUAACCCUGAGGUCCCUGGUUCAAAUCCAGGCGCCGCU
>AJ604530.1/2480-2408 RF00005;tRNA;#(0, 72)
UGGAGUGUAGAUCAAUUGGCAGAUCGUCGGCCUCUGACUCCGAAGGUUCCUGGUUCGAUCCCAGGCACUCCA
>AF092404.1/1588-1522 RF00005;tRNA;#(0, 66)
GGUAAGAUGGCUGAAAUAGCGGCAGGUUGUAGCUCUGUUUAUAAAGGUUUAAGCCCUUUUCUUAUU
>BX842646.1/313766-313679 RF00005;tRNA;#(8, 59)
GGCCGAGUGGUUGAAGGCGCACGCCUGGAACGCGUGUGUAGGUCACAAGCC
>BA000011.4/451837-451911 RF00005;tRNA;#(0, 74)
GCUCCGGUGGUGUAGUCCGGACAAGCAUAUCGGCCUUUCGAGCCGACGACCUGGGUCCAAAUCCCGGCCGGAGC
>AP004403.1/2759-2832 RF00005;tRNA;#(0, 73)
GUAGGGGUGGCAGAGCCCGGUAACUGCAAAAGAUCUAAACUCUUUCGACAAAGGUUCAAAUCCUUUCUCCAAC
>AL805907.5/96310-96381 RF00005;tRNA;#(0, 71)
GGAAAUAUAGUUCAGAGGUAGAGCAUUUGCCUAGUAUGUAAGAGGUCCUAUGUUCAAUCCUUGGUAACUCC
>BX294133.1/231979-232052 RF00005;tRNA;#(0, 73)
GGCGCGGUAGCUCAAUUGGUUAGAGCCCCGGACUGUCGAUCCGGAGGUUGCGGGUUCGAGUCCCGUCCGCGUC
>AJ630128.1/165145-165217 RF00005;tRNA;#(0, 72)
UCCCUUAUAGCUCAAUUGGCAGAGUAGGUGACUGUUAAUCACUUGGUUCCUGGUUCGAGUCCAGGUGGGGGA
>AE017165.1/64249-64167 RF00005;tRNA;#(0, 82)
GCGGAUGUGGCGGAAUUGGUAGACGCGCAUGUUUCAGGUAUAUGUGGCCUUGUGCUGUGGGAGUUCAAGUCUCCCCAUCCGC
>AY863425.1/6942-6874 RF00005;tRNA;#(0, 68)
GAAAAAGUUAUAGAGGAUAUAGAAUUGGCUUGAAACCAGUUUCAGGAGGUUCGAUUCCUUCCUUUUUU
>AJ309865.1/14212-14144 RF00005;tRNA;#(0, 68)
GCUUUUAUAGUUGAAGUACAACGAUGGCUUUUCAUAUCAUUGGUUAUGGUUGGAGUCCAUAUGGAAGC
>AY639934.1/13880-13810 RF00005;tRNA;#(0, 70)
CAAGGUAUUGCUAAAUAGUUGAGCAUUUCAUUUACACUGAAAAAAUUUCUGUGCAAUUCAGAAUACCUUG
>BA000043.1/2940926-2940854 RF00005;tRNA;#(0, 72)
GCGACUAUGGCGAAGUGGUUAACGCACCAGAUUGUGGCUCUGGCAUGCGUGGGUUCGAUUCCCACUAGUCGC
>AF404751.1/1540-1468 RF00005;tRNA;#(0, 72)
UAGGUAGAAGCCUGUUGGUUUUGGCAGUUGAUUGUUAAUUAGCUUUUUGCGGGAUCGAGGCCCGUCUAUCUA
>AB202078.1/13314-13248 RF00005;tRNA;#(0, 66)
GGUAAAGUGGCCGAGAAGGUGGUGGGUUGUAGCCCCAAAGACAGAGGUUUGAGCCCUCUCUUUACC
>CR543861.1/296889-296969 RF00005;tRNA;#(21, 72)
AAGGGGGCGGACUGUAACUCCGCUACGAAAGUUUCGAAGGUUCGAAUCCUU
>AF302934.1/11678-11748 RF00005;tRNA;#(0, 70)
ACUUUUAAAGGAAAACAGUUAUCCAUUGACCUUAGGAGCCAAACCUCUUGGUGCAAGUCCAAGUGAAAGU
>AE001869.1/2560-2490 RF00005;tRNA;#(0, 70)
AGGGAUAUGGUGUAAUGGUAGCACAACAGAUUUUGGUUCUGUUUGUCUAGGUUCGAAUCCUUGUAUCCCU
>AJ310141.1/11723-11791 RF00005;tRNA;#(0, 68)
GUACUUAUAGUUUAACAAAAACAUUAGAUUGUGGUUCUAAAAAUAAAAGUUAAAACCUUUUUAAGCAC
>AY456250.1/3749-3679 RF00005;tRNA;#(0, 70)
UAGAAAAUGGUGUAAUGGAAGCACGAAGGGUUUUGAUCUCUUUUGUACAGGUUCAAGUUCUGUUUCUCUA
>AE017282.2/2305048-2305121 RF00005;tRNA;#(0, 73)
GCGCCCGUAGCUCAGUUGGAUAGAGCGUUGGCCUCCGGAGCCAAAGGUCGGACGUUCGAGUCGUCUCGGGCGC
>AP004427.1/5696-5624 RF00005;tRNA;#(0, 72)
UAGAUGAAUGCCCACUGGCUUGGGCGCUUAGCUGUUAACUAAGUGUUUGUAGGACCGAGGCCUUCUCAUCUA
>AJ508398.1/5116-5187 RF00005;tRNA;#(0, 71)
AAAGGCUUAGGAUAAAAUCUAGACCGAAGGCCUUCAAAGCCUUAAGCAGGUGAUAAAUCCACCUAGCCUUU
>AE005128.1/8040-7967 RF00005;tRNA;#(0, 73)
GGGCCGAUAGCUCAGCCCGGCAGAGCGUCUGGCUUUUAACCAGACGGUCGAGGGUUCAAAUCCCUCUCGGCCC
>AF465477.1/444-510 RF00005;tRNA;#(0, 66)
AAAAAAUUAGUUAAAUAAAUAACAUUAGUAUGUCAAACUAAAAUUAUUGAAUAAUCAAUAUUUUUU
>BA000043.1/2950964-2951036 RF00005;tRNA;#(0, 72)
GGGGCAUUAGCUCAGUUGGGAGAGCGUCGUGCUGGCAGCGCGAAGGUCACCGGUUCGAGCCCGGUAUGCUCC
>AJ965256.1/598358-598277 RF00005;tRNA;#(23, 74)
CGGGCAUGACUUAGGAUCAUGUGUCGAAAGGCGUCGGGGUUCGAGUCCCCG
>AP004421.1/5068-5139 RF00005;tRNA;#(0, 71)
AGAGACUUAGGAUAGCAUUAAGACCAAGGGCCUUCAAAGCCCUAAGCAAGAGUGAAAAUCUCUUAGCCUCU
>AE001866.1/1336-1264 RF00005;tRNA;#(0, 72)
GGCUAGGUAGCUCAGCUGGUAGAGCAAACGACUGAAAAUCGUUGGGUCGCCGGUUCAAGUCCGGCCCUGGCC
>AC153760.3/106281-106351 RF00005;tRNA;#(1, 69)
CAUUGGUGGUUCAGUGGGAGAAUUCUUGCCUUCGGUGCUGGAGACCUGGGUUUGAUUCCCAGCCGGUG
>AL390196.17/4638-4567 RF00005;tRNA;#(0, 71)
GGGGGUGUAGAUCAGUGGUAGAGCGCAUGCUUCGCAUGUACGAGGUCCCUGGUUCAAUCCCUGGUACCUCC
>CP000084.1/594400-594473 RF00005;tRNA;#(0, 73)
GCGCUUGUAGCUCAACUGGAUAGAGCGCCUGACUUCGGAUCAGGAGGUUCUGGGUUCGACUCCUAGCAGGCGC
>AY263004.1/1510-1578 RF00005;tRNA;#(0, 68)
AAAAACUUAGGAUAUUAAAACCAAGGGCCUUCAAAGCCCUAAAAAAGGGUGCAAUCCCCUUAGUUUUU
>AB054124.1/7111-7182 RF00005;tRNA;#(0, 71)
AAGACAUUAGUAAAAUGUAAAUUACAUCACCUUGUCAAGGUGUAAUUACAGGUUAAAUCCCUGUAUGUCUU
>AL805897.13/52145-52074 RF00005;tRNA;#(0, 62)
GGGGAUGUAGCUCAGUGGUAGAGCGCAUGCUUAGCAUGCAUGAGGUCCUGGGUUCGAUCUCC
>AF092403.1/84-14 RF00005;tRNA;#(0, 70)
UAAAAAGAAGUGUAGGGGAUGCACAAAGAGUUUUGAUCUCUUUAGGUUGGGUUCGAUUCCCUUCUUUUUA
>AY662546.1/1560-1488 RF00005;tRNA;#(0, 72)
UAGAUUGAAGCCCGCUGGUUUAGGCAUUUAGUUGUUAAUUAAAGAGUUACGGGAUCAAGGCCCGUCGAUCUA
>AF487277.1/24074-24146 RF00005;tRNA;#(0, 72)
GAUUCCUUAGCUUAAUCGGUAAAGCAUAUUAUUGAUAAUAAUAAGUUCUGCGUUCAAUUCGGCGGAGGAAUU
>AE017296.1/204770-204843 RF00005;tRNA;#(0, 73)
GGCGACGUAGCUCAGCUGGUUAGAGCAACGGAAUCAUAAUCCGCAGGUCCGGGGUUCGAAUCCCUGCGUCGCU
>BA000040.2/5983963-5983891 RF00005;tRNA;#(0, 72)
AGGAGUGUAGCUCAAUUGGUAGAGCACCGGUCUCCAAAACCGGGGGUCGCAGGUUCGAGCCCUGCCACUCCU
>AY649189.1/1186-1116 RF00005;tRNA;#(0, 70)
UAGGGAAUAGUAUAGUGGAAGUACAAAGAGUUUUGAGCUCUUUAGUGCAGGUUCGAGUCCUGUUUUUCUA
>X53726.1/955-1024 RF00005;tRNA;#(0, 69)
CAAAGGAUAGUUUAAAUAAAAAUCAUAGCUUUGGGAGUUAUAAAUAUAAGUUAGAGCCUUAUUCCUUUG
>AJ132263.1/2360-2447 RF00005;tRNA;#(12, 62)
GAGUUGGUCGAUUGCGUCUGAUUUGAAAUCAGAUGAAUCUUUGCGGAUUC
>AJ554063.1/9854-9923 RF00005;tRNA;#(0, 69)
UGGUACUUAGUUUAAGAUAAAAUAAGUGAUUUCAACUCACUAGACUGUGAUUUAAACUCACAAGUACCA
>AF082929.1/67-137 RF00005;tRNA;#(0, 53)
UUUUAAAUAGUUUAAAAUAAAACAUUGAUUUGUGGUAUCAAAAAUAUUUAAAA
>AE016821.1/3601-3672 RF00005;tRNA;#(0, 71)
GUGGAUAUAGUUUAAUUGGUAAAACAUAUGUUUUAGGGACAUAUAUCUUCAGUUCAAAACUGAAUAUCUAC
>BA000011.4/385411-385338 RF00005;tRNA;#(0, 73)
GCCCGAGUGGGGUAAUUUGGAUAUCCUGGAGGCCUGCGGAGCCUCAGAUCCGGGUUCGAAUCCCGGCCCGGGC
>AY662556.1/223-153 RF00005;tRNA;#(0, 70)
UAGAAGGUAGUAUAGUGGGAGUACAAAGGGUUUUGAGCUCUUUUGUGCAGGUUCGAGUCCUGUCUUUCUA
>AF004526.1/485-415 RF00005;tRNA;#(0, 70)
UAGAGAGUGGUAAAACGGGAUUACGGAGAGUUUUGAUCUCUCAGUUUUAGGUUCGAUUCCUAUCUCUCUA
>AL670005.1/64822-64895 RF00005;tRNA;#(0, 73)
GGUCCGAUGGUGUAGUUGGUUAUCACGUCAGUCUAACACACUGAAGGUCCCCAGAUCGAGCCUGGGUCGGAUC
>AE017261.1/201417-201344 RF00005;tRNA;#(0, 73)
GGGCCCGUGGGGUAGUUAGGACAUCCUGUUGGCCUUCGAAGCCGAGGACCCGGGUUCAAAUCCCGGCGGGCCC
>X95276.2/1563-1654 RF00005;tRNA;#(16, 67)
GGUUUAUAGUUAUAAAUUGCUAAUUUAUUGUAUAUAUAAUAAUAUUAUACC
>AF092409.1/137-67 RF00005;tRNA;#(0, 70)
UAAAAAGAGGUGUUGUGGAUGCACUGGAGGUUUUGAUCCUUCAAGGGUGGGUUCGAGUCCCAUUUUUUUA
>U39713.1/4765-4692 RF00005;tRNA;#(0, 73)
GGCGCGUUGGUGAAGAGACUUAACACACACGCCUUUCACGCGUGCAUUCACGGGUUUGAAUCCCGUACGCGUC
>D63676.1/2095-2023 RF00005;tRNA;#(0, 72)
GCUAGUAUAGGUCAAUUGGUAGAGCAGCUGAUUUGUAAUCAGCCGGUUGCAGGUUCAAUUCCUGUUGCUAGC
>AP002973.1/15667-15598 RF00005;tRNA;#(0, 69)
CAGAGAGUAGUCUAAUCCAUGACCUUAGCUUUGGGAGUUAAAAGUGGGGGUUGAAGUCCCUUCUCUCUG
>AY596297.1/709124-709050 RF00005;tRNA;#(0, 74)
GCUCCGUUGGUGUAGUCCGGCCAAUCAUAUCACCCUCUCACGGUGAUGACUAGGGUUCAAAUCCCUGACGGAGC
>AE017199.1/486338-486422 RF00005;tRNA;#(23, 77)
GGGGGAGGGCUCGAGACCCUCUCCCCGCCAAGGGGGCGGGGGUUCGAAUCCCCC
>AJ629112.1/171-244 RF00005;tRNA;#(0, 73)
GCCCCUUUAACUCAGCUGGUUAGAGUAGGGGAUUUUUAAUCCCAAGGUCCCCGGUUCGAGUCCGGGAGGGGGC
>AY846497.1/142-73 RF00005;tRNA;#(0, 69)
CAAGGAAUAGUUUAAUUUAGAAUACUAGCUUUGGGAGCUAGUGGUCGGAGUUAAAAUCUCCUCUCCUUG
>AB054131.1/5463-5393 RF00005;tRNA;#(0, 70)
GGUAGAAUGGCUGAGGAUUAAGCCGGUGGAUUGUAGCUCCAUAAACAGAGGUUUGAGUCCUCUUUCUAUC
>AY245427.1/24-94 RF00005;tRNA;#(1, 69)
UCUCUUUAGUUUAAUGGUAGAACAAUGAUCUUCUAAUUCAUUGGUUUUAGUUCGAUUCUAAAAAGAGA
>CP000031.1/2251315-2251386 RF00005;tRNA;#(0, 71)
UCCGGCGUAGCUCAGCGGUAGAGCAGUUGACUGUUAAUCAAUUGGUCGUAGGUUCGAUCCCUACCGCCGGA
>AY458598.1/217-149 RF00005;tRNA;#(0, 68)
CAAAACAUAGUUUAAUUAGAAUACUGGCUUUGGGAGUCAGUGGAAGAGGUUAGAUUCCUUUUGUUUUG
>AE006470.1/756304-756232 RF00005;tRNA;#(1, 71)
GUGGGGUGGAGCAAUUGGUAGCUCGUCGGGCUCAUAACCCGAAGGUUGCAGGUUCAAGUCCUGUCCCCAC
>AE001775.1/5946-6018 RF00005;tRNA;#(0, 72)
UCCGGCGUAGCUCAACCGGUAGAGCGCCUGGCUGUUAACCAGGUGGUUGCAGGUUCGAGUCCUGCCGCCGGA
>AJ248286.2/122574-122648 RF00005;tRNA;#(0, 74)
GGGCCGGUAGUUUAGCCAGGAUAGAACGCCGCCCUCCGGAGGCGGAGGUCCCGGGUUCAAAUCCCGGCCGGCCC
>AB109771.1/7443-7514 RF00005;tRNA;#(0, 71)
AGGGGAUUAGUUCAGUGGUAGAACGUCGGUCUCCAAAACCGGAUGUCAGGGGUUCAAGUCCUCUAUCCCCU
>X14835.1/8019-7928 RF00005;tRNA;#(10, 63)
UCUAGCCUGGUAGGAUGGCGGCCUCCCAAGCCGCAGAGCCUUAAAGGCGCGGA
>CP000030.1/259472-259543 RF00005;tRNA;#(0, 71)
GGUUCCGUAGCUCAGCGGUAGAGCACCUGACUCUUAAUCAGUGUGUCGCGUGUUCGAAUCACGCCGGAACC
>AF009630.1/31308-31379 RF00005;tRNA;#(0, 71)
CAGGAUAUGGUGUCAAUGGUAGCAUACGUGUUUUGGGAACAUGUGGUGUUGGUUCGAGUCCAGCUAUCCUG
>AB046486.1/247-179 RF00005;tRNA;#(0, 68)
GUUUUUAUAGUAGAAUAACAACGGUGGUUUUUCAUAUCAUUGGUCUCAGUUAGAGUCUGAGUAAAAAU
>AF275271.2/41359-41432 RF00005;tRNA;#(0, 73)
AAGAGUAUAGUUUCAAUCGGUCAAAACUCUUGAUUCCAAAUUAGGUAUUGUCCGUUCGAGUCGGACUGCUCUU
>AF217343.1/191-120 RF00005;tRNA;#(0, 71)
GCUAAGGUAGAAAAGUGGUUAAUUCGGCAGAUUUAGGAUCUGUAAUCGGGAGUUCAAAUCUCUUUCUUAGU
>AP004351.1/3918-3848 RF00005;tRNA;#(0, 70)
UAGGAGGUGGUGUAAUGGAAGCACUGAAAGUUUUGAUCUUUUUAGUGGAGGUUCAAGUCCUUCUUUCCUA
>AF222718.1/30806-30876 RF00005;tRNA;#(0, 70)
GUUUAAGUAGCUCAGUGGUAGAGUUGAACUGAAAAUUCAAACUGUCAGUGGUUCAAUUCCACUCUUGAAC
>AF375623.1/1333-1403 RF00005;tRNA;#(0, 70)
AGGGACUUAGGAUAACAUUAAACCGAGAGCCUUCAAAGCCCUAAAUAAGAGUUAUACCCUCUUAGCCCCU
>AY534144.1/44217-44289 RF00005;tRNA;#(0, 72)
GAUGAUGUAGUUUAAUUGGUAGAACGUAGGAAUCAUAAUCCUAAUGUUAUAGGUUCAAGUCCUAUCAUCAUU
>AF528729.1/225-156 RF00005;tRNA;#(15, 69)
UGGAGUGCGGAAGAUUUUGAGUCUUUAAGUGUGGGUUCAAGUCCCGUUUUUCUA
>L24102.1/496-583 RF00005;tRNA;#(10, 60)
UCAAGUGGCUGAAGAGGCGCCCCUGCUAAGGGCGUAGGUCGGGUAACUGG
>AY445918.1/16906-16973 RF00005;tRNA;#(0, 67)
AAUAAUGUUCAUGGGUGAUAAAAUUAAUUGCAAAUUAAUUGAUAUGAGUUCAAUUCUCAUCAUUAUU
>X55026.1/832-917 RF00005;tRNA;#(1, 57)
GAGAAUUGACCGAGUGGUUUAAGGUGGCUAGCUUGAGAUUAGUUAUGGUUAAUCUC
>AF069423.1/3912-3841 RF00005;tRNA;#(0, 71)
UAGGAUGUAGUAUAAUUGGAAGUAUAGGGAGUUUUGAUCUCUCUGGUGUAGGUUCGAGUCCUAUUUUUCUA
>U50058.1/1-72 RF00005;tRNA;#(0, 71)
GUGAAACUAGUUUAAAAGAAAAAACACUUGAUUUGCAAUCAAUAACUCUAAGUUUAAGCCUUAGGUUCCAC
>AF402141.1/23260-23175 RF00005;tRNA;#(8, 61)
GGCUGAGUCUGGUUUAUAGCGCUUGUCUUGAAAACAAGUACUUGAAUAAAGUC
>J01390.1/12417-12498 RF00005;tRNA;#(0, 81)
AUGGGUAUGCUGAAAUAAGGUAAACAGGUUCCGCUUAGGACGGAAUAGUCAAACUUUGCAAGUUCAAGUCUUGUUACCCGU
>AE005904.1/9071-9142 RF00005;tRNA;#(0, 71)
GCCGCCGUAGCUCAGUGGUAGAGCGCAUCCUUGGUAAGGCUGAGGUCGGCAGUUCAAUCCUGCCCGGCGGC
>AY182005.1/7924-7996 RF00005;tRNA;#(2, 70)
AAUCUUAGCUUAAUCGGUAAAGCACUAGUUUGUCAAGCUAGGUUAUGCGGGUUCAAGUCCCGUAGAUU
>M25610.1/1-73 RF00005;tRNA;#(0, 72)
GGCUUGAUAGCUCAGCUGGGAGAGCGUUAGACUGAAGAUCUACAGGGCCCCAGUUCGAUCCUGGGUCAGGCC
>AY604200.1/3169-3240 RF00005;tRNA;#(0, 71)
GCAUCAAUGGUCCAAUGGCUAGGAUUCUUGCCUUCCAAGCAAGAGGUCCGCGUUCGAUUCGCGGUUGAUGC
>AE000796.1/7323-7407 RF00005;tRNA;#(0, 84)
GCCGGGAUAGCCUAGCCAGGUAAGGCGCAAGACUGGAAAUCUUGUGGAGCUUUGCUCCUCCUGGGUUCAAAUCCCAGUCCCGGC
>AE016953.1/92114-92041 RF00005;tRNA;#(0, 57)
GGACCAUUAGCUCAGCUGGUUAGAGCAAACGGCUCAUGACUAUUCGGUCGAUGGUUC
>AF049132.1/1305-1234 RF00005;tRNA;#(0, 71)
UAAGAAAUAGUAUAAUUGGAAGUACUAAGAAUUUUGAUUUCUUAAGAACAAGUUCAAUCCUUGUUUUCUUA
>CP000082.1/1060551-1060468 RF00005;tRNA;#(0, 83)
GCCGGUGUGAUGGAAUUGGUAGACAUGACGGAUUCAAAAUCCGUUGCCUUUAAAAGCGUGUCGGUUCAAGUCCGACCACCGGU
>AJ301644.1/9843-9912 RF00005;tRNA;#(0, 69)
UGGUAAUUAGUUUAAUACCAAAACAAAUGAUUUCGACUCAUUAAAUUAUGUAUCCAUCCAUAAUUACCA
>AJ492192.1/9799-9867 RF00005;tRNA;#(0, 68)
AAGUAUUUAGUCCAAUAAAGACCGCUGAUUUCGACUCAGUAAAUUUUGGUUUGACCCCAAAAAUAUUU
>AC150707.3/71077-71149 RF00005;tRNA;#(0, 72)
UCCCUGGUGGUCUAGUGGUUAUGAGUCUGCACUUCCACUGCAGGGGGCACAGGUUCGAUCCCUGGUCAGGGA
>AE017180.1/2990873-2990946 RF00005;tRNA;#(0, 73)
GGGCGGUUAGCUCAGUUGGAUAGAGCGCAGGCCUCCGAAGCCUGAGGUCGCUGGUUCGAAUCCAGUAUCGCCC
>L42813.1/15462-15393 RF00005;tRNA;#(1, 64)
AGAAGGUAGUUUAAAAAAGAACAUCAGCUUUGGGAGCCGGCGGUGGGAGUUAAAUUCUCUUCU
>AF482987.1/5948-6018 RF00005;tRNA;#(0, 70)
AGAGAUUUAGGACAACACAAGACCAAAAGCCUUCAAAGCUUUAAGUAGGAGUGAAAAUCUCCUAAUCUCU
>AE000595.1/458-531 RF00005;tRNA;#(0, 73)
GUCCUUGUAGCUCAGCUGGAUAGAGCGUAUGAUUCCUAAUCGUAAGGUCGUGGGUUCGAAUCCCGCCAAGGAC
>AJ492192.1/2636-2711 RF00005;tRNA;#(0, 75)
GCUAAGAUGGCAGAGCUUGGUAAUUGCAAAAGAUCUAAAAUCUUUCAACCCCGAGGUUCAAAUCCUCUUCUUAGC
>AC105470.17/153972-154044 RF00005;tRNA;#(2, 60)
GAUUGUAGCUCAGUUGGUAAAGUGUUUGCCUAGCAUGCACAAAGCUCUGGGUUCAAUC
>DQ001906.1/204-276 RF00005;tRNA;#(0, 72)
GCUGUGAUAGCUCAGUGGUUAGAGCAUCGAACGCGUUAUUCGAAGGUCGUAGUUUCGAUUCCUGCUCACGGC
>BX000703.15/154367-154296 RF00005;tRNA;#(0, 71)
GGCUUGUUGGUCUAGGGGUAUGAUUCUCGCUUUGAGUACGAGAGGUCCCGGGUUCAAACCCCAGAUGAGUC
>X80396.1/1671-1738 RF00005;tRNA;#(0, 67)
GGCUUUAUAGUGUAAGCAACAUCGUGGAUUGCAAAUCCUCAGAUACAAUUUAAAUAUUGUUAAAGCC
>AE017283.1/1487889-1487818 RF00005;tRNA;#(0, 71)
UGGGGUAUGGGGUAAUUGGCAGCCCGACUGAUUCUGGUUCAGUUAGUCCAGGUUCGAGUCCUGGUACCCCA
>AY625185.1/1906-1836 RF00005;tRNA;#(0, 70)
GGUAAGAUGGCUGAACGUCUAAGCGGUGAAGUGUAGUUUCACAGAUAGGGGUUUAACUCCUCUUCUUACC
>AP004404.1/2758-2831 RF00005;tRNA;#(0, 73)
AUCGAGGUGGCAGACCCCGGAUAUUGCAAAAGACCUAAGCCCUUUGUAAGAAGGUUCAAGUCCUUCCCUCGAU
>AY296196.1/1034-1105 RF00005;tRNA;#(0, 71)
AAAAACUUAGGAUAAUUCUUAAACCAAGAGCCUUCAAAGCUCAAAAUGAGGGUUAAAACCCCUUAGUUUUU
>CP000031.1/485463-485390 RF00005;tRNA;#(0, 73)
GGUCCCAUAGCUCAACUGGAUAGAGCAGCUGACUUCUAAUCAGCAGGUUCGGGGUUCGAGUCCUCGUGGGAUC
>AC150392.2/103397-103468 RF00005;tRNA;#(9, 72)
GCACAGUGGUAGUGUAUUCGGCCCGUGACCGAGAGGUCGCCGGUUCGAAUCCGCCUGCCGUGU
>AP002941.1/2766-2839 RF00005;tRNA;#(0, 73)
GUUAAGGUGGCAGAACCCGGCUACUGCAGAAGGUCUAAACCCUUCGCAUAGAGGUUCAAAUCCUCUCCCUAAC
>AJ278504.1/1098-1028 RF00005;tRNA;#(0, 70)
UAAAAGAUAGUGUAAGGGUUGCAUUGGGAAUUUUGAUUUCCCUAGUGAAAGUUCAAGUCUUUCUCUUUUA
>AF285261.1/31570-31641 RF00005;tRNA;#(0, 71)
GCACUACUAGCUUAAUGGUAAAGUCCUCCAAUGUCACUGAAGGGGAUGUCAGUUCGAGUCUGAUGUAGUGC
>BA000026.2/479249-479320 RF00005;tRNA;#(0, 71)
UGGGCUGUAGCCAAGCGGAAAGGCAAUAGACUUUGACUCUAUCAUGCGUUGGUUCGAUCCCAACCAGCCCA
>AY649185.1/1185-1115 RF00005;tRNA;#(0, 70)
UAGGUAGUAGUAUAAUGGAAGUACAGAGGGUUUUGAGCUCUUUAGUGCAGGUUCGUUUCCUGUCUCUCUA
>AY623614.1/453-522 RF00005;tRNA;#(2, 67)
CCCCGUAGCUCAGCGGUAGAGCGGGAGACUACGUCUCCAGGCCGCUGGUUCGAAUCCAGCCGGGG
>D84258.1/1284-1213 RF00005;tRNA;#(0, 71)
UAGGAGGUAGUAUAUUUGGAAGUACUGAAAGUUUUGGGCUUUCUGGUUCAAGUUCGAGUCUUGACCUUCUA
>AF193903.1/5601-5686 RF00005;tRNA;#(5, 61)
GGUGACUGAGUGGUUUAAGGUGUUAGUUUGCUAAACUAAAGUAUUGUUUAAGUACC
>AB069746.1/73-3 RF00005;tRNA;#(0, 70)
CAAAGAGUAGUUUAACGCUGGAAUCCUGGCUUUGGGAGUCAGGGGUGGGAGUUGAAAUCUCUCUUCUUUG
>AY458593.1/4051-3981 RF00005;tRNA;#(0, 70)
UAGGGGGUUGUAAAAUGGAAUUACGUGGAGUUUUGAUCUCCAAGUUAUAGGUUCGAUUCCUAUCUCUCUA
>AF217346.1/196-124 RF00005;tRNA;#(0, 72)
GCUAGAGUAGCAAAGAAGGUUAAUGCUUGAGAUUUAGGUUCUUACAUCGGAGGUUCAAAUCCUUCCUAUAGC
>BA000026.2/1104256-1104184 RF00005;tRNA;#(0, 72)
GCGGUUAUGGUGAAGCGGCUAACACAUCUGACUGUGACUCAGACACACGCGGGUUCAAUUCCCGUUAACCGC
>AP004403.1/11693-11762 RF00005;tRNA;#(0, 69)
GUAGAUAUAGUUUUAACUAAAACAUUAGAUUGUGAUUCUAAAAAUAGGAGUUAAAACCUCCUUAUCCAC
>AE014016.1/50716-50643 RF00005;tRNA;#(0, 73)
GCUGAUAUAGCUCAGUUUGGUAGAGCACACCCUCGGUAAGGGUGAGGUUCCCAGUUCAAACCUGGGUAUCAGC
>Y09526.1/1154-1082 RF00005;tRNA;#(15, 72)
UAGGAAAUACAUAGAGUUUUGAUCUCUAAGAUAUGGGUUCGAAGCCCUAUUUUUCUA
>AB185412.1/86-17 RF00005;tRNA;#(0, 69)
CAGAAGAUAGUUUAAUUUAGAAUCCUGGCUUUGGGAGCCAGGGGUGGGAGUUAAAAUCUCUCUCUUUUG
>CP000083.1/3582546-3582465 RF00005;tRNA;#(0, 81)
GCGGAUGUGGCGGAAUUGGUAGACGCGUCAGCUUGAGGGGCUGGUGACUUAGGUCGUGGGGGUUCAAGUCCCCCCAUCCGC
>AJ309867.1/1-71 RF00005;tRNA;#(0, 70)
GUUAAUGUAGCUUAGAAAUUUAAAGCGAAGCACUGAAAAUGCUUAGACGAGCUCUUAAAGCUCCAUAAAC
>AF404303.1/41318-41399 RF00005;tRNA;#(9, 81)
GAGAAAUUGGUAAACUCAGUGGACUCUAAAUCCACCGUAGAAAUACUUGUGGGUUCAAGUCCCACCAGGCUC
>AC010317.5/109122-109193 RF00005;tRNA;#(0, 71)
UCCUCAUCAGUAUAGUGGUGAGUAUCCCCGCCUGUCACGCGGGAGACUGGGGUUCGAUUCCCUGAGGAGGA
>L42813.1/3845-3775 RF00005;tRNA;#(0, 70)
UAGAAGGUGGUGUAGUGGUAGCACAUAGAGUUUUGAUCUCUUUGGCGGAGGUUCGAUGCCUGCCCUUCUA
>BA000039.2/2094075-2094148 RF00005;tRNA;#(0, 73)
GGACGUGUGGCUCAGUGGAUUAGAGCAUCGGAUUCCGGUUCCGAGGGUCGGGGGUUCGAAUCCCUCCACGUCC
>AF538046.1/913-986 RF00005;tRNA;#(1, 72)
UUGAUAUAGCUCAAUAGGAUAGAGCCGUACACUUCUAAUGUACUGGUUGUAGGUUCAAGUCCUACUAUCAA
>AB034825.1/9570-9641 RF00005;tRNA;#(0, 71)
AUCUUUCUAGUAUUAAGGGUAGUAUAAGUGGCCUCCAACCACCUGGUCUUGGUUUAAAUCCAAGGAAAGAU
>AF092363.1/74-4 RF00005;tRNA;#(0, 70)
UAGAAGGUGGUGUAAUGGAAGCACUAGAAGUUUUGAUCUUCUAAGGUGAGGUUCAAGUCCUCUCUUUCUA
>AE017248.1/84490-84562 RF00005;tRNA;#(1, 63)
GGGAAUUAGCUCAGUUGGUAGAGCGAUUGGUUCGCAAUCAAUAGGUCGUGGGUUCGAUUCCC
>AY543927.1/225-300 RF00005;tRNA;#(0, 75)
GGUCCCGUGUGGCUCAGUUGGUAGAGCAUGGUGUUUGCAACGCCAGGGUUGUGGGUUCAAUUCCCACGGGGGACC
>AF295546.1/18447-18375 RF00005;tRNA;#(0, 72)
GCGGGUGUAACUUAAUUGGUAAAGUGUCUGCCUUCCAAGCAGAAGAUUAAGAGUUCAAGUCUCUUCAUCCGC
>AP002926.1/5070-5142 RF00005;tRNA;#(0, 72)
AGGGAUUUAGGAUAACUACCUAGACCAGGGGCCUUCAAAGCCCCCAGUAAGAGUGAAAAUCUCUUAAUCCCU
>AE017294.1/190154-190236 RF00005;tRNA;#(0, 82)
GCUCGGGUGGUGGAAUUGGUAGACACGCAAGCUUGAGGUGCUUGUGCCGUUUAGGUGUAGGGGUUCGAGUCCCCUCUCGAGC
>AJ303361.1/239-168 RF00005;tRNA;#(1, 70)
GGCGUGUGGUCUAGUGGUAUGAUUCUCGCUUUGGGUGCGAGAGGCCCUGGGUUCAAUUCCCAGUAUGCC
>BX294139.1/76414-76341 RF00005;tRNA;#(0, 73)
CGGGGCAUGGCUCAGCCUGGUAGAACGCUGCGUUCGGGACGCAGAGGUCGCUGGUUCAAAUCCUGUCGCCCCG
>AF467886.1/13856-13788 RF00005;tRNA;#(0, 53)
CAAACUAUAGCUUAAAUGAAGUAUUUUAUUUACAUUAAAAAGUUAAUUGUUUG
>AY524977.1/11703-11770 RF00005;tRNA;#(0, 67)
GCAAAUAUAGUUUAAGAAAACGCCAGAUUGUGAUUCUGGAAUUAGGAGUUAAACCCCCCUUAUUGGC
>AE017301.1/107506-107579 RF00005;tRNA;#(0, 73)
GGGCGCGUAGCUCAGGUGGCUAGAGCACUACCUUGACACGGUAGGGGUCGGUGGUUCAAGUCCACUCGCGCCC
>CR382133.1/83377-83448 RF00005;tRNA;#(0, 71)
GGUUCUAUGGUCUAGCGGUAUGACGUCUCUCUCACCCAGAGAAGGUCUCGAGUUCGAUCCUCGAUGGAAUC
>AF128462.1/156-84 RF00005;tRNA;#(0, 72)
UAGGGGGUAGUAUAGAUGGUAGUACGAAAAAUUUUGAGUUUUUAAGUGGAGGUUCGAUUGCCUUUCUCCCUA
>AF290930.1/315-387 RF00005;tRNA;#(0, 72)
UGUCUCGUAGCCUGGUGGAUAGCGUGCAGGACUCGUAAUUCUGUGGCGCGGGUUCGAUUCCCGCACGAGGCA
>U39704.1/9117-9187 RF00005;tRNA;#(0, 70)
GGGGGUGUAGUUUAGUGGUAGAACAACAGUCUCCAAAACUGUCUGUGUGGGUUCGAUUCCUUCCACCCCC
>BX469933.14/149317-149245 RF00005;tRNA;#(0, 72)
GCCUGGAUAGCUCAGUCGGUAGAACAUCUGACUUUUAAUCUAAGGGUUGAGGGUUCAAGACCCUGUUUGGGU
>AP004110.1/3837-3908 RF00005;tRNA;#(1, 70)
GAAUUAUGCCCGAAUGCCCAAGGACCACUUUGAUAGGGUGGUAAAUGGGGGUUCAAGUCCCCCUAAUUC
>AY273101.1/1274-1202 RF00005;tRNA;#(0, 72)
UAGAAAGAAGCUCACUGGGAAGAGUUUUUAGCUGUUAAUUAAAAUGUUGCAGGAUCGAAGCCUGUCUUUCUA
>AF375994.1/1785-1857 RF00005;tRNA;#(0, 72)
GGGGAUGUAGCUCAAUUGGGAGAGCGCUGCCCUUGCAAGGCAGAGGUUGGCGGUUCGAUCCCGCUCAUCUCC
>AY534144.1/17908-17835 RF00005;tRNA;#(0, 73)
AUCAGAGUAGUGGAAUUGGUAGACACGUUACACUUAGGAUGUAAAAUUUAAGGGUUCGAGUCCCUUCUUUGAU
>AY210702.1/1429-1363 RF00005;tRNA;#(0, 66)
GAUUAAAUGGCUGAAGUUUAGGCGAUAGACUGUAAAUCUAUCUAUAAGAAUUUAUUCUUUUUAAUC
>AF287134.1/38434-38517 RF00005;tRNA;#(0, 83)
GCAGAAGUGACGGAGUCGGUUUAUCGUGAUGGAUUGUAAAUUCAUUGGUUUUUACCAUCGGGAGUUCAAAUCUCUCCUUCUGU
>AY850811.1/475-548 RF00005;tRNA;#(0, 73)
CAGGGCAUAGCUAAACACAGAUAAAGCGUCUCCCUUACACUGAGAAGGUAUCCGUGCAAACCGGAUUGCUCUG
>X16664.4/38081-38154 RF00005;tRNA;#(0, 73)
CCGCCACUGGCUCAUCGGGAAAGAGCAUCAGCCUUCUAAGUUGACUGUGCGAGGUUCGAGUCCUCGGUGGCGG
>AL844569.4/95954-96025 RF00005;tRNA;#(0, 71)
UCCUCGUUAGUAUAGUGGUGAGUAUCCCUGCCUGUCACGCAGGACACCAGGGUUCGAUUUCCUGACGGGGA
>AY039836.1/209-281 RF00005;tRNA;#(0, 72)
GCUCGUGAAGCUCAAUUGGUCGAGCAGAACGUUGAAGUUGUUUUGGUUGUAAGUUCAAGUCUUACCACGGGC
>AP006840.1/1134923-1134850 RF00005;tRNA;#(0, 73)
GCGCCCGUAGCUCAGCAGGAUAGAGCAGCAGUUUCCUAAACUGUUGGUCGGGGGUUCGAGUCCCUCCGGGCGC
>AC093544.8/111185-111257 RF00005;tRNA;#(0, 72)
GUCGGGAUAGCUCAGCUGGUAGAGCAGAGGACUGAAAAUCCUCGUGUCACCAGUUCAAAUCUGGUUCCCGGC
>CP000099.1/1854338-1854264 RF00005;tRNA;#(0, 74)
GGGGCCGUAGGGUAGCCUGGUCCAUCCUGCAAGGCUGGGGGUCUUGCGACCUGAGUCCAAAUCUCAGCGGCCCC
>AY342361.1/28817-28888 RF00005;tRNA;#(0, 71)
UCAUAACUAACUUAAUGGUAGAGUAUUUCGCUUACAACGAAAAGGUUAGUAGUUCAAAUCUACUGUUAUGA
>AY597334.1/3996-3925 RF00005;tRNA;#(0, 71)
UAGGAAGUAGUAUAGUUGGGAGUACAAAGAGUUUUGAUCUCUAGGGUAUAGGUUCAAAUCCUGUCUUUCUA
>AE017283.1/1487681-1487609 RF00005;tRNA;#(0, 72)
GGCCCCGUAGUGCAGCGGCCUAGCACGCGGCCCUCUCAAGGCUGAAACGGCGGUUCGAAUCCGCUCGGGGCU
>AF448750.1/142-72 RF00005;tRNA;#(0, 70)
UGGAGGAUAGUAUAAUUGAAAUACAUAAAAUUUUGAGUUUUUUGAUGUUGGUUCAACUCCUUCUCCUCUA
>AE017257.1/77444-77526 RF00005;tRNA;#(0, 82)
GCCCCUGUGGUGGAAUGGUAGACACGGCAGACUCAAAAUCUGUUGCUUGCAAAAGCAUGCUGGUUCAAGUCCGGCCAGGGGC
>BA000045.2/2249575-2249648 RF00005;tRNA;#(0, 73)
GGCCCCGUAGCUCAAUUGGUUAGAGCGCCGCCCUGUCACGGCGGAGGUUGACGGUUCGAGCCCGUUCGGGGUC
>AE009951.2/734634-734706 RF00005;tRNA;#(0, 72)
GCUUCCUUAGCUCAGUCGGUAGAGCAUGCGGCUGUUAACCGCAGCGUCAAUGGUUCGAGUCCAUUAGGAAGC
>AB054134.1/5112-5183 RF00005;tRNA;#(0, 71)
AAGCGCUUAGGAUAAUACGCAGCCCGGGAGCCUUCAAAGCUCCAAGUAGGAGUGAAAAUCUCCUAGCGCUU
>AF344830.1/10722-10790 RF00005;tRNA;#(0, 68)
UGAUAAUUAGUUUAAACUAAAAUAAAUGAUUUCGACUCAUUAGACUAUAGUUCACCCUAUAAUUAUCA
>AE017173.1/279823-279907 RF00005;tRNA;#(8, 58)
GGUGGAAUGGUAGACACGAAGGACUUAAAAUCCUUUGGCCAUUAUCGGCU
>AJ630128.1/119134-119222 RF00005;tRNA;#(28, 79)
UGGAUUGCUAAUCCGCCGAUGUCUUUAUAGGCAUCCGUUGGUUCGAAUCCA
>X06787.1/1-75 RF00005;tRNA;#(0, 74)
GCGGCGUUAGUCCAUCCCUGGUUAAGACACUGGCCUGCCACGCCAGCGUCCCGGGUUCGAAUCCCGGACGCCGC
>AE016775.1/229203-229283 RF00005;tRNA;#(21, 72)
AAGGGGACGGACUGUAAAUCCGUUGCGAGAGCUUCGAAGGUUCGAAUCCUU
>AJ277029.2/11594-11662 RF00005;tRNA;#(0, 68)
GUAAAUAUAGUUUAAGAAAAACACUAGCUUGUGGAGCCAGUAAUAGAAGACUAAAACUUCUUAUUUAC
>AJ224821.1/9385-9454 RF00005;tRNA;#(0, 69)
AUUUCUUUAGUAUUAACUUAGUAUAACUAACUUCCAAUUAGUAGGCUUUGGUAAAUCCCAAAAAGAAAU
>AF288090.1/27717-27790 RF00005;tRNA;#(0, 73)
GUGUUUAUAACUCAGUUGGAUAGAGUUUUAGAUUGCGGAUCUAAAUGUCAAAAGUUCAAAUCUUUUUAAACAC
>AF437291.1/16936-17021 RF00005;tRNA;#(25, 75)
GGAGUUGAGCUGUAAACUCAAUGGUUUUAUACCUUCAUAGGUUCAAUUCC
>AL035427.17/151419-151493 RF00005;tRNA;#(3, 68)
AAGAUGGUAGAGCCUGGUAAUUGCAUAAAACUUGAAAUUUUAUAAUCAGAGGUUCAAUUACUCUU
>AY273115.1/1066-1134 RF00005;tRNA;#(0, 68)
AGAAAUUUAGGUUAAAUUAAACCAUGAGCCUUCAAAGCUCAAAUUGGAAGCUAAACCUUCUAAUUUCU
>AC134578.5/115049-115119 RF00005;tRNA;#(0, 70)
GAAGGUGUAGCUCAGUGGUAGGGCAUGUACCCAGAAUGUGCAAGGCCCUGGGUUCAAUCCCCAGCAAUUC
>CR382129.1/498308-498379 RF00005;tRNA;#(0, 71)
GCCCUCUUAGCUCAGGGGUAGAGCGUUGCACUCGUAAUGCAAAGGCCACUAGUUCAAUUCUGGUAGUGGGC
>X51398.1/2-75 RF00005;tRNA;#(0, 73)
GCUUGCUUAGCUCAAUUCGGUAGAGCUUUGGUUUUGUAAACCAAAGGUUAUCGGUUCAAGUCCGAUAGCAAGC
>BX510909.19/5728-5799 RF00005;tRNA;#(0, 71)
GGCUCGUUGGUCUAGGGGUAUGAUUCGCACUUUGGGUGUGAAAGGUCCUGGGUCCCAAUCCCAGACGAGCC
>S75323.1/1-75 RF00005;tRNA;#(0, 74)
GUUAGGGUGGCAGAGCCCGGUAACUGCACAGAACUUAAGCUUUUAUUAUCAGAGGUUCGAUUCCUCUCCUUAAC
>AY123150.1/1896-1813 RF00005;tRNA;#(0, 83)
GUCUCAGUAGCUUAAUGGUUAGAGCGUGGCGCUAGUUAUGUAAACAUGAUGACAAGGUUGCGAGUUCAAGCCUCGCCUGAGAU
>AP004439.1/13753-13826 RF00005;tRNA;#(0, 73)
CAAAGUGUAGCUUAACACAGAUAAAGCGCUUCUCUUACACAGAAGAUAUAUCAGUGCAAACCCGAUCGCUUUG
>BX842654.1/110537-110455 RF00005;tRNA;#(21, 74)
AAGGGGACGGACUGUAAAUCCGUUGGCUUAUGUCUACGAAGGUUCGAAUCCUU
>CP000089.1/4026942-4026869 RF00005;tRNA;#(0, 73)
GCGCCCGUAGCUCAGCUGGAUAGAGUACUGCCCUCCGAAGGCAGGGGUCACUGAUUCGAAUUCAGUCGGGCGC
>U67562.1/4038-4110 RF00005;tRNA;#(0, 72)
GCGCCGGUGGUGUAGCCUGGUAUCACUCUGGCCUUCCAAGCCAGCGACCCGGGUUCAAAUCCCGGCCGGCGC
>AY359242.1/73355-73282 RF00005;tRNA;#(0, 73)
GGAGCUAUGGCCUAAUCGGUUAAGGCAGUCGUUUGUCGAACGGAAGAUUGCAAGUUCGAAUCUUGUUAGCUCC
>AY874423.1/27491-27578 RF00005;tRNA;#(0, 87)
AGAGAAUUGGCCGAGUGGUUUAAGGCGGUAAGCUUGAGUCUUAUUAGGUUAUAUUCUAGCCACAUCCGUUCAAAUCGGAUAUUCUCU
>AY728221.1/6857-6787 RF00005;tRNA;#(0, 70)
AAGGAAGUGGCAGAUUGGCUAUGUAUUUAACUUGAAAUUAAAAAACGGGGGUUCAAUUCCUUCCUUCCUU
>AB202078.1/8013-7945 RF00005;tRNA;#(0, 68)
CAGAAUAUGGUUUAAUUAGAAUGUCGGCUUUGGGGGUCGAAGAUAGAAGUUAAACUCUUCUUGUUCUG
>X12631.1/3132-3200 RF00005;tRNA;#(0, 68)
GAGCUUGCCCCUAAAGUUAAGGUGUCUAGCUGAUAAUUAGAUUUAAGGGUUAAAUUCCCUUCAAGCUC
>AE016851.1/196089-196161 RF00005;tRNA;#(0, 72)
GCCCUCGUAGCUCAGCGGAUAGAGCAGAAGACUUCUAAUCUUUGUGUCGCAGGUUCGAUUCCUGUCGGGGGC
>AC133579.10/192832-192904 RF00005;tRNA;#(2, 70)
CCAGCUUUUUUGGCCGGUAGAGCAUGAGACUCUUAAUCUCAGGGUUGUGGGUUCAAGGCCCACGUUGG
>AF085605.1/531-461 RF00005;tRNA;#(14, 71)
AUGGAAGUACGAGAAGAUUUGAGUUUUUAAGUUCAGGUUCAAUUCCUGUCUUUCUAU
>AL445066.1/104654-104582 RF00005;tRNA;#(0, 72)
GCGGGUGUGGUGUAGCCUGGUAACACGCGAGCUUGCCAAGCUCGUGCCUCGGGUUCAAAUCCCGACAUCCGC
>AP002917.1/5477-5407 RF00005;tRNA;#(0, 70)
GGUAGGAUGGCUGAGGGUUUAAGCGGUGGACUGUAGUUCCACAGACAGAGGUUCAAGUCCUCUUCUUAUC
>AY245495.1/40-111 RF00005;tRNA;#(0, 71)
GUGAAUUUAGUUUAAAAGAAAAAACAUCUAACUUGCAAUUAGAAAACCUAGGUUUAAACCCUAAAAUACAC
>AY283928.2/175504-175432 RF00005;tRNA;#(3, 53)
CUCAUAGCUCAAUUGGAAGAGCAACGACCUUCUAAGUCGUGGGUUGUGGG
>AB001684.1/60293-60365 RF00005;tRNA;#(0, 72)
GCCUUUUUAGCUCAGUUGGUAGAGUAUUUGCAUGGUAAGCAAAAGGUCGCCGGUUCGAGUCCGGUAAAAGGC
>AC139238.5/83218-83289 RF00005;tRNA;#(0, 63)
GAGGAUGUAGCUCAGUUGGUAGAGUGCUUGCUUGGCAUGCAAGAAGCCCUGAGUUCAAUCCUC
>AB018973.2/231-161 RF00005;tRNA;#(1, 66)
AGGAAGUGAUGUAGUGGAAGCAUAAAGAUUUUUGAUAUCUUUAGGUAGGGUUCAAAUCCCUUCUU
>AJ554059.1/2692-2766 RF00005;tRNA;#(3, 66)
GAGGUGGCAGAGCACGGGAAUUGCAUAAAACUUAAGCUUUUAUUCUCAGAGGUUCAAAUCCUC
>AP004102.1/11691-11758 RF00005;tRNA;#(0, 67)
GUAGGUGUAGUUUAAAAAAAUACUAGAUUGUGAUUCUAGCGUUAAAAGUUAAAAUCUUUUCACCCAC
>AP006232.1/5069-5139 RF00005;tRNA;#(0, 70)
AGGGACUUAGGAUAAAACUAAACCAUGGGCCUUCAAAGCCCCCAAUAGGAGUGAAAAUCUCCUAGUCUCU
>AP002978.1/16876-16806 RF00005;tRNA;#(0, 70)
CAAAGGGUAGUUUAAUGUAGUAAUUUUAGCUUUGGGAGCUAUAGGUGGAAGUUGAAGUCUUUCCCCUUUG
>AY101381.1/9468-9538 RF00005;tRNA;#(0, 70)
GCCUGUGUAGUAUAGUGGUAGAACGUGGAUCUUGUAAAUCUGAGGCAGGGGUCCGAUUCCUCUCACGGGC
>AL732563.5/50216-50288 RF00005;tRNA;#(0, 64)
UGGGAUGUAGCUCAGUUGGUAGAGUGCUUGCUUAAUAUGCAUGAAGCCCUGGGUUCAAUUCCCA
>X59583.1/330-410 RF00005;tRNA;#(0, 80)
GACACCUUAGCAAAGUGGUUAAUGCGGCGCCCUGCUAAGGCGUUCUCUUCGGAGGCGCAGGUUCGAACCCUGCAGGUGUC
>AY359242.1/64404-64331 RF00005;tRNA;#(0, 73)
CUUCCGGUAGCUCAAUGGAUUAGAGCAGCGCUCUUCUAAAGCGAAGGUUCAAGGUUCGAAUCCUUGUCGGAAG
>U49954.1/1425-1340 RF00005;tRNA;#(24, 76)
AGGCGUGAGACUCCUGAUCUCUUUCGGGCAACCGAUCGCAGGUUCGAAUCCU
>AF085626.1/542-470 RF00005;tRNA;#(17, 72)
UGGGAGUACAGGAAGUUUUGAGUUUUCUAGUGCAGGUUCGAUUCCUGUUUUCCUA
>AY456252.1/6980-6910 RF00005;tRNA;#(0, 70)
AAAAAGAUGGCAGAUUGGGUAUGUAGUUGGCUUGAAACCAGCCUAUGUGGGUUCGAUUCCUACUCUUUUU
>CP000084.1/116224-116154 RF00005;tRNA;#(0, 70)
UGGCCCAUGGUGAAGUGGUAUCACAUCUGUUUUUGGUACAGAGAUCCGAGGUUCGAAUCCUUGUGGGCCA
>BX324003.7/178857-178927 RF00005;tRNA;#(0, 70)
GCAUUGGUGGUUCAGUGGUAGAAUUCUCGCCUGCUACGCGGGAGAUCCUUGUACGCUUCCUGGCCAAUGC
>AE007517.1/674-747 RF00005;tRNA;#(0, 73)
GUGCUCGUAGCUCAGUAGGAUAGAGCAGCGGUUUCCUAAACCGCGUGCCGUAGGUUCGAUUCCUAUCGGGCAC
>AF275631.1/10284-10355 RF00005;tRNA;#(0, 71)
UCCGAUAUGGUGUAGCGGCUAACAUUAUCGCCUUUCACGCGAUAGCUCGGGGUUCGAUUCCCCGUAUCGGA
>AC150855.6/86109-86181 RF00005;tRNA;#(0, 72)
UCCCUGAUAGCUCAGUUGGUAAAAGAAUCUGUCUGCAAUGCAGGAGACCUAGGUUUGAUUCCUGGUUUGGGA
>AY320032.1/16552-16624 RF00005;tRNA;#(0, 72)
GCACAAGUAGCUUAAUUGGUAGAGCAAAACACUGAAAAUGUUAAGGUUACUAGUUCAAUUCUGGUCUUGGGC
>AE016985.1/486-413 RF00005;tRNA;#(0, 73)
CCGCCACUAGCUCAUCAGGAAAGAGCGUCAACCCUUUAAGUUGAGUGUGCGAGGUUCGAGUCCCCGGUGGCGG
>AL845295.21/102845-102774 RF00005;tRNA;#(0, 71)
GGCUCGUUGGUCUAGUGGUAUGAUUCUUGCUGUGGGUGUGAGAGGUCCCAGGUUCAAAUCCUGGAAGAGCC
>AL390718.11/165139-165067 RF00005;tRNA;#(0, 72)
GUUUCCAUAGUGUACUGGUUAUCACAUUCACCUAACACGCGAAAGGUCCUUGGUUUGAAACCAGGCAGAAAC
>AF547983.1/33362-33433 RF00005;tRNA;#(3, 65)
AAUAUAGUUUAAUAGGUAAAAUAUCUUAUUCCAAAUAAGAGGUUAUUCGUUCGAGUCGUAUU
>AC024175.3/3727-3801 RF00005;tRNA;#(0, 74)
GCUGGGAUGGCAGAGCUCGGUAAUUGCAAAAGGCCUAAGCCCUUUCACCCAAAGGUUCAAAUCCUUUUCCCAGU
>AE000690.1/2918-2847 RF00005;tRNA;#(0, 71)
GCGGGCGUAGCUCAGAGGUAGAGCACCUGCUUCCCAAGCAGGAGGUCGCCGGUUCGAGUCCCGUCGCCCGC
>AE001915.1/2691-2762 RF00005;tRNA;#(0, 71)
AGAACCGUAGCUCAGGGGUAGAGCACUACCUUGACACGGUAGGGGUCAGGGGUUCAAAUCCCCUCGGUUCU
>AF538045.1/2476-2548 RF00005;tRNA;#(0, 72)
GGGAAUAUAGCUUAAUUGGUAGAGCAUUAACUUGUCACGUUAACGGUUCUCGGUUCAAGUCCGGGUAUUCUC
>AE016819.2/665498-665569 RF00005;tRNA;#(0, 71)
UCCUCUUUAGCUUAGUGGUAGAGCGUCGCACUUGUAAUGCGAAGGUCACUAGUUCAAUCCUGGUAAGAGGA
>BX248586.1/136133-136060 RF00005;tRNA;#(0, 73)
GCGUCCGUAGCUUAAUUGGAUAGAGCAUUGCCCUCCGAAGGCAAAGGUGUCAGGUUCGAUCCCUGUCGGGCGC
>AF193903.1/23013-23084 RF00005;tRNA;#(0, 71)
CGGGAUAUAGCGCAGUGGUAGCGCAUUUGUUUUGGGAACAAAAGGUCGUGUGUUCGAAUCGCACUAUCCCG
>AY555837.1/170-99 RF00005;tRNA;#(12, 71)
UAGUCGGGAGUACAAAGAAUUUUGAAUUCUUUUGUGGAGGUUCGAGUCCUCUCUGUCUA
>AF048773.1/270-342 RF00005;tRNA;#(0, 72)
GGGGCCUUAGCUCACUGGGAAACGCGCCUGCUUUGCACGCAGGAGGUCAGCGGUUCGAUCCCGCUAGGCUCC
>AY245499.1/181-109 RF00005;tRNA;#(0, 72)
GUUGAGAUAGCAAAUUGGUAAAUGCGGUAGUUUUAGGAACUAUUAUGAAAGGGUUCGAUUCUUUUUUUCAAC
>AF154850.1/6434-6364 RF00005;tRNA;#(0, 70)
GGUAGGGUGGCUGAGAGUUUAAGCGGUGGAUUGUAGCUCCAUGAACAGAGGUUUGAACCCUCUCCUUACC
>AC125088.4/118916-118844 RF00005;tRNA;#(9, 72)
GCUCAGUCAGUAGAGCAUGAGACUCGUAAUCUUAAAGUUGUGGGUUUGUGACCUACAUUGGGC
>AY523772.1/1894-1824 RF00005;tRNA;#(0, 70)
UAGAAAAUAUUAUAUUGGAGGUAUAGGGGAUUUUGAUUCCCCAGGUGCAGGUUCAAUUCCUGUUUUUCUA
>AP002941.1/5061-5131 RF00005;tRNA;#(0, 70)
AAAGAUUUAGGAUAAUAAAAGACCAAGAGCCUUCAAAGCCCUCAGUGAAGGUGAAAAUCCUUCAAUCUUU
>CP000009.1/190943-190870 RF00005;tRNA;#(0, 73)
GCGCCCUUAGCUCAGCUGGAUAGAGCAACAGCCUUCUAAGCUGUGGGUCACUGGUUCGAAUCCAGUAGGGCGC
>AJ278504.1/15475-15545 RF00005;tRNA;#(0, 70)
CAAAACGUAGCUUAAUUUUAAAGCAUCUCUUUUACACUGAGAAAAUACUUGUGAAAAUCAAGCCGUCUUG
>AY007879.1/128-213 RF00005;tRNA;#(1, 53)
GUUGGUUGACUGAGUGGUUUAAAGUGUAAUAUUUGAGCUAUUAUUAAUUGAU
>AY639936.1/9722-9790 RF00005;tRNA;#(0, 68)
GUUUUAAUAGUUUAAACUAGAACUUUGGUCUUGUAAAUCAAAAGUGAAUUUUUAUUAAUUCUUAAAAC
>AF090341.1/13086-13156 RF00005;tRNA;#(0, 70)
GCUUUCAAAGGAUAGUAGUAAUCCAAUGGUCUUAGGAGCCAUCCACCUUGGUGCAAAUCCAAGUGAAAGU
>AY960981.1/7715-7785 RF00005;tRNA;#(0, 70)
CAUUAGGAAGCUAAUUUACAGCGUUAACCUUUUAAGUUAAAGACUGGAAGUUAAGAAUCUUCCCUUAAUG
>AE014295.3/793729-793802 RF00005;tRNA;#(0, 73)
CGGGCUAUAGCGCAGUUUGGUAGCGCGCCUGCUUUGGGAGCAGGAUGUCGUGGGUUCAAAUCCCGCUAGCCCG
>AP004109.1/15678-15609 RF00005;tRNA;#(0, 69)
CAGGGGGUAGUUUAACCGAGAAUCUUAGCUUUGGGAGUUAAGGGUGGGAGUUCGAUUCUCUCCUCUCUG
>AP004438.1/15581-15654 RF00005;tRNA;#(0, 73)
GCCGCGGUAGCUCAGUGCCUCAGAGCGUCGGUCUUGUAAGCCGAAUGUCGGAGGCCAAACUCCUCCCCGCAGC
>AL935259.1/45699-45772 RF00005;tRNA;#(0, 73)
GGACCUUUAGCUCAGUUGGUCAGAGCAGACGGCUCAUAACCGUCCUGUCGUUGGUUCGAGUCCAACAAGGUCC
>AF193903.1/23167-23238 RF00005;tRNA;#(0, 71)
GCAUCCUUAGCUCAAAGGAAGAGCAGCAGCCUUCUAAGUUGACGGUUAUAGGUUCGAGUCCUAUAGGAUGU
>AC132825.8/116188-116120 RF00005;tRNA;#(0, 68)
GAAAAAGUCAUAGGGGUUAUGAGGCUGGCUUGAAACCAGCCUUAGGAGGUUCAAUUCCUUCCUUUUUU
>AE004969.1/1743272-1743199 RF00005;tRNA;#(0, 73)
GCGGUGGUAGCUCAGUUUGUUAGAGUACCGGCCUGUCACGCCGGUGGUCGCGGGUUCGAGCCCCGUCCGCCGC
>AP002946.1/5209-5141 RF00005;tRNA;#(0, 59)
AAGGCUUUAGCUUAAUUAAAGUGUCUGUUUUGCAUACAGAAGAUGUAAGUUAGUGUCUU
>AY945289.1/4858-4928 RF00005;tRNA;#(0, 70)
GCCUGAUUAGCAUAAAAGUAAUGCAAUUGUUUUGUAAUCAAUAGAAGCAAGUGCGAUACUUGCAUUGGGC
>AF092403.1/1345-1277 RF00005;tRNA;#(0, 68)
GAAGCUUUAGCUUAAUUAAAGUGUCUGUUUUGCAUGCAGAAGAAAUGGGUUAAAAACCUGUAAGUUUU
>AY273108.1/1064-1133 RF00005;tRNA;#(0, 69)
AGAAACUUAGGAUAACUAAACCUUAAGCCUUCAAAGCUUAAAAUAGAAGUUAAGAUUCUUCUAGUUUCU
>AJ245624.1/321-251 RF00005;tRNA;#(0, 66)
AAGGAGGUGACAGAAUGGUAAUGUAGUUAGCUUGAAACUAAUUUAUGGGGGUUCGAUUCCUUCCUU
>U11880.1/3936-4009 RF00005;tRNA;#(0, 73)
AUUUGGAUGGCAGAGUUCAGUAAUUGCACAAGGUUUAAGCCCUUAUACCAGAGGUGCAAAUCCUCUUCCAAAU
>AE001945.1/2334-2252 RF00005;tRNA;#(0, 82)
GCGAGGGUGGCGGAAUUGGUAGACGCACUAGACUUAGGAUCUAGUAUCCGUAGGAUGUGAGGGUUCAAGUCCCUUCUCUCGC
>AP006232.1/11713-11781 RF00005;tRNA;#(0, 68)
GUAGAUAUAGUUUAACCAAAACGUUGGAUUGUGAUUCCAAAAACAGAGGUUCAACCCCCCUUAUCCAC
>AB183558.1/3948-4019 RF00005;tRNA;#(0, 71)
GUGAAUUUAGUUUAAAAGAUAGAACAUUUGACUUGCAUUCAUAAAAUUUAGGUUUAAACCCUAAAGUUCAC
>AF407539.1/2625-2553 RF00005;tRNA;#(0, 72)
UAGGCAGAAGUCCGCUGGUUAGGAUAGUUAGCUGUUAAUUAAUUAUUUAUGGGAUCAAGGCCCAUCUGUCUG
>CP000030.1/1137941-1138015 RF00005;tRNA;#(0, 74)
GUGUCCGUAGCUCAGCUGGACAAGAGCAGCAGCCUUCUAAGCUGCGGGUCAGGGGUUCGAGUCCCUUCGGGCAC
>AB054132.1/5382-5318 RF00005;tRNA;#(0, 64)
GGCCUUGUAGUGAAUCACAUUAGAUUGCAAAUCUAAAGAUGCAGGCUAAUUCCCUGCCGGGGCU
>AY960979.1/14188-14120 RF00005;tRNA;#(0, 68)
GUUCUUAUAGUUGAAUUACAACGGUGGUUUUUCGUGCCACUGGUCAUGGUUGAACUCCAUGUGGGAAU
>AP006840.1/1233572-1233645 RF00005;tRNA;#(0, 73)
GCGCCGGUAGCUCAGUUGGAUAGAGUACCUGACUACGAAUCAGGUGGUCGUAGGUUCGAAUCCUGCCCGGCGC
>AJ245645.1/15780-15694 RF00005;tRNA;#(0, 86)
GGAAAGGUGGCAGAGCGGUUCAAUGCACCGGUUUUGAAAACCGACGUAGAUUUUAAACUACCGGGGGUUCGAAUCCCUCCCUUUCC
>AP002973.1/11883-11955 RF00005;tRNA;#(0, 72)
GCCCCUAUAGGAUAACAGCUGAUCCGUUGGUCUUAGGAACCAAAGACUCUUGGUGCAAAUCCAAGUAGAGGC
>AE017261.1/563505-563577 RF00005;tRNA;#(0, 72)
AGCUCCGUGGUGUAGUGGACAAGCAUUUCGGACUUUGGAUCCGACGACGGCAGUUCGAAUCUGCCCGGAGCU
>BA000002.2/446761-446845 RF00005;tRNA;#(25, 75)
GGGGGCGGGCUCAAGACCCGUUGGCGUAGGCCGGCGUGGGUUCAAAUCCC
>X07394.1/141-230 RF00005;tRNA;#(23, 80)
GGGACACGACUGGAAAUCGUGUAGGGGGCUUAAACCUCCCUCGCGGGUUCGAAUCCC
>AL391737.2/55599-55670 RF00005;tRNA;#(0, 71)
GCGUUGUUGGUCUAGUGGAUAGGAUAACAGCCUUCCAAGCUGUUGGCCCGGGUUCGAUUCCCGGACAUCGC
>AF448730.1/141-72 RF00005;tRNA;#(0, 69)
UAGGGGGUAGCAUAAUGGAAUGCGUGAGAUUUUGAGUUUUUUGAUGUUGGUUCAAUCCCUUCUCCCCUA
>AF061340.1/7700-7767 RF00005;tRNA;#(0, 67)
CAUUAAGAAGCUAUCUUAGCGCUAACCUUUUAAGUUAGAGAUUGGGAAUAUAAGCUUCCCCUUAAUG
>AE000736.1/15201-15290 RF00005;tRNA;#(28, 80)
GGGACUCGAAAUCCCUUGGCGGGUUACCAGCCCGCCCGUGGGUUCGAAUCCC
>BX251411.1/155104-155177 RF00005;tRNA;#(0, 73)
GGGGCGGUAGCUCAGCUGGUUAGAGCUGCGAACUCAUAAUUCGUCGGUCACGGGUUCGAGUCCCGUCCGCCCC
>AE001198.1/9911-9983 RF00005;tRNA;#(0, 72)
GGGCGCUUAGCUCAGCGGGCAGAGCGCUUGGUUUACACCCAAGAGGUCAGCGGUUCAAACCCGUUAGCGCCC
>AP006618.1/4143302-4143230 RF00005;tRNA;#(0, 72)
AGGGGUGCAGCUCAAUUGGUAGAGCGGCGGUCUCCAAAGCCGCUGGUUGCGCGUUCGAGUCGUGUCGCCCCU
>BX649283.15/132464-132394 RF00005;tRNA;#(6, 70)
GUGGUUUAGUGGUAGAAUUCCCGUGUCCCACGCAGGUGAUCCGGGUCCGAUUCCCGGCCAACGC
>AF353999.1/30349-30422 RF00005;tRNA;#(0, 73)
GGGCCUAUAACUCAGUUGGUUAGAGUAUACGCCUGAUAAGCGUAUUGUCAGUAGUUCAAAUCUGCUUGGGCCC
>AL021918.1/124975-125047 RF00005;tRNA;#(1, 71)
CCUGGGUAGCUCAGUAGGUAGAACAUCAGACUUUUAAUCUGAGGGUCUAGGGUUCAAGUCCCUGUCCAGG
>AB043068.1/5459-5389 RF00005;tRNA;#(0, 70)
GGUAGAAUGGCUGAAGGUUUAAGCGGUGGAUUGUAGCUCCAUAUAUAGAGGUUUGAAUCCUCUUUUUAUC
>AF487277.1/5667-5739 RF00005;tRNA;#(0, 72)
GUGGUUAUAGUUCAAUCGGUAGAGCAGCUAUUUGUGGCAUAGCAAGUUCCCUGUUCGAACCAGGGUUUCCAC
>CP000031.1/1886364-1886437 RF00005;tRNA;#(0, 73)
GCCGCCUUAGCUCAGUUGGUUAGAGCGCUGGAUUGUGGAUCCAGAGGUCCCCUGUUCAAGCCAGGGAGGCGGU
>AY708149.1/482-412 RF00005;tRNA;#(3, 69)
AGAGAAGCACGGUGGAAUUGCAAAGGAUUUUGAUUUCUUAGGCGUAGGUUCAAGUCCUACUUCUUU
>K00283.1/1-74 RF00005;tRNA;#(0, 73)
GGGCCGGUAGCUCAUUUAGGCAGAGCGUCUGACUCUUAAUCAGACGGUCGCGUGUUCGAAUCGCGUCCGGCCC
>AY618179.1/224-152 RF00005;tRNA;#(0, 72)
GCUGUUGUAGUGUAGUGGUUAUCACGUCUGCUUUACACGCAGAAGGUCGUGGGUUCAAACCCCACCAAUAGU
>AP002920.1/5446-5377 RF00005;tRNA;#(0, 69)
GGUGUGGUGGCUGAGGGUUAAGCGGUGGGUUGUAGCCCCAUAAACAGAGGUUUAAGUCCUCUCCGCACC
>BX936356.18/47765-47836 RF00005;tRNA;#(0, 62)
GGGUAUGUAGCUCAGUGGUGGAGUGCAUGCUUUGCAUGUAUGAGGUCUUGAGUUCAAUUCCC
>BX248355.1/46312-46393 RF00005;tRNA;#(21, 72)
AAGGGAGCGGACUGUAAAUCCGUCGGCAUUGCCUACAGAAGUUCGAAUCUU
>AE017179.1/41824-41752 RF00005;tRNA;#(0, 72)
GACUCCGUAGCUCAGUUGGUAGAGCAAAUGACUCUUAAUCAUUGGGUCGUGAGUUCGAGCCUCACCGGGGUC
>CP000107.1/640798-640728 RF00005;tRNA;#(0, 70)
GCCGUUAUAGCUUAGUGGCAAAGCACAUCAUUGGUAAUGAUGCGACCUAAGUUCGAUUCUUGGUAACGGC
>AY605473.1/2669-2739 RF00005;tRNA;#(0, 70)
GUUGAGGUGGCAGAGUAGCUAUGCAAAAGACCUAAGCUCUUUUAACAGGGGUUCAACUCCCCUCCUCUAC
>AF090338.1/5309-5237 RF00005;tRNA;#(0, 72)
UAGACAGAAGCUUGUUGGUUUGAGCGUCUAACUGUUAAUUAGAAGUUUAUGGGAUCGAGGCCCAUUUGUCUA
>AJ344328.1/33690-33762 RF00005;tRNA;#(0, 72)
GAAAAAGUAACUCAGCUGGUAGAGUGCUGGUUUGUCAUACCAGUGGUCGCGGGUUCAAGUCCCGUCUUUUUC
>AP002919.1/5445-5376 RF00005;tRNA;#(0, 69)
GGUACGGUGGCUGAGGUUCAAGCGGUGGAUUGUAGCUCCACAAACAGAGGUUUGAGUCCUCUCCGUGUC
>AB054129.1/5072-5141 RF00005;tRNA;#(0, 69)
AAGAAUUUAGGCUUACUUAGACCAAGGGCCUUCAAAGCCCUAAGAAGAAGUGAAAACCUUCUAAUUCUU
>AF338711.1/5015-5089 RF00005;tRNA;#(0, 74)
AGAAACUUAGGAUAACUAAAACCAAACCAAAGGCCUUCAAAGCCUUAAAUAAGAGUUGAAACCUCUUAGUUUCU
>CR382132.1/3265745-3265661 RF00005;tRNA;#(0, 84)
GCCUUUGUAGCUUAGGGGUAGAGCGUUGCACUUGUAUUCUAAUAUUGGAAUGCAAAGGUCACUGGUUCGAUUCCAGUCUGAGGC
>CP000016.1/225347-225438 RF00005;tRNA;#(8, 67)
GGCCGAGUGGCUGAAGGCACUCCCCUGCUAAGGGAGUAUAUGGUUCUUAACACUGUGUC
>AY274064.1/2668-2596 RF00005;tRNA;#(0, 72)
UAGACGGAGGCCUGUUGGUUUAGGCACCUAGCUGUUAACUAGGGUGUUGUGGGAUCAAAGCCCACCUGUCUA
>L42813.1/5156-5084 RF00005;tRNA;#(0, 72)
UAGGUGAAUGCCCGCAAGUUUAGGCGCUUAGCUGUUAACUAAGAGUUCAAGGGAUCGAGGCCCUUUCAUCUA
>AY649207.1/1182-1112 RF00005;tRNA;#(0, 70)
UAGGGGGUAGUAUAGUGGAAGUACGGAGGGUUUUGAGCCCUUUUGUACAGGUUCGAGUCCUGUUCUUCUA
>AB022061.1/245-317 RF00005;tRNA;#(0, 72)
GGGGGCGUAGCUCAGAUGGGAGAGCACCUGCCUUGCAAGCAGGGGGUCAGGAGUUCAACUCUCCUCGUCUCC
>AY728232.1/3723-3791 RF00005;tRNA;#(0, 68)
AGUAAUAUAAGCUAAAUAAGCUUUUGGGCCCAUACCCCAAAAAUGUUGGUUUAAAUCCUUCUAUUACU
>AB054134.1/5330-5258 RF00005;tRNA;#(0, 72)
UAAAGAAAUGCUCGCUGGCUUGGGCGCUUAGCUGUUAACUAAGAGUUUGAGGGAUCGAGGCCCUCUUCUUUA
>AP004435.1/15623-15554 RF00005;tRNA;#(1, 64)
AGGGGGUAGUUUAACUUAGAAUGCUAGCUUUGGGAGCUAGUGGCGGGAGUUUAAUUCUCCUCU
>AY129337.1/99610-99681 RF00005;tRNA;#(0, 71)
GCCUCUAUGGUCCAACGGAUAUGACGCCGGUCUACGGAACCGGAGAUGCGUGUUCGAUUCGCGCUAGGGGC
>AL133551.13/12355-12436 RF00005;tRNA;#(21, 72)
AGGCGUUGGACUUGAAAUCCAAUGGGGUCUCCCCGCGCAGGUUCGAACCCU
>AP002946.1/14339-14271 RF00005;tRNA;#(0, 68)
GUUCUUGUAGUUGAAUAACAACGGUGGUUUUUCAAGCCAUUGGUUCUGGUUAAAAUCCUGAGGAGAAC
>AY458595.1/10017-10086 RF00005;tRNA;#(0, 69)
GAAUGGCUAGUCUAACCCAAGACAGUUGAUUUCGGCUCAACUAAUUAUGGUUCAACUCCAUAGCUAUUC
>AP004452.1/5278-5206 RF00005;tRNA;#(0, 72)
UAGGCAGAUGCUCGCUGGCUUGAGUCCCUAGCUGUUAACUAGGAUUUUGUAGGAUCGAGGCCUUCCUGCCUA
>AJ421455.1/14340-14272 RF00005;tRNA;#(0, 68)
GUUUUUGUAGUUGAGUAACAACGAUGGUUUUUCACGCCAUAGGUCCUGGUUAAAAUCCUGGCAGAAAC
>AP002975.2/5093-5164 RF00005;tRNA;#(0, 71)
AAGAACUUAGGAUAGCAUUAAGACCAAAAGCCUUCAAAGCUUUAAGCAGGAGUGAAAAUCUCCUAGUUUUU
>AY458597.1/3812-3742 RF00005;tRNA;#(1, 68)
AAAAAAUAGUGUAGCGGGCGCACGAGGGGUUUUGAUCCUCUAAGGGCAGGUUCGAGUCCUGUUUUUU
>U90016.1/97-171 RF00005;tRNA;#(0, 74)
GGGCCUAUAGCUCAGGCUGGUUAGAGCGCACGCUCGAUAAGCGUAGGUCGGCUGGUUCGAGUCCACUUAGGCCC
>AB000109.1/55402-55474 RF00005;tRNA;#(0, 72)
GGGGAUAUAGUUGAAAUUGGUAUAAUAUGGGUGUUGCAUACCCGGGUUAUGGGUUCGAGGCCCAUUGUCUCC
>AY249964.1/412-342 RF00005;tRNA;#(0, 70)
CAGGAAAUAGUUUAGGCUAGAAUAGUAACUUUGGGAGUUGCCGGUGCAAGUUUAAAAUCUUGUUUUCCUG
>AY449458.1/104816-104888 RF00005;tRNA;#(0, 72)
GCCUGGUUAGCUCAGUCGGUAGAGCGUUGGACUCUUAAUCCAACGGUCGCGGGUUCGAGCCCCGCAUUAGGC
>AB202078.1/8014-8083 RF00005;tRNA;#(0, 69)
ACUCUUAUAGCUUAACCUUAAAGUAUAGCGCUGAAAACGCUAAGAUGAACCCUAAAAAGUUCUAAGGGU
>AY458591.1/11567-11634 RF00005;tRNA;#(0, 67)
GUAAACAUAGUUUAGCAAAACACUAGAUUGUGAUUCUAGAGUCAGGAGUUAAACCCUCCCUGUUUAC
>AF166114.1/71518-71591 RF00005;tRNA;#(0, 73)
CGGGAUGUAACUCAGUUUGGUAGAGUGCGGCUUUUGGGAAGCCGACGUCGCAGGUUCGAAUCCUGUCAUCCCG
>AF092405.1/1595-1529 RF00005;tRNA;#(0, 66)
GGUAAGAUGGCUGAAAUAGUGGCGGAUUGUAGCUCUGCAGAUAAAGGUUUAAGCCCUUUUCUUACU
>AE009873.1/3864-3936 RF00005;tRNA;#(0, 72)
AGCCCGGUCGUCUAGCGGCCAAGGAUGCGGGGCUUUGGACCCCGUGGCCCGGGUUCGAAUCCCGGCCGGGCU
>X74912.1/175-104 RF00005;tRNA;#(0, 71)
GGUCGCAUAGCUCAGUGGAAGAGCACGAGCCUCCUAAGCCCGGGGUCGCAGGUUCAACUCCUGUUGCGAUC
>AY605473.1/3851-3781 RF00005;tRNA;#(7, 70)
UAGUAUAGUGGGAGUACAUAGAAUUUUGAGUUCUUUUGUGUGGGUUCGAGUCCCAUCUGUCUA
>BA000021.3/269555-269472 RF00005;tRNA;#(0, 83)
GCCGAGAUGGUGAAAUUGGUAUACACGUUACUUUGAGGUGGUAAUACCGUAAAAGGUAUGCGGGUUCAAGUCCCGCUCUCGGC
>AB047821.1/7088-7018 RF00005;tRNA;#(1, 69)
AGAAAGUGGCAGAGUGGACAUGUGCCUGGCUUGAAACCAGACAAUGGGGGUUCAAUUCCUUCCUUUCU
>BX927164.19/13726-13656 RF00005;tRNA;#(0, 70)
GCAUUGGUGGUUCACUGGUAGAAUUCUCUCCUGCCAUGCGGGAGAUCCUGGUCCUGUUCCUGGCCAAUGC
>AJ639867.1/3838-3768 RF00005;tRNA;#(0, 70)
UAGGAUGUGGUGUAAUGGGAGCACAGAGGGUUUUGAGUUCUUUGAUGUAGGUUCGAGUCCUAUCAUUCUA
>CR626927.1/5117302-5117375 RF00005;tRNA;#(0, 73)
GGGCUUAUAGCUCAGUUGGUUAGAGCAACAGACUCAUAAUCUGGAGGUCCUAGGUUCAAGCCCUAGUUGGCCC
>AJ294725.1/17018-17091 RF00005;tRNA;#(0, 73)
CGGAAUGUGGCGUAGUUUGGUAGCGUAUUGUAUUUGGGAUGCAAUGGUCACAGGUUCGAAUCCUGUCAUUCCG
>J04815.1/1593-1661 RF00005;tRNA;#(0, 68)
AAGAGCUUAAGUUAAAUAAACUGAAAGCCUUCAAAGCUUUUUAUAAGAAUGGAAACUUCUUAGCUCUU
>M68929.1/1540-1461 RF00005;tRNA;#(0, 79)
GCGCAUUUGGUGAAAAAGGUAAACACGACGGAUUUAAAAUCCGUUCCUAUUGGUUAUUGGUUCAAGUCCAAUAAUGCGC
>AB054134.1/2797-2871 RF00005;tRNA;#(0, 74)
GCUGGAGUGGCAGAGCCCGGUAAAUGCAAAAGAUCUAAGAUCUUUCGACCAGAGGUUCAAAUCCUCUCCCCAGC
>AB000109.1/27085-27157 RF00005;tRNA;#(0, 72)
GGUGAGAUGGAAUAAUUGGUUAGUUCAUUGGGUUCAUGCCCCAAAGGUGUAGGUUCGAGUCCUACUCUUGCC
>AB080274.1/4312-4242 RF00005;tRNA;#(7, 70)
UAGUAAAAUGGGAGUACGAGGGGUUUUGAGUCCCAAGGUGCAGGUUCAAAUCCUGUUUUUCUA
>AY682195.1/51454-51380 RF00005;tRNA;#(0, 74)
UGCGGUGGAGUGAAACGGAAAAUCACGAAAGGUUCAUAACCUUUAAAUAGCAGGUUCGACUCCUGCCACUCGCA
>AF538053.1/26938-27008 RF00005;tRNA;#(0, 70)
UACGGACUCGUCUAAUGGUAGGACAUUUGAUUUUGAUUCAAGUAAUUCAGGUUCGAAUCCUGGGUCUGUA
>AF285261.1/3172-3242 RF00005;tRNA;#(0, 70)
GGGAUCAUGGAUUAAUGGUAAAUCACUCGCGUUGCAUGCGAGGUAUAUCGGUUCAAUUCCGAUUGAUUCC
>AY442347.1/10105-10174 RF00005;tRNA;#(0, 69)
AGGUGAUUAGUCCAACAUAAGACCACUGAUUUCGGCUCAGUAAAUUAUGGUUAAAUUCCAUAAUCGCCU
>AF082916.1/135-203 RF00005;tRNA;#(0, 68)
CAUUAGAUGUCUGAAAUUAAGAAUUGAUCUUUUAAAUCAAUAAUAGUAAUUUAAAUUUACUUCUAAUG
>U41546.1/15326-15255 RF00005;tRNA;#(0, 71)
GCCCUUAUAGCUCAGUGGUAGAGCGUUGGUCUCGUAAACCAAAGGUCCGUAGUUCAAUCCUGCGUGAGGGC
>AJ582657.1/1-74 RF00005;tRNA;#(0, 73)
UCCCGUGUGGUCUAGAGGUUAUGAUGUCUGGUUUUCACCCAGAAAGAUCACGAGUUCGAUUCUCGUCACGGGA
>BX640584.10/96096-96025 RF00005;tRNA;#(5, 70)
GUUGGUCUAGGGGUAUGAAUCUCGCUUCGGGUGUAAGAGGUCCUGGGUUCAAAUCCCAGACGAGC
>AJ749949.1/775040-774956 RF00005;tRNA;#(8, 59)
GGCUGAGUGGUCGAAAGCGGCGGUCUUGAAAACCGUUGACUGUAACAGGUC
>AP006840.1/3313053-3312981 RF00005;tRNA;#(0, 72)
GCUGGCGUAGCUCAACUGGCAGAGCACCUGAUUUGUAAUCAGGCGGUUGCAGGUUCGAUUCCUGUCGCCAGC
>BA000026.2/164176-164254 RF00005;tRNA;#(0, 78)
GCACUUAUGGCGGAAUGGCAGACGCGUCAGACUUAGGAUCUGAUUCUUACGAGUGUGGGUUCAAGUCCCUCUAAGUGC
>AL626764.6/31047-30975 RF00005;tRNA;#(1, 71)
GGGGUGUAGCUCAGUCGGAAGAGUGCUUGCCUAACAUGCAUGUAGUCCUGGGUUCGACUCCUAUCACUCU
>AF092356.1/1242-1310 RF00005;tRNA;#(0, 68)
AAGGAUUUAGGUUAAACAAACCAAAAGCCUUCAAAGCUUUUAAUAAGAGUGAAAAUCUUUUAAUCCUU
>AY728221.1/3752-3682 RF00005;tRNA;#(0, 70)
UAAAAAGUGGUGUAUUGGAUGCACUUGAAGUUUUGAUCUUCAUUGGGUAGGUUCAAGUCCUAUCUUUUUA
>X61068.1/961-1034 RF00005;tRNA;#(0, 73)
GGACCCGUAGCUCAGUUGGUUAGAGCUACCGGCUCAUAACCGGUCGGUCGUUGGUUCGAGUCCAACCGGGUCC
>AJ428849.1/14147-14079 RF00005;tRNA;#(0, 68)
GUUCUCGUAGUUGAAAUACAAUAAUGAUUUUUCAUGUCAUUGGUCAUGGUCAUAGUCCAUGCGAGAAU
>BA000028.3/663116-663199 RF00005;tRNA;#(9, 59)
GCGGAAUGGCAGACGCGCUAGGUUGAGGGCCUAGUGGGCGUAUAGCCCGU
>AF091512.1/30179-30251 RF00005;tRNA;#(0, 72)
GCCUGGCUAGCUCAGUCGGCAAAGCGUGAGACUCUUAAUCUCAGGGUCGUGGGCUCGAGCUCCAUGUUGGGC
>CP000031.1/176231-176303 RF00005;tRNA;#(0, 72)
UGGAAGGUAGCUCAACUGGUCGGGCAACAGCUUUUGGUGCCGCAGGUUGCAGGUUCGAACCCUGCCCUUGCA
>AJ310141.1/3961-3890 RF00005;tRNA;#(0, 70)
UAGGAAAUAGUAUAGUUGGAAGUACUAAGAGUUUUGAUCUCUUGAGUGUAGGUUCGAGUCCUAUUUUCUA
>BX510934.6/39445-39372 RF00005;tRNA;#(0, 73)
GGCGCUGUGGUUUAGUUGGUCAAAGCGCCUGUCUAGUAGACAGGAAAUUCUGAGUUCAAAUCCCACCAGUACC
>U24570.1/3414-3482 RF00005;tRNA;#(0, 68)
UAUAACUUAGUGUAUGGUGCACGAAGGUUUUUGAAACCUAAAGCCUAAGUUCAAAUCUUACAGUUAUA
>AF448740.1/142-72 RF00005;tRNA;#(0, 70)
UAGGGGGUAGUAUAAUUGAAAUGCGUAAAAUUUUGGGUUUUAUGAUGUUGGUUCAACCCCUUCCCCCCUA
>AF036180.1/1673-1741 RF00005;tRNA;#(0, 64)
GUAAGUAUAGUUUAGCCAAAAUAUUAGAUUGUGGUUCUAAAGAUGAGGGUUAAAACCCCUUUAC
>CP000107.1/245349-245422 RF00005;tRNA;#(0, 73)
AGGAGUGUAGCUCAAUUGGCUAGAGCGUCAGUCUCCAAAACUGAAGGUUAUGGGUUCGAUUCCUAUCACUCCU
>AB047825.1/16484-16416 RF00005;tRNA;#(0, 68)
GUUUUUAUAGUUGAAUUACAUCAGUGGUUUUUCAUAUCAUCGGUCUCAGUUUAAAUCUGGGUAAAAAC
>AC010619.7/121919-121847 RF00005;tRNA;#(0, 53)
ACCUGGGUAGCUUAGUUGGUAGAGCAUUGGACUUUUAAUUUGAGGGCCCAGGU
>AY129337.1/94073-94146 RF00005;tRNA;#(0, 73)
CGGGGUGUAGUUCAGUUUGGAAGAGCGCUUGGUUUGGGACCAAGAUGUCGCAGGUUCGAAUCCUGUCACCCCG
>Y08257.1/51337-51251 RF00005;tRNA;#(9, 61)
GCUCAGUUGGCAGAGCGCCCGGCUGUUAUGCCGGGUGCAGAAACCGGGUGGU
>U89009.1/85-17 RF00005;tRNA;#(0, 68)
CAGGGAGUAGUUUAAUGUUAGAAUAUCAGCUUUGGGUGUUGAUGGUGGAAUUAAAAAUUCUCUCCCUG
>CP000077.1/440438-440363 RF00005;tRNA;#(0, 75)
GCGGCCGUAGUCUAGCCUGGAUUAGGACGCCUGCCUGCCACGCAGGAGGUCCCGGGUUCAAAUCCCGGCGGUCGC
>BX538352.1/92378-92308 RF00005;tRNA;#(0, 70)
GGAGCUAUAGUCUAGCGGUAGGACCCCGGAUUUUGAUUCCGGUAGCCUGGGUUCGAUUCCCAGUAGCUCC
>M55613.1/1-86 RF00005;tRNA;#(0, 85)
GUCAGGAUGGCCCAGAGUGGACAUAAGGCGCCAGACUCAAGUUCUGGUUAGCUUUUGGUCCGUGGGUUCGAAUCCCACUUCUGAC
>Z48717.1/1649-1723 RF00005;tRNA;#(0, 74)
GCCCGGUUAGCUCAGUCUACCGACUGCACCAGACUCUUAAUCUGGUUGUCGUGGGUUCGAGUCCCGCAUUGGGC
>AB100500.1/1133-1206 RF00005;tRNA;#(0, 73)
GGCGGCAUAGCUCAGUUGGCUAGAGCAUGCGGUUCAUACCCGCAGUGUCCGGAGUUCAAAUCUCUGUGCCGCC
>AY242996.1/5581-5646 RF00005;tRNA;#(0, 65)
AUUUAUAUAAUAUAUUUAGUAUAUUUGAUUUCCAAUCAAAAAGUUUAAUUUAUUUUAAUAUAAAU
>AF362390.1/3117-3052 RF00005;tRNA;#(0, 65)
GCUCAAUCGGCUUAGAGCGUGAGACUUUUAAUCUCAAGGUUGCGGGUUCGAGUCCCGCGUUGGGC
>AE005022.1/5045-4973 RF00005;tRNA;#(0, 72)
GGGCGUGUGGCCAAGCGGACACGGCGAGAGGUUCCUAACCUCUAGAUCGCGGGUUCGAGUCCCGCCACGCCC
>AY708131.1/482-412 RF00005;tRNA;#(0, 70)
UAAAGAGAAGCAAGGUGGAACAGCGAAGGGCUUUGAUCCCUUAGACGUAGGUUCAACUCCUACCUCUUUA
>AJ430679.1/30012-30082 RF00005;tRNA;#(0, 70)
GUAGAUAUAUUUCAAUGGUAGAAAGAGUAUUUGUGGUAUACUAUAUCUAAGUUCGAUUCUUAGUAUUUAC
>AF538053.1/31108-31179 RF00005;tRNA;#(0, 71)
AGGUAUUUAGUUCAGUGGUAGAACACCUAUCUUACACGUAGGGGGUCAAUGGUUCAAGUCCAUUAAUACCU
>CP000088.1/3135484-3135412 RF00005;tRNA;#(0, 72)
GGCGGAGUAGCUCAGUCGGUAGAGCAAGCGGCUCAUAAUCGCUGUGUCGUCGGUUCGAGUCCGGCCUCCGCU
>X12631.1/7348-7416 RF00005;tRNA;#(1, 67)
AAGAGUUAGUUUAAGGAGAACCUCUGAUUUCGGCUCAGAUGGUUUUGGUUCAACCCCAAAACUCUU
>AY307241.1/668-736 RF00005;tRNA;#(0, 64)
GUAGGUAUAGUUUAACUAAGACAUUAGAUUGUGGUUCUAAAAAUAGAGGUUAAACCCCUCUUAC
>AF092418.1/1345-1277 RF00005;tRNA;#(0, 68)
AAAGUCUUAGCUUAAUUAAAGUAUCUGUAUUGCAUGCAGAUGAUGUGGGUUCAAUUCUCGUAGGCUUU
>AJ492192.1/11674-11744 RF00005;tRNA;#(0, 70)
ACUUUUAAAGGAUAAUAGCCAUCCAUUGAUUUUAGAGGUCAAAUAUCUUGGUGCAAGUCCAAGUGAAAGU
>AF396436.1/145-65 RF00005;tRNA;#(0, 80)
GAGGUGGUGGCUGAAUGGUUAAAGCGGUAGACUGUAAAUCUAUUGGGAUUCCCGUCGCCGGUUCGAUUCCGGUCCACCUC
>AF092366.1/140-70 RF00005;tRNA;#(0, 70)
UAGAAGAAAGUGUAUUGGAAGCACAAAGAGUUUUGAUCUCUUUAGGUUGGGUUCAAAUCCCUUUUUUCUA
>AL646065.1/59145-59072 RF00005;tRNA;#(0, 73)
CUGCCCAUAGCUCAGUUGGAUAGAGCAUCGGCCUUCUAAGCCGACGGUCGGGGGUUCGAAUCCCUCUGGGCAG
>AY456188.1/3023-3090 RF00005;tRNA;#(0, 67)
UCUAAAAUGGCAGAUAAGUGCACUAGAUUUAAGAUCUAGACAUAAAGGUUUAAGCCCUUUUUUUAGA
>AY274302.1/5219-5287 RF00005;tRNA;#(0, 68)
AGAAUUUUAAGUUAUUUAAACUAAAAGCCUUCAAAGCUUUCUAAAAAAGUAUUAACCUUUUAAAUUCU
>AP006840.1/27143-27215 RF00005;tRNA;#(0, 72)
GCUGGUGUAGCUCAGCCGGUAGAGCAGCUGAUUCGUAAUCAGCAGGUCGCCGGUUCGAGUCCGGCCACCAGC
>AE001049.1/6676-6747 RF00005;tRNA;#(0, 71)
GCCCGGAUGGGGUAGUGGUUAUCCUCUGGGACUGUGGAUCCCAGGAGCCGGGUUCGAAUCCCGGUCCGGGC
>AP004406.1/5480-5411 RF00005;tRNA;#(15, 70)
UGAUAAGCGGUGGGUUGUAGCCCCAUGCACAGGGGUUUAAUUCCUCUUCUUAUCA
>BA000019.2/605272-605200 RF00005;tRNA;#(0, 72)
GGGCGGUUAGCUCAGUUGGUAGAGCGCCUGCCUUACAAGCAGGAUGUCAUCAGUUCGAGUCUGGUACUGCCC
>AE017245.1/531773-531846 RF00005;tRNA;#(1, 72)
GCGGAGUGGAGAAGUUUGGUAUCUCGCAGGGCUCAUAACCCUGAGGUCAUUGGUUCAAGUCCAACCUCCGC
>AE017282.2/2128247-2128328 RF00005;tRNA;#(0, 81)
GCCGAGGUGGUGAAAUUGGUAGACACGCAUGUUUCAGGUACAUGUGAGGCGACUCGUGGAGGUUCAAGUCCUCUCCUCGGC
>AP006346.1/1247-1314 RF00005;tRNA;#(0, 67)
AAAGCUUUAAGUUAUUUAAACUAGCAGCCUUCAAAGCUGCCAAAAGGAGUAAAUUCUCUUAAGCUUU
>BA000026.2/265736-265651 RF00005;tRNA;#(0, 85)
GGAGACGUACUCAAGUGGUUAAGAGGGCACCCUGCUAAGGUGUUAGAUCGGUUUCCGGUGCAUGAGUUCGAAUCUCAUCGUCUCC
>AJ303116.1/1-72 RF00005;tRNA;#(0, 71)
GCACUGGUAGUUUAUAAUGCUAAAACAAAACACUGAAAAUGUUUAGAUGAUUUUUAACUAAAUCCUAGUGC
>X12631.1/1570-1639 RF00005;tRNA;#(0, 69)
AAGGACUUAAGUUAAAUAAACUGAAAGCCUUCAAAGCUUUAAACAAGAAUUGGAAACUUCUUAGUCCUU
>Y18683.1/13415-13345 RF00005;tRNA;#(0, 70)
CAGAGGAUAAUUUAAUGUUAAGAUGCUAGCUUUGGGAGCUAGAUACAGAGGUUUGAAUCCCCUUCCUUUG
>BX248584.1/110685-110768 RF00005;tRNA;#(0, 83)
GCCGAGAUGGUGAAAUUUGGUAUACACGCUACUUUGAGGGGGUAGUCCGGUUAAUGGUUGCGGGUUCAAAUCCCGUUCUCGGC
>AC149782.2/176731-176802 RF00005;tRNA;#(1, 71)
UCCUGGGGGUCCAGUGGUUAAGACUCUGCACUUCCACUGCAGGAGUGCAGGUUUAAUCCCUGAUCAGGGA
>CR378670.1/134943-134871 RF00005;tRNA;#(0, 72)
GCGACACUAGUUCAGCUGGUAGAGCGCAACCUUGCCAAGGUUGAGGUCAUCGGUUCGAACCCGAUGUGUCGC
>AJ566364.1/2667-2741 RF00005;tRNA;#(0, 74)
GUUAGGGUGGCAGAGACCGGUAAUUGCAUAAAACUUAAGAUUUUACACCCAGAGGUUCAAUUCCCCUCCCUAAC
>AF448761.1/142-72 RF00005;tRNA;#(0, 70)
UAGAGGGUAGUAUAAUUGAAAUACGUAAAAUUUUGGGUUUUAUAAUAUUGGUUCAACUCCUUUUCCUCUA
>K02520.1/1-73 RF00005;tRNA;#(0, 72)
GCCGCCGUAGCUCAUUUGGUAGAGCACCUCGCUGUUAACGAGGUUGUCCCAGGUUCGAGUCCUGGCGGUGGC
>AF449338.1/2680-2608 RF00005;tRNA;#(0, 72)
UAGACUGAUGCUCGCCGGAUAGGGCGCUUAGCUGUUAACUAAGUUUUUGCAGGAUCGAGGCCUGUCAUUCUA
>AY033881.1/294-367 RF00005;tRNA;#(0, 73)
GGGGCUGUAGCUCAGUUGGGAGAGCACCGGCUUUGCAAGCCGGGGGUUCGUCGGUUCAACCCCGUCCAGCUCC
>CR450700.21/33402-33329 RF00005;tRNA;#(0, 73)
GUCUCUGUGGUGCAAUCAGUUAGUGCUUUCAGCUGUUAACUGAAAGGUUGGUGGUUCAAGCACACCCAGGGAU
>AY342361.1/23345-23416 RF00005;tRNA;#(0, 71)
UGGUUAAUAGUUUAAAGGUUAAAACUUGGCAAUCAUAAUGCUACAAUAAAGGUUCGAAUCCUUUUUAACCA
>AP006840.1/2950556-2950484 RF00005;tRNA;#(0, 72)
GCGCCCGUAGCUCAGCGGAUAGAGCGCUUGCCUCCGGAGCAAGAGGUCGUAGGUUCGAGUCCUGCCGGGCGC
>AC153762.3/12191-12121 RF00005;tRNA;#(1, 69)
CAGUGGUAGUUCAGUGGUAGAAUUCUUGUCUUCCAUAUGGGAGACCUGGGUUAGAUUCCUGACCACUG
>AL049543.17/68024-67931 RF00005;tRNA;#(15, 65)
UCGGUUAGCGCGCGGUACUUAUAAGACAGUGCACCUGUGAGCAAUGCCGA
>AE002150.1/1179-1099 RF00005;tRNA;#(0, 80)
GCGCUUGUGGCGGAAUGGCAGACGCGCUAGACUUAGGAUCUAGUACUUUGCGGUGUAAGAGUUCAAGUCUCUUCAAGCGC
>X14734.1/82-153 RF00005;tRNA;#(0, 71)
UUCCCAUUAGCUCAAUGGUAGAGCAGAAUACUUCUAAUAUUACGGUUUUUAGUUCGAGUCUAAAAUGGGAA
>AY268555.1/4-73 RF00005;tRNA;#(0, 69)
GGGAGUUGUCUAGUGGUAUGAUUCUCGCUUGGGUUGCGAGAGGUCGUGGGUUCAUUUCCCGCAACUCCC
>AB015962.1/2765-2839 RF00005;tRNA;#(0, 74)
GUUGAGGUGGCAGAGCCUGGUAAUUGCAAAAGACCUAAGUCCUUUAAUCCAGAGGUUCAAAUCCUCUCCUCAAC
>AP004808.1/7163-7093 RF00005;tRNA;#(0, 70)
GAGAAAGUGGCAGAAUGGUAGUGCGGUCGACUUGAAUUCGAUGUACGGGGGUUCGAUUCCUUCCUUCCUC
>AL935259.1/32987-32916 RF00005;tRNA;#(0, 71)
GCAGAUAUGAUCUAAUUGGCAAGAUGGCGGUCUCCAAAACCGUCUAUGUUGGUUCAAAUCCAGCUAUCUGU
>AY612348.1/1175-1107 RF00005;tRNA;#(0, 59)
GAGGUUUUAUCUUAAUUAAAGUGUUUGAUUUGCAUUCAGAUUAUGUAAGAUAAAGUCUU
>AE001733.1/76-148 RF00005;tRNA;#(0, 72)
GCCAGCGUAGCUCAACCGGCAGAGCGGCGCAUUCGUAAUGCGCAGGUUGUGGGUUCGAGUCCCACCGCUGGC
>AF128504.1/155-84 RF00005;tRNA;#(0, 71)
UAGGGGGUAGUAUAGUUGGAAAUACGAAAGAUUUUGGAUUUUUUUAUGGGGGUUCGACUCCUCUUCCUCUA
>AY597334.1/5501-5431 RF00005;tRNA;#(0, 70)
GGUAAGAUGGCUGAGACCCAAAGCGGCGGAUUGUAGCCCCGUAGAGGGAGGUUCGAGUCCUCCUCUUACU
>CP000031.1/1307582-1307512 RF00005;tRNA;#(0, 70)
GGCGAGUUGGCGGAGUGGUGACGCAGCGGAUUGCAAAUCCGUGUACACCGGUUCGAUUCCGGUACUCGCC
>AY967407.1/50172-50245 RF00005;tRNA;#(0, 73)
GGCCCUUUAGCUCAAUUGGUAGAGCGAACCCCUCAUAAGGGUGUGGUUUCCGGUUCGAGUCACGGAAGGGGCC
>AY380553.1/1533-1462 RF00005;tRNA;#(0, 71)
GGUCCUUUAGUAUAGUGGUUCGUACAACUCCCCUUCAAGGAGUCAGGAUCAGUUCAAAUCUGAUAAGGAUC
>BX897726.10/103253-103324 RF00005;tRNA;#(1, 70)
GCUUGUUGAUCUAGGGGUAUGAUUCUCGCUUUGGAUGCGAGAGGUCCUGGGUUCAAAUCUGGGACGAGC
>AY315601.1/1185-1118 RF00005;tRNA;#(0, 65)
GAAAAUAGUAUAGUGGAAGUACGAAGGGUUUUGAACCCUUUGGUGCAGGUUCGGCUCCUGUUUUU
>AY945289.1/5740-5811 RF00005;tRNA;#(0, 71)
GCCUAGAUAGUUUAAUGGUUAAAACACCGACCUCAUAUGUUGGUAAUAAAAGUUCGAUUCUUUUUCCAGGC
>X62566.1/632-718 RF00005;tRNA;#(8, 59)
GGCAGAGUGGUUAAUUGCACCAAUUUUGAAAAUUGGCGUGGCUUCGCGGUC
>AE001007.1/11559-11631 RF00005;tRNA;#(0, 72)
GCGCCGAUGGUGUAGCCUGGUAACACAGGGGCUUGCCGAGCCCCUGCCCCGGGUUCAAAUCCCGGUCGGCGC
>AE017283.1/1544934-1545019 RF00005;tRNA;#(8, 59)
GGCGGAAUUGGUAGACGCGCUAGCUUGAGGUGCUAGUGGCCGAUUAAGGCU
>AF051097.1/14702-14769 RF00005;tRNA;#(0, 68)
GCUUUUGUAGUUGAACCACAACCGCAGCUUUUCAGCCUGCCAGUCCGGGUUAAACUCCCGGCAAAAGC
>AP004351.1/7037-7105 RF00005;tRNA;#(0, 68)
GAGAUAUUAGUUAAAUCAUAACAUUGCCUUGUCAAGGCAAAAUUACAGGUUAAACCCCCGUAUAUCUU
>AE013063.1/9065-9137 RF00005;tRNA;#(0, 72)
[truncated: 841,711 more chars]
