# Supplementary material for: Self Containment, a Property of Modular RNA Structures, Distinguishes microRNAs
Source: PLoS Comput Biol. 2008 Aug 22;4(8):e1000150. doi: 10.1371/journal.pcbi.1000150 (PMC2517099; doi:10.1371/journal.pcbi.1000150)
Supplement: Dataset S2 — Self-containment index values for RNAs. (1.2 MB) [file pcbi.1000150.s006.txt]

name	sc	class
5S_rRNA;AB001721.1/2735-2851	0.471068966	5S
5S_rRNA;AB035926.1/5989-6104	0.597078261	5S
5S_rRNA;AE000007.2/3022-3129	0.49682243	5S
5S_rRNA;AE000559.1/152-269	0.506606838	5S
5S_rRNA;AF036708.1/19036-19140	0.412	5S
5S_rRNA;AF051554.1/130-236	0.372264151	5S
5S_rRNA;AF272626.1/2982-3085	0.64609901	5S
5S_rRNA;AJ131586.1/3-115	0.255642857	5S
5S_rRNA;AJ131587.1/3-115	0.453241071	5S
5S_rRNA;AJ131591.1/3-116	0.452654867	5S
5S_rRNA;AJ235270.1/260875-260989	0.390780702	5S
5S_rRNA;AJ243001.2/1-116	0.433473684	5S
5S_rRNA;AJ251080.1/1-117	0.451767241	5S
5S_rRNA;AJ419791.1/210-328	0.721559322	5S
5S_rRNA;AL139074.2/44743-44859	0.342258621	5S
5S_rRNA;AL445066.1/280290-280410	0.508008333	5S
5S_rRNA;D00058.1/1-118	0.684923729	5S
5S_rRNA;D00059.1/1-118	0.468440678	5S
5S_rRNA;D00061.1/1-120	0.810108333	5S
5S_rRNA;D00062.1/1-121	0.44515	5S
5S_rRNA;D00063.1/1-121	0.7541	5S
5S_rRNA;D10525.1/1-120	0.32325	5S
5S_rRNA;D10526.1/1-121	0.728233333	5S
5S_rRNA;D10528.1/1-121	0.582958333	5S
5S_rRNA;D10530.1/1-120	0.83175	5S
5S_rRNA;D10532.1/1-120	0.724616667	5S
5S_rRNA;D10534.1/1-121	0.433208333	5S
5S_rRNA;D13617.1/2-117	0.222663717	5S
5S_rRNA;D13619.1/3-119	0.388663793	5S
5S_rRNA;D13621.1/3-119	0.523387931	5S
5S_rRNA;D13622.1/3-119	0.526982143	5S
5S_rRNA;D90253.1/251-366	0.523616071	5S
5S_rRNA;D90255.1/422-538	0.47775	5S
5S_rRNA;J01851.1/1-119	0.524813559	5S
5S_rRNA;J01872.1/1-119	0.385915254	5S
5S_rRNA;J01888.1/1-119	0.84120339	5S
5S_rRNA;K01050.1/1-121	0.450775	5S
5S_rRNA;K01389.1/140-255	0.428982609	5S
5S_rRNA;K02343.1/1-119	0.518381356	5S
5S_rRNA;K02345.1/1-118	0.413016949	5S
5S_rRNA;K02348.1/1-119	0.913025424	5S
5S_rRNA;K02350.1/1-119	0.966855932	5S
5S_rRNA;K02688.1/1-115	0.298070175	5S
5S_rRNA;L12402.1/3-117	0.502	5S
5S_rRNA;L24488.1/3-117	0.249736842	5S
5S_rRNA;L27163.1/1-119	0.688512605	5S
5S_rRNA;L27167.1/1-122	0.654333333	5S
5S_rRNA;L27168.1/1-120	0.335649573	5S
5S_rRNA;L27343.1/3-116	0.623946429	5S
5S_rRNA;L37445.1/4-118	0.330828829	5S
5S_rRNA;L37446.1/4-117	0.212710526	5S
5S_rRNA;L37447.1/4-116	0.287628319	5S
5S_rRNA;L37449.1/4-118	0.2630625	5S
5S_rRNA;L37450.1/2-118	0.548465517	5S
5S_rRNA;L37451.1/4-118	0.291681818	5S
5S_rRNA;M10358.1/2-120	0.505318966	5S
5S_rRNA;M10364.1/2-118	0.435482759	5S
5S_rRNA;M10432.1/1-119	0.419262712	5S
5S_rRNA;M10435.1/2-120	0.377094828	5S
5S_rRNA;M10436.1/2-120	0.281896552	5S
5S_rRNA;M10437.1/2-120	0.191155172	5S
5S_rRNA;M10850.1/361-479	0.876322034	5S
5S_rRNA;M11535.1/2-117	0.657826087	5S
5S_rRNA;M11536.1/2-116	0.328526316	5S
5S_rRNA;M11537.1/2-117	0.419434783	5S
5S_rRNA;M11538.1/4-116	0.395642857	5S
5S_rRNA;M11540.1/3-116	0.503212389	5S
5S_rRNA;M11546.1/4-118	0.696052632	5S
5S_rRNA;M11715.1/3-118	0.457269565	5S
5S_rRNA;M11716.1/2-115	0.445654867	5S
5S_rRNA;M16074.1/307-425	0.800127119	5S
5S_rRNA;M16171.1/3-119	0.733051724	5S
5S_rRNA;M16177.1/4-120	0.410905172	5S
5S_rRNA;M16205.1/4-122	0.233881356	5S
5S_rRNA;M16530.1/8-123	0.913201754	5S
5S_rRNA;M16531.1/2-121	0.805840336	5S
5S_rRNA;M16532.1/2-117	0.697434783	5S
5S_rRNA;M19136.1/148-266	0.702559322	5S
5S_rRNA;M21086.1/8-123	0.944327434	5S
5S_rRNA;M24954.1/1-119	0.468864407	5S
5S_rRNA;M25115.1/1-122	0.745991736	5S
5S_rRNA;M25202.1/1-119	0.454372881	5S
5S_rRNA;M26976.1/105-223	0.977710526	5S
5S_rRNA;M27961.1/79-196	0.605771186	5S
5S_rRNA;M28193.1/1-119	0.687372881	5S
5S_rRNA;M28975.1/65-183	0.356050847	5S
5S_rRNA;M28984.1/1-119	0.92279661	5S
5S_rRNA;M29167.1/1-109	0.326566038	5S
5S_rRNA;M32450.1/1-119	0.782855932	5S
5S_rRNA;M32519.1/4-118	0.884675439	5S
5S_rRNA;M33886.1/1-116	0.474017391	5S
5S_rRNA;M33887.1/1-111	0.240194444	5S
5S_rRNA;M33889.1/1-117	0.41237931	5S
5S_rRNA;M33890.1/5-120	0.581763158	5S
5S_rRNA;M33891.1/4-123	0.58382906	5S
5S_rRNA;M33893.1/2-111	0.437019048	5S
5S_rRNA;M34758.1/2-116	0.547798246	5S
5S_rRNA;M34764.1/3-118	0.253682692	5S
5S_rRNA;M34765.1/1-114	0.528522124	5S
5S_rRNA;M34768.1/3-117	0.632149123	5S
5S_rRNA;M34771.1/2-116	0.863333333	5S
5S_rRNA;M34773.1/1-114	0.278982143	5S
5S_rRNA;M34774.1/2-116	0.506666667	5S
5S_rRNA;M34911.1/4-118	0.534110092	5S
5S_rRNA;M35164.1/2-109	0.423616822	5S
5S_rRNA;M35165.1/2-110	0.621953704	5S
5S_rRNA;M35166.1/2-110	0.615203704	5S
5S_rRNA;M35167.1/2-111	0.207220183	5S
5S_rRNA;M35168.1/2-110	0.220222222	5S
5S_rRNA;M35169.1/2-109	0.424514019	5S
5S_rRNA;M35170.1/2-108	0.430182692	5S
5S_rRNA;M35310.1/1-117	0.453491379	5S
5S_rRNA;M35565.1/3-118	0.415130435	5S
5S_rRNA;M35566.1/3-117	0.710973684	5S
5S_rRNA;M35567.1/3-116	0.297053097	5S
5S_rRNA;M35568.1/2-115	0.340548673	5S
5S_rRNA;M35570.1/5-120	0.32426087	5S
5S_rRNA;M35573.1/1-119	0.536302521	5S
5S_rRNA;M35574.1/1-119	0.495078261	5S
5S_rRNA;M35576.1/1-118	0.654570175	5S
5S_rRNA;M36152.1/2-117	0.220894737	5S
5S_rRNA;M36155.1/1-117	0.367215517	5S
5S_rRNA;M36159.1/2-116	0.271314815	5S
5S_rRNA;M36187.1/5-126	0.535958678	5S
5S_rRNA;M36188.1/5-125	0.220284483	5S
5S_rRNA;M36306.1/1-119	0.917084746	5S
5S_rRNA;M36307.1/1-119	0.7095	5S
5S_rRNA;M36308.1/1-119	0.77059322	5S
5S_rRNA;M36309.1/1-120	0.76289916	5S
5S_rRNA;M36310.1/2-120	0.607576271	5S
5S_rRNA;M36311.1/2-120	0.631644068	5S
5S_rRNA;M36312.1/2-120	0.785025424	5S
5S_rRNA;M36313.1/2-120	0.729118644	5S
5S_rRNA;M36316.1/2-120	0.695034483	5S
5S_rRNA;M38645.1/2-120	0.599347458	5S
5S_rRNA;M55343.1/5620-5736	0.46562069	5S
5S_rRNA;M58385.1/5-116	0.640425926	5S
5S_rRNA;M58387.1/5-112	0.301415094	5S
5S_rRNA;M76569.1/4-118	0.536368421	5S
5S_rRNA;M76575.1/4-118	0.443315789	5S
5S_rRNA;M76577.1/4-118	0.696122807	5S
5S_rRNA;S39188.1/3-117	0.265868421	5S
5S_rRNA;S43413.1/98-213	0.476373913	5S
5S_rRNA;U01070.1/190-289	0.442717172	5S
5S_rRNA;U05019.1/544-658	0.963758929	5S
5S_rRNA;U09230.1/4482-4597	0.610852174	5S
5S_rRNA;U18089.1/3485-3600	0.56666087	5S
5S_rRNA;U26684.1/296-411	0.545347826	5S
5S_rRNA;U28505.1/6807-6921	0.359982456	5S
5S_rRNA;U39694.1/9296-9392	0.33890625	5S
5S_rRNA;U67518.1/78-192	0.945445455	5S
5S_rRNA;V00476.1/1-119	0.851137931	5S
5S_rRNA;V00648.1/1-119	0.615872881	5S
5S_rRNA;V01120.1/2-120	0.561372881	5S
5S_rRNA;V01420.1/2-120	0.589025862	5S
5S_rRNA;X00022.1/1-119	0.706211864	5S
5S_rRNA;X00068.1/1-119	0.577386555	5S
5S_rRNA;X00070.1/1-118	0.74354386	5S
5S_rRNA;X00072.1/1-118	0.492850877	5S
5S_rRNA;X00081.1/2-117	0.437069565	5S
5S_rRNA;X00190.1/1-118	0.700745763	5S
5S_rRNA;X00475.1/121-239	0.880347458	5S
5S_rRNA;X00575.1/1-121	0.488418803	5S
5S_rRNA;X00687.1/1-119	0.646789916	5S
5S_rRNA;X00757.1/2-119	0.815307692	5S
5S_rRNA;X00864.1/1-119	0.556436975	5S
5S_rRNA;X00865.1/1-119	0.613462185	5S
5S_rRNA;X00867.1/1-119	0.554033613	5S
5S_rRNA;X00916.1/1218-1332	0.449290909	5S
5S_rRNA;X00931.1/3-117	0.262035088	5S
5S_rRNA;X00992.1/1-119	0.828347458	5S
5S_rRNA;X00993.1/1-119	0.681898305	5S
5S_rRNA;X00997.1/1-119	0.806135593	5S
5S_rRNA;X00999.1/1-121	0.566366667	5S
5S_rRNA;X01000.1/1-121	0.575725	5S
5S_rRNA;X01002.1/1-119	0.63470339	5S
5S_rRNA;X01003.1/1-119	0.477542373	5S
5S_rRNA;X01004.1/1-119	0.762262712	5S
5S_rRNA;X01484.1/2-120	0.929228814	5S
5S_rRNA;X01501.1/2-116	0.472070175	5S
5S_rRNA;X01518.1/1-119	0.423526316	5S
5S_rRNA;X01534.1/1-119	0.779313559	5S
5S_rRNA;X01536.1/1-119	0.876550847	5S
5S_rRNA;X01543.1/1-118	0.880779661	5S
5S_rRNA;X01544.1/1-118	0.752347458	5S
5S_rRNA;X01550.1/1-119	0.562605263	5S
5S_rRNA;X01551.1/1-119	0.577135593	5S
5S_rRNA;X01570.1/1-119	0.593350877	5S
5S_rRNA;X01588.1/5-119	0.894	5S
5S_rRNA;X01589.1/1-117	0.29225	5S
5S_rRNA;X01590.1/5-121	0.378931034	5S
5S_rRNA;X01619.1/1-119	0.565	5S
5S_rRNA;X02026.1/1-117	0.318622807	5S
5S_rRNA;X02027.1/1-117	0.350684211	5S
5S_rRNA;X02030.1/3-120	0.44817094	5S
5S_rRNA;X02036.1/1-119	0.718389831	5S
5S_rRNA;X02044.1/4-118	0.564105263	5S
5S_rRNA;X02249.1/3-117	0.272830357	5S
5S_rRNA;X02250.1/3-118	0.241313043	5S
5S_rRNA;X02252.1/3-118	0.412365217	5S
5S_rRNA;X02260.1/3-117	0.161350877	5S
5S_rRNA;X02630.1/3-115	0.388616071	5S
5S_rRNA;X02631.1/2-115	0.406725664	5S
5S_rRNA;X02637.1/3-120	0.36491453	5S
5S_rRNA;X02706.1/2-120	0.536444444	5S
5S_rRNA;X02707.1/2-120	0.333852174	5S
5S_rRNA;X02713.1/1-117	0.323552632	5S
5S_rRNA;X02729.1/3021-3135	0.505154545	5S
5S_rRNA;X02731.1/3-119	0.444741379	5S
5S_rRNA;X03407.1/5927-6048	0.85408547	5S
5S_rRNA;X03904.1/2-116	0.459421053	5S
5S_rRNA;X03905.1/4-117	0.310035398	5S
5S_rRNA;X03911.1/1-119	0.925449153	5S
5S_rRNA;X04309.1/2-120	0.899033898	5S
5S_rRNA;X05052.1/3-119	0.68862931	5S
5S_rRNA;X05053.1/3-118	0.539556522	5S
5S_rRNA;X05517.1/3-118	0.518834783	5S
5S_rRNA;X05519.1/1-116	0.406417391	5S
5S_rRNA;X05525.1/1-116	0.468165217	5S
5S_rRNA;X05527.1/1-120	0.757825	5S
5S_rRNA;X05528.1/1-121	0.610533333	5S
5S_rRNA;X05535.1/1-118	0.772838983	5S
5S_rRNA;X06098.1/1-107	0.248443396	5S
5S_rRNA;X06103.1/1-119	0.890381356	5S
5S_rRNA;X06104.1/1-119	0.794822034	5S
5S_rRNA;X06576.1/4-117	0.512114035	5S
5S_rRNA;X06577.1/4-117	0.527324561	5S
5S_rRNA;X06833.1/1-115	0.441789474	5S
5S_rRNA;X06836.1/1-119	0.904855932	5S
5S_rRNA;X06837.1/1-119	0.896737288	5S
5S_rRNA;X06839.1/3-124	0.429421488	5S
5S_rRNA;X06840.1/1-119	0.78140678	5S
5S_rRNA;X06847.1/1-119	0.593773109	5S
5S_rRNA;X06995.1/1-119	0.401279661	5S
5S_rRNA;X07545.1/505-619	0.907116071	5S
5S_rRNA;X07692.1/700-821	0.772179487	5S
5S_rRNA;X08003.1/3-119	0.4288125	5S
5S_rRNA;X12884.1/1-117	0.285405172	5S
5S_rRNA;X12886.1/1-117	0.169105263	5S
5S_rRNA;X13006.1/1-116	0.47993913	5S
5S_rRNA;X13007.1/1-116	0.316362832	5S
5S_rRNA;X13034.1/1-119	0.836084746	5S
5S_rRNA;X13037.1/1-119	0.835330508	5S
5S_rRNA;X13222.1/1-121	0.482141667	5S
5S_rRNA;X13662.1/1-116	0.251456897	5S
5S_rRNA;X13663.1/1-117	0.539301724	5S
5S_rRNA;X14441.1/5-123	0.290247863	5S
5S_rRNA;X15126.1/3-120	0.562743363	5S
5S_rRNA;X15245.1/36-152	0.523815789	5S
5S_rRNA;X16191.1/4-119	0.35593913	5S
5S_rRNA;X16225.1/825-943	0.790245763	5S
5S_rRNA;X52047.1/2-120	0.529758621	5S
5S_rRNA;X52049.1/2-120	0.667327586	5S
5S_rRNA;X52050.1/1-119	0.493711864	5S
5S_rRNA;X52051.1/2-120	0.65087931	5S
5S_rRNA;X52052.1/4-118	0.492070175	5S
5S_rRNA;X52298.1/2-113	0.328619048	5S
5S_rRNA;X52300.1/5-122	0.711717949	5S
5S_rRNA;X52302.1/2-117	0.611922414	5S
5S_rRNA;X52303.1/2-118	0.689318966	5S
5S_rRNA;X54477.1/2-120	0.37270339	5S
5S_rRNA;X55252.1/1-115	0.31104386	5S
5S_rRNA;X55255.1/4-120	0.19075	5S
5S_rRNA;X55259.1/3-117	0.706809091	5S
5S_rRNA;X55260.1/3-119	0.358848214	5S
5S_rRNA;X55263.1/3-119	0.527169643	5S
5S_rRNA;X55265.1/3-119	0.785	5S
5S_rRNA;X57691.1/1-116	0.592991228	5S
5S_rRNA;X57791.1/153-262	0.430418182	5S
5S_rRNA;X58912.1/148-266	0.728193277	5S
5S_rRNA;X61068.1/253-364	0.385153153	5S
5S_rRNA;X62859.1/3-124	0.50861157	5S
5S_rRNA;X62860.1/3-123	0.751857143	5S
5S_rRNA;X62861.1/3-124	0.659583333	5S
5S_rRNA;X62862.1/2-123	0.837942149	5S
5S_rRNA;X62863.1/2-121	0.488125	5S
5S_rRNA;X67494.1/1-118	0.780850877	5S
5S_rRNA;X68666.1/1-122	0.217033058	5S
5S_rRNA;X72495.1/5075-5190	0.610486957	5S
5S_rRNA;X72588.1/6990-7093	0.357166667	5S
5S_rRNA;X79704.1/3397-3511	0.356089286	5S
5S_rRNA;X83208.1/1-119	0.935118644	5S
5S_rRNA;Y00159.1/2-117	0.404965217	5S
5S_rRNA;Z11816.1/1-116	0.546669565	5S
5S_rRNA;Z11820.1/5-112	0.24735514	5S
5S_rRNA;Z35330.1/6121-6235	0.280885965	5S
5S_rRNA;Z50055.1/3-119	0.627258621	5S
5S_rRNA;Z50065.1/3-120	0.50782906	5S
5S_rRNA;Z50067.1/4-120	0.384836207	5S
5S_rRNA;Z50077.1/4-121	0.570435897	5S
Hammerhead_3;AF170503.1/280-333	0.68612963	Hammerhead3
Hammerhead_3;AF170504.1/284-337	0.816444444	Hammerhead3
Hammerhead_3;AJ005298.1/56-3	0.477068182	Hammerhead3
Hammerhead_3;AJ241841.1/57-3	0.931618182	Hammerhead3
Hammerhead_3;AJ241847.1/281-334	0.524384615	Hammerhead3
Hammerhead_3;AJ247113.1/134-53	0.738158537	Hammerhead3
Hammerhead_3;AJ295015.1/58-1	0.781696429	Hammerhead3
Hammerhead_3;AJ536615.1/1-44	0.51972973	Hammerhead3
Hammerhead_3;AJ536620.1/206-152	0.60345098	Hammerhead3
Hammerhead_3;AJ550898.1/282-335	0.863407407	Hammerhead3
Hammerhead_3;AJ550906.1/56-3	0.793277778	Hammerhead3
Hammerhead_3;AJ550910.1/282-336	0.800581818	Hammerhead3
Hammerhead_3;AJ550911.1/56-3	0.751055556	Hammerhead3
Hammerhead_3;D00685.1/1-46	0.527930233	Hammerhead3
Hammerhead_3;J02439.1/42-95	0.764442308	Hammerhead3
Hammerhead_3;M17439.1/1-48	0.532977778	Hammerhead3
Hammerhead_3;M33000.1/55-110	0.687018519	Hammerhead3
Hammerhead_3;M63666.1/246-192	0.784784314	Hammerhead3
Hammerhead_3;Y12833.1/339-285	0.491490196	Hammerhead3
SECIS;AB017534.1/661-726	0.64483871	SECIS
SECIS;AB022283.1/1669-1729	0.737925926	SECIS
SECIS;AB030643.1/4176-4241	0.77383871	SECIS
SECIS;AB032826.1/1401-1464	0.324410714	SECIS
SECIS;AC000078.2/21139-21077	0.540015873	SECIS
SECIS;AC002327.1/156204-156268	0.394292308	SECIS
SECIS;AC092237.1/57223-57161	0.717973684	SECIS
SECIS;AF021345.1/10097-10160	0.66403125	SECIS
SECIS;AF053984.1/1951-2017	0.657830508	SECIS
SECIS;AF093774.1/5851-5916	0.642	SECIS
SECIS;AF096875.1/5504-5568	0.697707692	SECIS
SECIS;AF125575.1/5781-5843	0.741145455	SECIS
SECIS;AF136399.1/1808-1868	0.579590164	SECIS
SECIS;AF195141.1/689-759	0.523044776	SECIS
SECIS;AF195142.1/461-524	0.347125	SECIS
SECIS;AF288740.1/1291-1357	0.836092308	SECIS
SECIS;AF322071.1/1577-1642	0.53440625	SECIS
SECIS;AF333036.1/2190-2249	0.580857143	SECIS
SECIS;AF532927.1/678-740	0.6156	SECIS
SECIS;AL645723.11/192421-192359	0.572901639	SECIS
SECIS;AL833145.1/1479-1545	0.355080645	SECIS
SECIS;AY060611.1/560-627	0.632470588	SECIS
SECIS;AY119185.1/838-902	0.848025641	SECIS
SECIS;BC003127.1/865-928	0.784125	SECIS
SECIS;L12743.1/694-758	0.720196721	SECIS
SECIS;L14329.1/236-302	0.526938462	SECIS
SECIS;L28111.1/1299-1365	0.532975	SECIS
SECIS;S48220.1/1731-1788	0.653744186	SECIS
SECIS;S79854.1/1605-1666	0.792275862	SECIS
SECIS;U25264.1/366-432	0.810328358	SECIS
SECIS;U43285.1/2009-2075	0.708671642	SECIS
SECIS;U43286.1/2054-2120	0.583029851	SECIS
SECIS;U61947.2/4246-4309	0.365390625	SECIS
SECIS;U67171.1/375-442	0.445296875	SECIS
SECIS;U67853.1/375-442	0.730698413	SECIS
SECIS;X03920.1/1172-1235	0.5755	SECIS
SECIS;X13684.1/700-760	0.653396552	SECIS
SECIS;X13710.1/946-1008	0.615796296	SECIS
SECIS;X53463.1/847-903	0.588181818	SECIS
SECIS;X58295.1/1384-1453	0.342338235	SECIS
SECIS;X71973.1/730-791	0.346339286	SECIS
SECIS;X84742.1/5239-5302	0.668519231	SECIS
SECIS;Y11109.1/1272-1330	0.531607843	SECIS
SECIS;Y11109.1/927-987	0.496627119	SECIS
SECIS;Y11110.1/1218-1277	0.746457143	SECIS
SECIS;Y11111.1/1260-1324	0.689046154	SECIS
SECIS;Y11273.1/1139-1211	0.33359322	SECIS
SRP_bact;AE000524.1/4105-4007	0.755821053	SRP_bact
SRP_bact;AE000759.1/8335-8411	0.992220779	SRP_bact
SRP_bact;AE001151.1/4236-4333	0.948031915	SRP_bact
SRP_bact;AE001187.1/2891-2802	0.9199	SRP_bact
SRP_bact;AE001298.1/7270-7169	0.323612245	SRP_bact
SRP_bact;AE002056.1/2937-3036	0.160885417	SRP_bact
SRP_bact;AE002112.1/7386-7290	0.888989011	SRP_bact
SRP_bact;AE004188.1/3986-4083	0.801468085	SRP_bact
SRP_bact;AE006305.1/11176-11252	0.530109589	SRP_bact
SRP_bact;AE006489.1/4483-4560	0.67	SRP_bact
SRP_bact;AE007525.1/2612-2714	0.855363636	SRP_bact
SRP_bact;AE008680.1/732-813	0.440580247	SRP_bact
SRP_bact;AE009624.1/3419-3517	0.424410526	SRP_bact
SRP_bact;AE012197.1/305-402	0.910968085	SRP_bact
SRP_bact;AE014122.1/13296-13200	0.815774194	SRP_bact
SRP_bact;AE014879.1/5303-5375	0.768794521	SRP_bact
SRP_bact;AF203881.1/14955-14875	0.237530864	SRP_bact
SRP_bact;AF269814.1/2627-2730	0.813118812	SRP_bact
SRP_bact;AJ011025.1/3477-3397	0.361555556	SRP_bact
SRP_bact;AJ235273.1/216698-216780	0.602795181	SRP_bact
SRP_bact;AJ237851.1/3373-3277	0.516329787	SRP_bact
SRP_bact;AJ414155.1/123558-123461	0.627085106	SRP_bact
SRP_bact;AL023596.1/21933-22018	0.815604651	SRP_bact
SRP_bact;AL139074.2/66646-66744	0.287663158	SRP_bact
SRP_bact;AL162755.2/146999-146906	0.843702128	SRP_bact
SRP_bact;AL596173.1/263872-263770	0.548237113	SRP_bact
SRP_bact;AL646063.1/55639-55540	0.939885417	SRP_bact
SRP_bact;AL939118.1/230082-230163	0.839182927	SRP_bact
SRP_bact;D00560.1/67-145	0.963151899	SRP_bact
SRP_bact;D11412.1/117-219	0.62614433	SRP_bact
SRP_bact;D11414.1/117-219	0.69085567	SRP_bact
SRP_bact;D11418.1/118-220	0.662350515	SRP_bact
SRP_bact;D11419.1/119-221	0.938206186	SRP_bact
SRP_bact;D11422.1/117-217	0.619273684	SRP_bact
SRP_bact;D12926.1/388-490	0.945343434	SRP_bact
SRP_bact;D49784.1/399-501	0.744191919	SRP_bact
SRP_bact;M31830.1/30-129	0.385552083	SRP_bact
SRP_bact;M31831.1/60-156	0.430022727	SRP_bact
SRP_bact;S76009.1/35-113	0.967898734	SRP_bact
SRP_bact;U06833.1/215-133	0.691935897	SRP_bact
SRP_bact;U22036.1/386-480	0.350945055	SRP_bact
SRP_bact;U32175.1/5757-5660	0.49462766	SRP_bact
SRP_bact;U32795.1/4504-4603	0.607385417	SRP_bact
SRP_bact;U39706.1/5918-5836	0.990987952	SRP_bact
SRP_bact;X12643.1/106-207	0.944816327	SRP_bact
SRP_bact;X14404.1/126-225	0.863052083	SRP_bact
SRP_bact;X15523.1/115-217	0.821	SRP_bact
tRNA;AB001488.1/62222-62293	0.429802817	tRNA
tRNA;AB003409.1/96-167	0.788084507	tRNA
tRNA;AB009835.1/1-71	0.307028571	tRNA
tRNA;AB013372.1/8-81	0.609054795	tRNA
tRNA;AB031211.1/7799-7884	0.868458824	tRNA
tRNA;AB031211.1/8065-8137	0.46575	tRNA
tRNA;AB031213.1/2203-2276	0.576150685	tRNA
tRNA;AB031213.1/2678-2748	0.673857143	tRNA
tRNA;AB031214.1/4204-4277	0.748780822	tRNA
tRNA;AB031215.1/9125-9195	0.683071429	tRNA
tRNA;AB035922.1/6128-6200	0.576430556	tRNA
tRNA;AB042432.1/14140-14072	0.540647059	tRNA
tRNA;AB042432.1/6942-7011	0.75526087	tRNA
tRNA;AB042524.1/5257-5192	0.5234	tRNA
tRNA;AB042524.1/9391-9458	0.542402985	tRNA
tRNA;AB042809.1/7700-7764	0.75146875	tRNA
tRNA;AB049357.1/11673-11743	0.703485714	tRNA
tRNA;AB049357.1/1-68	0.476253731	tRNA
tRNA;AB066098.1/1687-1760	0.373808219	tRNA
tRNA;AB067577.1/1615-1688	0.353726027	tRNA
tRNA;AC002341.3/6810-6881	0.554492958	tRNA
tRNA;AC002512.1/77401-77473	0.724236111	tRNA
tRNA;AC004941.2/32735-32806	0.323323944	tRNA
tRNA;AC006449.19/196857-196784	0.579684932	tRNA
tRNA;AC006635.2/21711-21640	0.437169014	tRNA
tRNA;AC008670.6/83725-83795	0.649985714	tRNA
tRNA;AC009323.4/12825-12742	0.396783133	tRNA
tRNA;AC009323.4/14362-14281	0.232580247	tRNA
tRNA;AC009395.7/99012-98941	0.405985915	tRNA
tRNA;AC009461.5/128651-128579	0.499238806	tRNA
tRNA;AC009742.4/51767-51839	0.342902778	tRNA
tRNA;AC018907.5/9587-9517	0.838914286	tRNA
tRNA;AC021639.5/181586-181505	0.507376623	tRNA
tRNA;AC024877.2/101525-101454	0.456112676	tRNA
tRNA;AC067849.6/4771-4840	0.929898551	tRNA
tRNA;AC068900.3/7333-7404	0.365309859	tRNA
tRNA;AC084429.5/20418-20485	0.519298507	tRNA
tRNA;AC084609.1/20256-20184	0.366861111	tRNA
tRNA;AC093098.2/67389-67475	0.258	tRNA
tRNA;AC093311.2/140036-139968	0.524852941	tRNA
tRNA;AC099014.1/146549-146620	0.366169014	tRNA
tRNA;AC122544.1/63069-62986	0.417662651	tRNA
tRNA;AE000043.2/8839-8769	0.514957143	tRNA
tRNA;AE000043.2/9006-8935	0.620887324	tRNA
tRNA;AE000043.2/9216-9133	0.393614458	tRNA
tRNA;AE000930.1/11782-11855	0.444383562	tRNA
tRNA;AE000965.1/156-85	0.653338028	tRNA
tRNA;AE003494.4/240864-240792	0.661208333	tRNA
tRNA;AE003538.4/103715-103786	0.395422535	tRNA
tRNA;AE003556.3/16759-16677	0.453939024	tRNA
tRNA;AE003624.3/69893-69820	0.368945946	tRNA
tRNA;AE003677.3/170128-170056	0.293430556	tRNA
tRNA;AE003727.3/195539-195611	0.463833333	tRNA
tRNA;AE004294.1/4314-4241	0.547041096	tRNA
tRNA;AE004386.1/8370-8441	0.627211268	tRNA
tRNA;AE004843.1/4972-4900	0.738805556	tRNA
tRNA;AE004843.1/5065-4995	0.590557143	tRNA
tRNA;AE004866.1/8982-8910	0.605569444	tRNA
tRNA;AE005128.1/6659-6734	0.495786667	tRNA
tRNA;AE006696.1/291-218	0.657041096	tRNA
tRNA;AE008710.1/84-156	0.667402778	tRNA
tRNA;AE008727.1/5966-5885	0.872345679	tRNA
tRNA;AE008731.1/705-777	0.627944444	tRNA
tRNA;AE008747.1/6317-6401	0.53622619	tRNA
tRNA;AE008762.1/276-203	0.463876712	tRNA
tRNA;AE008788.1/15048-14962	0.660616279	tRNA
tRNA;AE008799.1/19388-19461	0.361876712	tRNA
tRNA;AE008809.1/3263-3335	0.696930556	tRNA
tRNA;AE008829.1/931-842	0.737865169	tRNA
tRNA;AE008837.1/3449-3522	0.588957746	tRNA
tRNA;AE008839.1/18078-18008	0.904071429	tRNA
tRNA;AE008848.1/725-797	0.797486111	tRNA
tRNA;AE008857.1/222-150	0.6105	tRNA
tRNA;AE008868.1/12130-12057	0.367506849	tRNA
tRNA;AE008874.1/15640-15730	0.544910112	tRNA
tRNA;AE008883.1/15626-15696	0.248935484	tRNA
tRNA;AE008893.1/17175-17247	0.569902778	tRNA
tRNA;AE008996.1/2003-1920	0.52053012	tRNA
tRNA;AE009773.1/7700-7629	0.628577465	tRNA
tRNA;AE009855.1/3683-3767	0.48102381	tRNA
tRNA;AF004309.1/87-160	0.428835616	tRNA
tRNA;AF008220.1/5322-5394	0.40775	tRNA
tRNA;AF008220.1/5430-5502	0.357069444	tRNA
tRNA;AF008220.1/5629-5712	0.691108434	tRNA
tRNA;AF008220.1/5997-6070	0.473191781	tRNA
tRNA;AF008220.1/6172-6245	0.283273973	tRNA
tRNA;AF008220.1/6251-6324	0.662671233	tRNA
tRNA;AF008220.1/6334-6422	0.541818182	tRNA
tRNA;AF008220.1/6620-6692	0.646069444	tRNA
tRNA;AF008220.1/6713-6785	0.217125	tRNA
tRNA;AF008220.1/6975-7046	0.479591549	tRNA
tRNA;AF008220.1/7053-7140	0.520551724	tRNA
tRNA;AF008220.1/7169-7240	0.554591549	tRNA
tRNA;AF026213.1/13358-13277	0.530679012	tRNA
tRNA;AF034440.1/1115-1181	0.487515152	tRNA
tRNA;AF037042.2/2935-2864	0.360957746	tRNA
tRNA;AF041468.1/40566-40494	0.610444444	tRNA
tRNA;AF041468.1/43811-43739	0.418902778	tRNA
tRNA;AF047723.1/4036-4107	0.365450704	tRNA
tRNA;AF047724.1/439-367	0.357347222	tRNA
tRNA;AF047724.1/711-640	0.564676056	tRNA
tRNA;AF067200.1/16-89	0.610452055	tRNA
tRNA;AF069749.1/1422-1494	0.696277778	tRNA
tRNA;AF076356.1/60-128	0.844	tRNA
tRNA;AF100664.1/6440-6512	0.345041667	tRNA
tRNA;AF105125.1/104-176	0.513666667	tRNA
tRNA;AF108356.1/1-74	0.547589041	tRNA
tRNA;AF125213.1/1282-1213	0.659985507	tRNA
tRNA;AF127584.1/98-171	0.515890411	tRNA
tRNA;AF134583.1/1599-1666	0.341567164	tRNA
tRNA;AF134583.1/1816-1744	0.268194444	tRNA
tRNA;AF142677.4/47404-47332	0.481722222	tRNA
tRNA;AF155162.1/115-49	0.230318182	tRNA
tRNA;AF158101.6/72033-71960	0.314684932	tRNA
tRNA;AF158101.6/72364-72294	0.423128571	tRNA
tRNA;AF158101.6/72456-72373	0.578409639	tRNA
tRNA;AF158101.6/72530-72458	0.484791667	tRNA
tRNA;AF160864.1/14524-14453	0.435816901	tRNA
tRNA;AF160864.1/20552-20480	0.295816901	tRNA
tRNA;AF164586.1/93-158	0.459615385	tRNA
tRNA;AF185056.1/845-774	0.558492958	tRNA
tRNA;AF186372.1/596-669	0.385929577	tRNA
tRNA;AF200830.1/9887-9951	0.748703125	tRNA
tRNA;AF200837.1/5597-5661	0.650296875	tRNA
tRNA;AF200837.1/6039-6103	0.425380952	tRNA
tRNA;AF200843.1/1266-1331	0.592092308	tRNA
tRNA;AF200843.1/3014-3079	0.4268	tRNA
tRNA;AF217350.1/265-194	0.536859155	tRNA
tRNA;AF233324.1/37223-37296	0.596534247	tRNA
tRNA;AF314016.1/365-435	0.519957143	tRNA
tRNA;AF314016.1/506-436	0.591628571	tRNA
tRNA;AF314018.1/1820-1748	0.555597222	tRNA
tRNA;AF340025.1/630-698	0.725382353	tRNA
tRNA;AF346992.1/15890-15955	0.659830769	tRNA
tRNA;AF346999.1/4402-4331	0.412169014	tRNA
tRNA;AF347001.1/16015-15948	0.77180597	tRNA
tRNA;AF347015.1/1604-1672	0.384441176	tRNA
tRNA;AF347015.1/5827-5762	0.593446154	tRNA
tRNA;AF349769.2/1315-1395	0.4229875	tRNA
tRNA;AF381996.1/4265-4333	0.441205882	tRNA
tRNA;AF382005.1/581-651	0.345228571	tRNA
tRNA;AF382013.1/10403-10467	0.589328125	tRNA
tRNA;AF396436.1/47447-47513	0.381621212	tRNA
tRNA;AF396436.1/528-448	0.3542125	tRNA
tRNA;AF449163.1/604-532	0.432347222	tRNA
tRNA;AF467991.1/42-125	0.487963855	tRNA
tRNA;AF490528.1/1519-1448	0.352257576	tRNA
tRNA;AF490528.1/4630-4697	0.738134328	tRNA
tRNA;AF490529.1/11834-11766	0.295338235	tRNA
tRNA;AF490529.1/2769-2701	0.32075	tRNA
tRNA;AF490529.1/3010-2943	0.54141791	tRNA
tRNA;AF491005.1/5436-5355	0.339296296	tRNA
tRNA;AF493541.1/2418-2346	0.389611111	tRNA
tRNA;AF493541.1/7070-7138	0.570529412	tRNA
tRNA;AF493542.1/2517-2451	0.532651515	tRNA
tRNA;AF493542.1/6654-6722	0.537323529	tRNA
tRNA;AJ011807.1/2601-2531	0.8021	tRNA
tRNA;AJ011900.1/63-136	0.634943662	tRNA
tRNA;AJ223323.1/613-684	0.649352113	tRNA
tRNA;AJ243756.1/1-71	0.419442857	tRNA
tRNA;AJ296990.1/141-209	0.621735294	tRNA
tRNA;AJ400848.1/34280-34188	0.606141304	tRNA
tRNA;AJ400907.1/3795-3861	0.6539375	tRNA
tRNA;AJ428514.1/11535-11602	0.628271186	tRNA
tRNA;AL009179.1/106037-106108	0.536464789	tRNA
tRNA;AL021918.1/81116-81197	0.353296296	tRNA
tRNA;AL023288.2/21768-21839	0.399169014	tRNA
tRNA;AL031229.2/40502-40430	0.678027778	tRNA
tRNA;AL132798.2/14445-14516	0.492577465	tRNA
tRNA;AL132988.4/95773-95841	0.306823529	tRNA
tRNA;AL133551.13/12355-12436	0.381580247	tRNA
tRNA;AL138651.1/64525-64597	0.506972222	tRNA
tRNA;AL162971.1/11752-11825	0.40590411	tRNA
tRNA;AL352978.6/119697-119770	0.326657534	tRNA
tRNA;AL355149.13/15278-15208	0.541442857	tRNA
tRNA;AL391016.1/2459-2530	0.664450704	tRNA
tRNA;AL589879.21/171955-172027	0.56575	tRNA
tRNA;AL590457.2/15409-15481	0.368902778	tRNA
tRNA;AL596271.1/1843-1770	0.399849315	tRNA
tRNA;AL662865.4/12206-12135	0.509422535	tRNA
tRNA;AY012114.1/954-1022	0.489735294	tRNA
tRNA;AY017179.1/1528-1601	0.742890411	tRNA
tRNA;D00547.1/242-315	0.423849315	tRNA
tRNA;D00548.1/191-271	0.6201	tRNA
tRNA;D00550.1/152-232	0.709325	tRNA
tRNA;D00552.1/73-146	0.481479452	tRNA
tRNA;D00554.1/73-143	0.4524	tRNA
tRNA;D00558.1/58-130	0.467944444	tRNA
tRNA;D00559.1/56-142	0.423581395	tRNA
tRNA;D10368.1/1439-1508	0.614623188	tRNA
tRNA;D10368.1/338-405	0.631014925	tRNA
tRNA;D10743.1/4-73	0.387544118	tRNA
tRNA;D10744.1/201-272	0.568450704	tRNA
tRNA;D10744.1/389-471	0.481414634	tRNA
tRNA;D10745.1/410-483	0.406242857	tRNA
tRNA;D12694.1/2533-2604	0.551211268	tRNA
tRNA;D12694.1/2607-2676	0.604913043	tRNA
tRNA;D12694.1/2745-2677	0.591897059	tRNA
tRNA;D12695.1/203-134	0.43742029	tRNA
tRNA;D12695.1/368-304	0.318625	tRNA
tRNA;D12695.1/435-369	0.308545455	tRNA
tRNA;D13107.1/530-459	0.380338028	tRNA
tRNA;D16387.1/11325-11257	0.391308824	tRNA
tRNA;D16387.1/11397-11328	0.254536232	tRNA
tRNA;D16387.1/11403-11471	0.735681159	tRNA
tRNA;D16387.1/11555-11625	0.439265625	tRNA
tRNA;D16387.1/11909-11838	0.379057143	tRNA
tRNA;D16387.1/276-206	0.239	tRNA
tRNA;D17540.1/1-73	0.568625	tRNA
tRNA;D17791.1/52-123	0.752859155	tRNA
tRNA;D31785.1/12211-12283	0.733291667	tRNA
tRNA;D31785.1/14571-14644	0.395986111	tRNA
tRNA;D31785.1/714-785	0.518366197	tRNA
tRNA;D31785.1/832-903	0.677253521	tRNA
tRNA;D38114.1/11560-11628	0.690088235	tRNA
tRNA;D85272.1/587-657	0.6858	tRNA
tRNA;D85289.1/459-527	0.631544118	tRNA
tRNA;D89936.1/1231-1150	0.535358025	tRNA
tRNA;J00642.1/462-533	0.551084507	tRNA
tRNA;J00881.1/210-282	0.444680556	tRNA
tRNA;J01390.1/11761-11831	0.675228571	tRNA
tRNA;J01390.1/11859-11931	0.411458333	tRNA
tRNA;J01390.1/11933-12004	0.410915493	tRNA
tRNA;J01390.1/12028-12098	0.596814286	tRNA
tRNA;J01390.1/12100-12172	0.752972222	tRNA
tRNA;J01390.1/12177-12258	0.807061728	tRNA
tRNA;J01390.1/12259-12330	0.453887324	tRNA
tRNA;J01390.1/12336-12408	0.369361111	tRNA
tRNA;J01390.1/12417-12498	0.540481481	tRNA
tRNA;J01390.1/12505-12576	0.428352113	tRNA
tRNA;J01390.1/13362-13432	0.4912	tRNA
tRNA;J01390.1/5955-6026	0.605887324	tRNA
tRNA;J01390.1/6035-6106	0.569760563	tRNA
tRNA;J01390.1/6161-6231	0.846828571	tRNA
tRNA;J01390.1/6234-6306	0.590541667	tRNA
tRNA;J01390.1/6367-6447	0.3140375	tRNA
tRNA;J01390.1/6449-6519	0.471414286	tRNA
tRNA;J01390.1/6669-6740	0.191492958	tRNA
tRNA;J01390.1/6761-6842	0.42908642	tRNA
tRNA;J01390.1/6861-6932	0.323126761	tRNA
tRNA;J01391.1/18-88	0.828	tRNA
tRNA;J01395.1/2878-2951	0.680232877	tRNA
tRNA;J01399.1/2867-2939	0.377375	tRNA
tRNA;J01435.1/2804-2867	0.415634921	tRNA
tRNA;J01435.1/4494-4561	0.730492537	tRNA
tRNA;J01470.1/315-386	0.398112676	tRNA
tRNA;J04815.1/10228-10159	0.457015152	tRNA
tRNA;J04815.1/1026-1098	0.433942857	tRNA
tRNA;J04815.1/11997-12064	0.293477612	tRNA
tRNA;J04815.1/1231-1299	0.522735294	tRNA
tRNA;J04815.1/1371-1301	0.811328571	tRNA
tRNA;J04815.1/1380-1448	0.390606061	tRNA
tRNA;J04815.1/1592-1523	0.648855072	tRNA
tRNA;J04815.1/1662-1729	0.391955224	tRNA
tRNA;J04815.1/1-73	0.274944444	tRNA
tRNA;J04815.1/1812-1884	0.603097222	tRNA
tRNA;J04815.1/1966-2036	0.464914286	tRNA
tRNA;J04815.1/2041-2109	0.473588235	tRNA
tRNA;J04815.1/3159-3231	0.711111111	tRNA
tRNA;J04815.1/7401-7469	0.459242424	tRNA
tRNA;K00144.1/1-72	0.510507042	tRNA
tRNA;K00174.1/1-68	0.551776119	tRNA
tRNA;K00205.1/1-72	0.426971831	tRNA
tRNA;K00228.1/1-82	0.64682716	tRNA
tRNA;K00242.1/1-75	0.37	tRNA
tRNA;K00277.1/1-73	0.628305556	tRNA
tRNA;K00287.1/1-73	0.506847222	tRNA
tRNA;K00344.1/1-73	0.423958333	tRNA
tRNA;K00354.1/1-74	0.410452055	tRNA
tRNA;K00368.1/1-82	0.222753086	tRNA
tRNA;K00369.1/1-82	0.482320988	tRNA
tRNA;K00462.1/57-128	0.528887324	tRNA
tRNA;K00570.1/851-921	0.403885714	tRNA
tRNA;K00634.1/531-596	0.390890625	tRNA
tRNA;K01389.1/345-433	0.627704545	tRNA
tRNA;K01390.1/620-691	0.594633803	tRNA
tRNA;K01749.1/2878-2958	0.440875	tRNA
tRNA;K01941.1/217-303	0.436860465	tRNA
tRNA;K01981.1/82-168	0.596686047	tRNA
tRNA;K02003.1/1-74	0.525684932	tRNA
tRNA;K02229.1/1-83	0.398841463	tRNA
tRNA;K02232.1/1-72	0.358338028	tRNA
tRNA;K02322.1/59-130	0.510380282	tRNA
tRNA;K02528.1/1-74	0.527876712	tRNA
tRNA;K02974.1/529-600	0.652028169	tRNA
tRNA;K03079.1/135-206	0.749338028	tRNA
tRNA;K03317.1/4-76	0.440958333	tRNA
tRNA;L00194.1/554-627	0.447438356	tRNA
tRNA;L00194.1/685-756	0.423971831	tRNA
tRNA;L02941.1/716-643	0.537690141	tRNA
tRNA;L07095.1/15292-15358	0.607424242	tRNA
tRNA;L07095.1/2676-2750	0.543297297	tRNA
tRNA;L07095.1/4950-5016	0.335560606	tRNA
tRNA;L07095.1/5086-5018	0.303941176	tRNA
tRNA;L13782.1/442-515	0.295555556	tRNA
tRNA;L23320.1/77-10	0.454223881	tRNA
tRNA;L28677.1/8809-8880	0.604802817	tRNA
tRNA;L29771.1/1004-1071	0.324014925	tRNA
tRNA;L36887.1/1748-1820	0.716083333	tRNA
tRNA;L36887.1/3769-3839	0.825614286	tRNA
tRNA;L36887.1/4319-4391	0.457930556	tRNA
tRNA;L36887.1/4635-4707	0.532694444	tRNA
tRNA;L36887.1/535-616	0.417209877	tRNA
tRNA;L36889.1/130-201	0.243112676	tRNA
tRNA;L36895.1/3467-3537	0.647585714	tRNA
tRNA;L76657.1/1-67	0.648272727	tRNA
tRNA;M10217.1/11492-11561	0.70257971	tRNA
tRNA;M10217.1/11905-11973	0.607176471	tRNA
tRNA;M10217.1/13648-13715	0.508540984	tRNA
tRNA;M10217.1/13781-13846	0.364910714	tRNA
tRNA;M10217.1/16246-16178	0.325529412	tRNA
tRNA;M10217.1/17388-17457	0.316652174	tRNA
tRNA;M10217.1/2136-2204	0.876132353	tRNA
tRNA;M10217.1/4724-4798	0.433028571	tRNA
tRNA;M10217.1/5770-5840	0.567571429	tRNA
tRNA;M10217.1/5909-5841	0.346985294	tRNA
tRNA;M10217.1/5910-5978	0.541176471	tRNA
tRNA;M10217.1/7015-7083	0.304426471	tRNA
tRNA;M10217.1/7154-7086	0.723779412	tRNA
tRNA;M10217.1/7325-7260	0.563661538	tRNA
tRNA;M10217.1/7394-7325	0.402304348	tRNA
tRNA;M10217.1/9038-9106	0.745985294	tRNA
tRNA;M10217.1/9797-9871	0.42768254	tRNA
tRNA;M11464.1/1-72	0.362647887	tRNA
tRNA;M14092.1/414-480	0.496575758	tRNA
tRNA;M15347.1/1040-968	0.451958333	tRNA
tRNA;M16450.1/142-214	0.448236111	tRNA
tRNA;M16450.1/308-380	0.540069444	tRNA
tRNA;M16479.1/42-123	0.867753086	tRNA
tRNA;M16863.1/577-660	0.332939759	tRNA
tRNA;M17129.1/151-222	0.507985915	tRNA
tRNA;M17309.1/774-846	0.632944444	tRNA
tRNA;M18050.1/100-172	0.561208333	tRNA
tRNA;M18050.1/352-424	0.445930556	tRNA
tRNA;M18672.1/347-431	0.641904762	tRNA
tRNA;M18744.1/76-164	0.55175	tRNA
tRNA;M19342.1/69-141	0.401902778	tRNA
tRNA;M20942.1/1-73	0.521791667	tRNA
tRNA;M20945.1/1-72	0.426366197	tRNA
tRNA;M20947.1/1-74	0.580027397	tRNA
tRNA;M20949.1/1-72	0.302676056	tRNA
tRNA;M20951.1/1-71	0.791985714	tRNA
tRNA;M20954.1/1-74	0.504753425	tRNA
tRNA;M20957.1/1-85	0.651059524	tRNA
tRNA;M20958.1/1-80	0.444886076	tRNA
tRNA;M20960.1/1-74	0.655835616	tRNA
tRNA;M20964.1/1-88	0.531264368	tRNA
tRNA;M20966.1/1-88	0.737781609	tRNA
tRNA;M20968.1/1-73	0.51275	tRNA
tRNA;M20969.1/1-74	0.591438356	tRNA
tRNA;M20972.1/1-72	0.632380282	tRNA
tRNA;M21373.1/208-280	0.614291667	tRNA
tRNA;M22010.1/2624-2705	0.376185185	tRNA
tRNA;M22010.1/3034-3106	0.755319444	tRNA
tRNA;M22010.1/3113-3185	0.536833333	tRNA
tRNA;M22650.1/459-527	0.305205882	tRNA
tRNA;M22656.1/459-528	0.427434783	tRNA
tRNA;M22656.1/587-656	0.550362319	tRNA
tRNA;M22764.1/167-240	0.430260274	tRNA
tRNA;M25321.1/478-410	0.424558824	tRNA
tRNA;M25659.1/553-621	0.383691176	tRNA
tRNA;M26096.1/1-72	0.260042254	tRNA
tRNA;M26928.1/1266-1194	0.288958333	tRNA
tRNA;M26977.1/276-348	0.722736111	tRNA
tRNA;M26977.1/379-453	0.640391892	tRNA
tRNA;M26977.1/557-628	0.471056338	tRNA
tRNA;M26977.1/635-708	0.626863014	tRNA
tRNA;M26978.1/1092-1174	0.413060976	tRNA
tRNA;M26978.1/1192-1264	0.610513889	tRNA
tRNA;M26978.1/826-899	0.564657534	tRNA
tRNA;M26978.1/907-980	0.721958904	tRNA
tRNA;M26978.1/994-1068	0.767256757	tRNA
tRNA;M28270.1/1-73	0.422069444	tRNA
tRNA;M32222.1/1277-1363	0.626418605	tRNA
tRNA;M34508.1/318-404	0.533034884	tRNA
tRNA;M35060.1/1-72	0.328338028	tRNA
tRNA;M37162.1/1211-1282	0.494253521	tRNA
tRNA;M37162.1/1352-1420	0.661955882	tRNA
tRNA;M37162.1/1557-1488	0.412202899	tRNA
tRNA;M55314.1/21-92	0.459690141	tRNA
tRNA;M57527.1/1-70	0.31515942	tRNA
tRNA;M57698.1/294-367	0.34309589	tRNA
tRNA;M68929.1/151018-150946	0.618414286	tRNA
tRNA;M68929.1/152677-152605	0.490291667	tRNA
tRNA;M68929.1/1540-1461	0.666696203	tRNA
tRNA;M68929.1/163972-163902	0.453314286	tRNA
tRNA;M68929.1/165481-165397	0.297238095	tRNA
tRNA;M68929.1/166107-166035	0.668916667	tRNA
tRNA;M68929.1/166929-166856	0.507972603	tRNA
tRNA;M68929.1/172005-172075	0.831171429	tRNA
tRNA;M68929.1/17407-17480	0.347219178	tRNA
tRNA;M68929.1/174348-174275	0.420246575	tRNA
tRNA;M68929.1/182805-182734	0.731422535	tRNA
tRNA;M68929.1/18311-18382	0.626169014	tRNA
tRNA;M68929.1/186481-186410	0.367647887	tRNA
tRNA;M68929.1/186579-186500	0.368303797	tRNA
tRNA;M68929.1/20078-20150	0.586242857	tRNA
tRNA;M68929.1/32684-32756	0.743347222	tRNA
tRNA;M68929.1/36559-36632	0.674369863	tRNA
tRNA;M68929.1/39446-39374	0.447915493	tRNA
tRNA;M68929.1/41917-41989	0.494111111	tRNA
tRNA;M68929.1/48611-48684	0.487136986	tRNA
tRNA;M68929.1/49940-50012	0.608194444	tRNA
tRNA;M68929.1/50694-50622	0.379972222	tRNA
tRNA;M68929.1/79397-79315	0.414317073	tRNA
tRNA;M68929.1/79613-79540	0.468808219	tRNA
tRNA;M81755.1/6-77	0.443619718	tRNA
tRNA;M86498.1/1-69	0.564882353	tRNA
tRNA;M86499.1/1022-1088	0.783121212	tRNA
tRNA;M86499.1/1-68	0.510134328	tRNA
tRNA;M86501.1/1024-1090	0.928439394	tRNA
tRNA;M86501.1/1-68	0.466283582	tRNA
tRNA;M87833.1/2781-2865	0.700166667	tRNA
tRNA;M87833.1/353-437	0.58452381	tRNA
tRNA;M91385.1/1046-1118	0.635861111	tRNA
tRNA;M91385.1/1205-1276	0.506788732	tRNA
tRNA;M91385.1/1291-1381	0.490333333	tRNA
tRNA;M93388.1/1185-1251	0.2295	tRNA
tRNA;M93388.1/1318-1384	0.313621212	tRNA
tRNA;U15659.1/246-176	0.430637931	tRNA
tRNA;U18089.1/221-293	0.625861111	tRNA
tRNA;U18916.2/60498-60427	0.516690141	tRNA
tRNA;U18917.1/50408-50336	0.417111111	tRNA
tRNA;U22383.1/8197-8124	0.220383562	tRNA
tRNA;U25144.1/1062-991	0.49	tRNA
tRNA;U32309.1/158-89	0.692449275	tRNA
tRNA;U32694.1/2454-2526	0.444805556	tRNA
tRNA;U33007.1/60769-60697	0.434125	tRNA
tRNA;U39708.1/2300-2229	0.323380282	tRNA
tRNA;U47458.1/87-21	0.661787879	tRNA
tRNA;U50045.1/216-145	0.433	tRNA
tRNA;U67492.1/3051-3122	0.499602941	tRNA
tRNA;U67492.1/3149-3223	0.505837838	tRNA
tRNA;U67517.1/7202-7276	0.718743243	tRNA
tRNA;U67517.1/7412-7496	0.329095238	tRNA
tRNA;U67517.1/7511-7582	0.353802817	tRNA
tRNA;U67528.1/1042-969	0.62660274	tRNA
tRNA;U67528.1/1221-1293	0.542236111	tRNA
tRNA;U67537.1/160-234	0.513918919	tRNA
tRNA;U67538.1/10143-10207	0.387098361	tRNA
tRNA;V00158.1/276-361	0.753905882	tRNA
tRNA;V00158.1/694-623	0.485873239	tRNA
tRNA;V00160.1/1137-1054	0.680253012	tRNA
tRNA;V00238.1/262-333	0.307225352	tRNA
tRNA;V00334.1/358-430	0.475972222	tRNA
tRNA;V00654.1/11907-11976	0.469492754	tRNA
tRNA;V00654.1/15791-15726	0.307169231	tRNA
tRNA;V00676.1/23-88	0.553061538	tRNA
tRNA;V00676.1/92-159	0.724626866	tRNA
tRNA;V00677.1/264-332	0.632161765	tRNA
tRNA;V00680.1/447-380	0.467104478	tRNA
tRNA;V00711.1/3842-3772	0.521085714	tRNA
tRNA;V01556.1/1456-1523	0.868328358	tRNA
tRNA;X00229.1/1945-2016	0.219084507	tRNA
tRNA;X00360.1/1-73	0.362180556	tRNA
tRNA;X00432.1/665-732	0.486107143	tRNA
tRNA;X00432.1/816-751	0.365969231	tRNA
tRNA;X00476.1/1-85	0.497809524	tRNA
tRNA;X00706.1/129-200	0.535380282	tRNA
tRNA;X00764.1/173-244	0.55528169	tRNA
tRNA;X00892.1/1-74	0.518917808	tRNA
tRNA;X00916.1/1018-1091	0.674808219	tRNA
tRNA;X00916.1/1570-1644	0.475851351	tRNA
tRNA;X00916.1/823-889	0.437787879	tRNA
tRNA;X01017.1/487-417	0.448385714	tRNA
tRNA;X01078.1/1396-1463	0.290661538	tRNA
tRNA;X01647.1/2451-2378	0.401985915	tRNA
tRNA;X01738.1/122-190	0.293867647	tRNA
tRNA;X02167.1/179-251	0.643569444	tRNA
tRNA;X02167.1/268-340	0.53714	tRNA
tRNA;X02167.1/345-416	0.424366197	tRNA
tRNA;X02172.1/155-228	0.66869863	tRNA
tRNA;X02172.1/247-319	0.398671233	tRNA
tRNA;X02173.1/256-326	0.848857143	tRNA
tRNA;X02173.1/617-699	0.626341463	tRNA
tRNA;X02205.1/368-453	0.832752941	tRNA
tRNA;X02205.1/471-542	0.541591549	tRNA
tRNA;X02437.1/274-344	0.492257143	tRNA
tRNA;X02584.1/1-77	0.51425	tRNA
tRNA;X02710.1/1-73	0.398263889	tRNA
tRNA;X03016.1/3583-3669	0.59927907	tRNA
tRNA;X03016.1/4539-4610	0.327676056	tRNA
tRNA;X03126.1/162-234	0.454916667	tRNA
tRNA;X03126.1/244-324	0.618025	tRNA
tRNA;X03126.1/364-434	0.721357143	tRNA
tRNA;X03154.1/401-474	0.627684932	tRNA
tRNA;X03154.1/723-795	0.599214286	tRNA
tRNA;X03154.1/801-875	0.62	tRNA
tRNA;X03240.1/1267-1333	0.5527	tRNA
tRNA;X03240.1/1388-1326	0.339419355	tRNA
tRNA;X03240.1/1-65	0.798421875	tRNA
tRNA;X03240.1/6071-6134	0.380470588	tRNA
tRNA;X03499.1/37-110	0.127041096	tRNA
tRNA;X03602.1/660-731	0.380577465	tRNA
tRNA;X03715.1/1004-1077	0.615082192	tRNA
tRNA;X03715.1/1086-1158	0.504569444	tRNA
tRNA;X03715.1/171-243	0.539777778	tRNA
tRNA;X03715.1/288-361	0.731287671	tRNA
tRNA;X03715.1/481-553	0.693833333	tRNA
tRNA;X03715.1/589-662	0.364232877	tRNA
tRNA;X03715.1/667-740	0.730082192	tRNA
tRNA;X03715.1/779-868	0.698808989	tRNA
tRNA;X03715.1/926-998	0.431471429	tRNA
tRNA;X03848.1/3091-3164	0.589849315	tRNA
tRNA;X03924.1/17-83	0.467070175	tRNA
tRNA;X03924.1/500-567	0.767044776	tRNA
tRNA;X03924.1/848-782	0.385560606	tRNA
tRNA;X04160.1/116-188	0.499041667	tRNA
tRNA;X04161.1/733-803	0.787314286	tRNA
tRNA;X04175.1/1-71	0.573514286	tRNA
tRNA;X04465.1/112638-112565	0.400028169	tRNA
tRNA;X04465.1/120306-120235	0.508830986	tRNA
tRNA;X04465.1/29596-29669	0.378383562	tRNA
tRNA;X04465.1/38367-38438	0.442394366	tRNA
tRNA;X04465.1/48845-48932	0.470494253	tRNA
tRNA;X04465.1/57877-57950	0.222109589	tRNA
tRNA;X04465.1/64788-64715	0.71460274	tRNA
tRNA;X04512.1/2563-2632	0.585852941	tRNA
tRNA;X04779.1/1-73	0.341486111	tRNA
tRNA;X04821.1/1-73	0.643513889	tRNA
tRNA;X05226.1/35-116	0.383283951	tRNA
tRNA;X05394.1/580-653	0.536549296	tRNA
tRNA;X05914.1/238-306	0.373389831	tRNA
tRNA;X05915.1/238-170	0.799808824	tRNA
tRNA;X06054.1/711-637	0.802445946	tRNA
tRNA;X07379.1/305-375	0.6656	tRNA
tRNA;X07380.1/111-198	0.35154023	tRNA
tRNA;X07778.1/115-45	0.600557143	tRNA
tRNA;X07795.1/26-96	0.638414286	tRNA
tRNA;X07924.1/110-197	0.507310345	tRNA
tRNA;X07925.1/53-125	0.692902778	tRNA
tRNA;X07950.1/1-81	0.4721375	tRNA
tRNA;X12631.1/1014-1084	0.579442857	tRNA
tRNA;X12631.1/11945-12013	0.476602941	tRNA
tRNA;X12631.1/1207-1274	0.869432836	tRNA
tRNA;X12631.1/1347-1277	0.510828571	tRNA
tRNA;X12631.1/1567-1497	0.399885714	tRNA
tRNA;X12631.1/1570-1639	0.627652174	tRNA
tRNA;X12631.1/1775-1706	0.416376812	tRNA
tRNA;X12631.1/1937-1868	0.54957377	tRNA
tRNA;X12631.1/1944-2014	0.351242857	tRNA
tRNA;X12631.1/2020-2087	0.525223881	tRNA
tRNA;X12631.1/3132-3200	0.5615	tRNA
tRNA;X12631.1/7349-7415	0.424257576	tRNA
tRNA;X12631.1/8405-8475	0.4986	tRNA
tRNA;X12631.1/939-1009	0.517042857	tRNA
tRNA;X12890.1/1972-2045	0.583739726	tRNA
tRNA;X12977.1/221-293	0.461847222	tRNA
tRNA;X12977.1/317-399	0.391621951	tRNA
tRNA;X12977.1/475-548	0.500150685	tRNA
tRNA;X12977.1/94-167	0.649657534	tRNA
tRNA;X13247.1/151-237	0.39405814	tRNA
tRNA;X13485.1/5-77	0.447916667	tRNA
tRNA;X13823.1/142-214	0.321902778	tRNA
tRNA;X13824.1/2-83	0.310950617	tRNA
tRNA;X13975.1/2575-2637	0.883080645	tRNA
tRNA;X13975.1/39-104	0.554615385	tRNA
tRNA;X13975.1/791-854	0.572079365	tRNA
tRNA;X13975.1/858-928	0.770228571	tRNA
tRNA;X14485.1/2-72	0.486914286	tRNA
tRNA;X14821.1/1-72	0.640380282	tRNA
tRNA;X14822.1/1-73	0.415027778	tRNA
tRNA;X14835.1/6927-7002	0.699333333	tRNA
tRNA;X14848.1/1-67	0.506257576	tRNA
tRNA;X14848.1/5139-5066	0.542684932	tRNA
tRNA;X15118.1/1470-1542	0.835291667	tRNA
tRNA;X15240.1/604-676	0.550166667	tRNA
tRNA;X15245.1/160-231	0.623013889	tRNA
tRNA;X15245.1/588-660	0.62630137	tRNA
tRNA;X15246.1/271-344	0.577945205	tRNA
tRNA;X15379.1/71-144	0.396821918	tRNA
tRNA;X15508.1/140-211	0.406464789	tRNA
tRNA;X15602.1/102-172	0.820685714	tRNA
tRNA;X15613.1/1106-1175	0.180463768	tRNA
tRNA;X15613.1/124-189	0.239707692	tRNA
tRNA;X15613.1/1252-1313	0.316163934	tRNA
tRNA;X15613.1/1813-1875	0.291981481	tRNA
tRNA;X15613.1/59-121	0.278241935	tRNA
tRNA;X15901.1/15784-15867	0.412506024	tRNA
tRNA;X15901.1/44438-44524	0.67472093	tRNA
tRNA;X15917.1/6364-6435	0.328957746	tRNA
tRNA;X16401.1/1-69	0.431955882	tRNA
tRNA;X16643.1/1078-1151	0.319191781	tRNA
tRNA;X16643.1/820-900	0.2849375	tRNA
tRNA;X16746.1/1-72	0.458859155	tRNA
tRNA;X16748.1/1-73	0.603305556	tRNA
tRNA;X16750.1/2-74	0.328819444	tRNA
tRNA;X16752.1/1-74	0.342164384	tRNA
tRNA;X16754.1/1-86	0.461541176	tRNA
tRNA;X16760.1/1-73	0.569138889	tRNA
tRNA;X16765.1/1-73	0.471097222	tRNA
tRNA;X16767.1/1-73	0.677444444	tRNA
tRNA;X16885.1/1019-953	0.348757576	tRNA
tRNA;X16885.1/1030-1101	0.503859155	tRNA
tRNA;X16885.1/460-388	0.447390625	tRNA
tRNA;X16885.1/553-488	0.484566667	tRNA
tRNA;X16885.1/631-561	0.4119	tRNA
tRNA;X16885.1/635-704	0.723188406	tRNA
tRNA;X16885.1/779-708	0.409652778	tRNA
tRNA;X16885.1/950-882	0.543557377	tRNA
tRNA;X16886.1/1215-1285	0.723928571	tRNA
tRNA;X16886.1/1355-1286	0.413507246	tRNA
tRNA;X16886.1/458-387	0.343971831	tRNA
tRNA;X16886.1/781-711	0.400323944	tRNA
tRNA;X16886.1/993-924	0.440956522	tRNA
tRNA;X16886.1/999-1070	0.697042254	tRNA
tRNA;X16887.1/483-416	0.678552239	tRNA
tRNA;X16887.1/553-487	0.723242424	tRNA
tRNA;X16888.1/178-111	0.212701493	tRNA
tRNA;X16888.1/255-184	0.302478873	tRNA
tRNA;X16888.1/869-940	0.581295775	tRNA
tRNA;X17113.1/351-433	0.542560976	tRNA
tRNA;X17616.1/380-293	0.571965517	tRNA
tRNA;X17658.1/140-72	0.295147059	tRNA
tRNA;X17660.1/1002-1069	0.644985075	tRNA
tRNA;X17661.1/419-487	0.461073529	tRNA
tRNA;X51398.1/2-75	0.527493151	tRNA
tRNA;X51423.1/1802-1874	0.454347222	tRNA
tRNA;X51551.1/101-172	0.547535211	tRNA
tRNA;X51824.1/190-272	0.359609756	tRNA
tRNA;X51824.1/381-453	0.669569444	tRNA
tRNA;X52070.1/699-771	0.701236111	tRNA
tRNA;X52392.1/11128-11195	0.851537313	tRNA
tRNA;X52392.1/1228-1297	0.425347826	tRNA
tRNA;X52392.1/13000-13070	0.7	tRNA
tRNA;X52392.1/16039-16107	0.654882353	tRNA
tRNA;X52392.1/16177-16108	0.626782609	tRNA
tRNA;X52392.1/16775-16708	0.703537313	tRNA
tRNA;X52392.1/2273-2345	0.466527778	tRNA
tRNA;X52392.1/3967-4040	0.455739726	tRNA
tRNA;X52392.1/5025-5096	0.574295775	tRNA
tRNA;X52392.1/5172-5102	0.5879	tRNA
tRNA;X52392.1/5172-5240	0.462220588	tRNA
tRNA;X52392.1/6280-6355	0.629333333	tRNA
tRNA;X52392.1/6430-6362	0.443661765	tRNA
tRNA;X52392.1/6506-6434	0.642986111	tRNA
tRNA;X52392.1/6573-6508	0.621338462	tRNA
tRNA;X52392.1/8258-8184	0.698216216	tRNA
tRNA;X52392.1/9016-9083	0.403537313	tRNA
tRNA;X52969.1/525-607	0.516817073	tRNA
tRNA;X53443.1/135-206	0.332676056	tRNA
tRNA;X53444.1/72-144	0.528416667	tRNA
tRNA;X53649.1/160-231	0.315112676	tRNA
tRNA;X53649.1/604-676	0.542833333	tRNA
tRNA;X54421.1/14314-14385	0.549014085	tRNA
tRNA;X54421.1/14394-14476	0.562707317	tRNA
tRNA;X54421.1/15747-15819	0.398847222	tRNA
tRNA;X54552.1/167-241	0.322342466	tRNA
tRNA;X54552.1/66-137	0.459774648	tRNA
tRNA;X55026.1/20537-20608	0.417647887	tRNA
tRNA;X55319.1/1-74	0.504780822	tRNA
tRNA;X55320.1/1-72	0.761239437	tRNA
tRNA;X55321.1/1-72	0.635901408	tRNA
tRNA;X55339.1/30-104	0.495202703	tRNA
tRNA;X55342.1/30-101	0.485323944	tRNA
tRNA;X55514.2/3696-3624	0.582861111	tRNA
tRNA;X55514.2/3882-3954	0.580083333	tRNA
tRNA;X55514.2/4047-4119	0.306347222	tRNA
tRNA;X55514.2/4187-4119	0.537951613	tRNA
tRNA;X55514.2/4257-4189	0.626823529	tRNA
tRNA;X55514.2/4416-4343	0.291054795	tRNA
tRNA;X55523.1/17-90	0.491863014	tRNA
tRNA;X56005.1/1-73	0.46642029	tRNA
tRNA;X56006.1/1-72	0.375690141	tRNA
tRNA;X56506.1/61-144	0.30213253	tRNA
tRNA;X57045.1/503-432	0.348098592	tRNA
tRNA;X57045.1/606-678	0.43475	tRNA
tRNA;X57046.1/121-203	0.364385542	tRNA
tRNA;X57046.1/341-271	0.635428571	tRNA
tRNA;X57593.1/241-312	0.250704225	tRNA
tRNA;X58913.1/1046-981	0.531523077	tRNA
tRNA;X59562.1/71-144	0.318369863	tRNA
tRNA;X59563.1/1377-1449	0.416291667	tRNA
tRNA;X59566.1/318-390	0.490680556	tRNA
tRNA;X59571.1/319-390	0.27384507	tRNA
tRNA;X59573.1/314-396	0.372914634	tRNA
tRNA;X59582.1/477-558	0.515098765	tRNA
tRNA;X59583.1/330-410	0.194175	tRNA
tRNA;X61061.1/74-147	0.487452055	tRNA
tRNA;X61063.1/119-188	0.459565217	tRNA
tRNA;X61064.1/63-135	0.448416667	tRNA
tRNA;X61065.1/170-242	0.489263889	tRNA
tRNA;X61065.1/77-164	0.35608046	tRNA
tRNA;X61066.1/339-412	0.497780822	tRNA
tRNA;X61067.1/133-205	0.344430556	tRNA
tRNA;X61067.1/232-303	0.607521127	tRNA
tRNA;X61067.1/334-415	0.543320988	tRNA
tRNA;X61068.1/1189-1262	0.551014085	tRNA
tRNA;X61068.1/1281-1353	0.599472222	tRNA
tRNA;X61068.1/1364-1437	0.379780822	tRNA
tRNA;X61068.1/477-549	0.664555556	tRNA
tRNA;X61068.1/560-632	0.652180556	tRNA
tRNA;X61068.1/651-734	0.644433735	tRNA
tRNA;X61068.1/880-953	0.343479452	tRNA
tRNA;X61068.1/961-1034	0.66390411	tRNA
tRNA;X62566.1/248-320	0.633444444	tRNA
tRNA;X62800.1/3583-3669	0.537825581	tRNA
tRNA;X65556.1/351-423	0.599083333	tRNA
tRNA;X66437.1/1-83	0.549329268	tRNA
tRNA;X66438.1/1-72	0.347929577	tRNA
tRNA;X66439.1/1-73	0.424986111	tRNA
tRNA;X66443.1/1-72	0.374197183	tRNA
tRNA;X66594.1/101-182	0.453493827	tRNA
tRNA;X66594.1/1984-2065	0.183283951	tRNA
tRNA;X68198.1/9818-9745	0.731863014	tRNA
tRNA;X69067.1/6022-6086	0.773811321	tRNA
tRNA;X69098.1/1-73	0.379083333	tRNA
tRNA;X69660.1/114-186	0.666472222	tRNA
tRNA;X70810.2/100844-100773	0.406605634	tRNA
tRNA;X70810.2/102679-102606	0.403684932	tRNA
tRNA;X70810.2/102754-102683	0.421253521	tRNA
tRNA;X70810.2/102843-102771	0.539375	tRNA
tRNA;X70810.2/2089-2011	0.505092105	tRNA
tRNA;X70810.2/30807-30878	0.461690141	tRNA
tRNA;X70810.2/30968-31041	0.587136986	tRNA
tRNA;X70810.2/31388-31317	0.706521127	tRNA
tRNA;X70810.2/60996-61067	0.387464789	tRNA
tRNA;X72895.1/1-72	0.457492958	tRNA
tRNA;X80245.1/11535-11604	0.701478261	tRNA
tRNA;X81069.1/365-436	0.432338028	tRNA
tRNA;X86563.2/48153-48081	0.440194444	tRNA
tRNA;X93334.1/6942-7009	0.540029851	tRNA
tRNA;X99256.1/11558-11626	0.650676471	tRNA
tRNA;X99772.1/11702-11770	0.568147541	tRNA
tRNA;X99772.1/11841-11913	0.278305556	tRNA
tRNA;X99772.1/5062-5131	0.803637681	tRNA
tRNA;X99772.1/5276-5204	0.547430556	tRNA
tRNA;X99772.1/5441-5375	0.509681818	tRNA
tRNA;X99772.1/7842-7915	0.55976	tRNA
tRNA;X99772.1/9544-9611	0.54658209	tRNA
tRNA;Y00430.1/2429-2358	0.412690141	tRNA
tRNA;Y10943.1/948-1016	0.51175	tRNA
tRNA;Y14522.1/1-81	0.55995	tRNA
tRNA;Z11874.1/40212-40285	0.326479452	tRNA
tRNA;Z11880.1/281-353	0.471583333	tRNA
tRNA;Z11884.1/254-326	0.580875	tRNA
tRNA;Z28209.1/4569-4498	0.415492958	tRNA
tRNA;Z35950.1/5070-5141	0.458056338	tRNA
tRNA;Z36079.1/181-110	0.414943662	tRNA
tRNA;Z49705.1/23030-22957	0.341342466	tRNA
tRNA;Z54587.1/126-45	0.65645679	tRNA
tRNA;Z71311.1/286-214	0.445986111	tRNA
tRNA;Z71616.1/3983-4056	0.353150685	tRNA
tRNA;Z73326.1/1146-1075	0.871647887	tRNA
tRNA;Z74072.1/3173-3245	0.340589041	tRNA
tRNA;Z74387.1/1846-1765	0.427518519	tRNA
tRNA;Z74797.1/2502-2432	0.464985714	tRNA
tRNA;Z75101.1/9634-9705	0.539183099	tRNA
tRNA;Z82044.1/15843-15924	0.714975309	tRNA
tRNA;Z82044.1/16317-16387	0.675742857	tRNA
tRNA;Z99104.2/165829-165901	0.572263889	tRNA
U1;AY198212.1/1-163	0.34735625	U1
U1;AY222070.1/1-157	0.304483221	U1
U1;DQ058356.1/1-168	0.302798658	U1
U1;DQ058357.1/1-164	0.322444444	U1
U1;DQ092354.1/1778-1949	0.211018293	U1
U1;L22246.1/5535-5699	0.482896774	U1
U1;L25914.1/1-159	0.323286667	U1
U1;L25917.1/1-158	0.174553333	U1
U1;M29062.1/238-387	0.465387755	U1
U1;M59827.1/771-934	0.313534591	U1
U1;M73768.1/361-517	0.425564103	U1
U1;V01266.1/1-168	0.462722581	U1
U1;X01725.1/69-233	0.33107362	U1
U1;X06809.1/232-392	0.276675159	U1
U1;X06880.1/1-162	0.469467532	U1
U1;X13841.1/396-551	0.483435065	U1
U1;X14414.1/152-312	0.377451389	U1
U1;X14415.1/175-335	0.319101351	U1
U1;X14416.1/171-331	0.354473333	U1
U1;X14417.1/177-340	0.381258278	U1
U1;X15926.1/1-161	0.385416667	U1
U1;X51371.1/181-345	0.391955696	U1
U1;X63783.1/2024-2186	0.735070968	U1
U1;X63783.1/596-756	0.681198675	U1
U1;X69328.1/1-158	0.351383117	U1
U1;X69334.1/1-160	0.488415584	U1
U1;X70869.1/1-161	0.429072368	U1
U1;X75936.1/1034-1195	0.290935484	U1
U1;Y00131.1/944-1108	0.34811465	U1
U1;Z11881.1/2581-2742	0.400615894	U1
U1;Z11883.1/3441-3603	0.2438875	U1
U2;AF047722.1/3099-3243	0.41040146	U2
U2;AF053589.1/90-279	0.696727778	U2
U2;AF095839.1/1586-1389	0.474478947	U2
U2;AF106845.1/1870-2065	0.361291005	U2
U2;AF106847.1/185-380	0.405706215	U2
U2;AY007785.1/849-1041	0.355021053	U2
U2;L22247.1/6321-6513	0.461268817	U2
U2;L25918.1/1-181	0.4315	U2
U2;M12856.1/361-551	0.393820225	U2
U2;M14625.1/332-488	0.425506944	U2
U2;M58447.1/507-698	0.617464481	U2
U2;M58666.1/571-715	0.377664234	U2
U2;M72887.1/1-195	0.418602151	U2
U2;M72891.1/1-196	0.586139037	U2
U2;U23406.1/206-352	0.492324138	U2
U2;X00093.1/360-550	0.703642857	U2
U2;X04247.1/87-278	0.347871658	U2
U2;X06477.1/503-698	0.558502674	U2
U2;X15936.1/256-455	0.486612565	U2
U2;X16459.1/280-475	0.349649485	U2
U2;X51375.1/389-580	0.558448087	U2
U2;X54113.1/230-415	0.407961111	U2
U2;X55772.1/223-412	0.416606936	U2
U2;X56322.1/513-709	0.35356383	U2
U2;X56323.1/358-553	0.474620321	U2
U2;X56455.1/161-312	0.43875	U2
U2;X56458.1/91-238	0.455074627	U2
U2;X63784.1/412-602	0.440623037	U2
U2;X71483.1/1-191	0.581857895	U2
U2;Z37972.1/1-174	0.283383721	U2
random_seq_from_cds__NO_10296	0.515854839	CD_hairpin
random_seq_from_cds__NO_10400	0.746290323	CD_hairpin
random_seq_from_cds__NO_11838	0.520676056	CD_hairpin
random_seq_from_cds__NO_12047	0.550656716	CD_hairpin
random_seq_from_cds__NO_1349	0.141747573	CD_hairpin
random_seq_from_cds__NO_13500	0.185797872	CD_hairpin
random_seq_from_cds__NO_1378	0.49623	CD_hairpin
random_seq_from_cds__NO_13811	0.262743243	CD_hairpin
random_seq_from_cds__NO_13901	0.20696	CD_hairpin
random_seq_from_cds__NO_14191	0.316072289	CD_hairpin
random_seq_from_cds__NO_14739	0.253765432	CD_hairpin
random_seq_from_cds__NO_14812	0.254184615	CD_hairpin
random_seq_from_cds__NO_149	0.628	CD_hairpin
random_seq_from_cds__NO_1522	0.29127027	CD_hairpin
random_seq_from_cds__NO_15264	0.720066667	CD_hairpin
random_seq_from_cds__NO_16368	0.575963415	CD_hairpin
random_seq_from_cds__NO_16593	0.402777778	CD_hairpin
random_seq_from_cds__NO_16744	0.413775281	CD_hairpin
random_seq_from_cds__NO_16875	0.530263158	CD_hairpin
random_seq_from_cds__NO_17130	0.587677966	CD_hairpin
random_seq_from_cds__NO_17223	0.889333333	CD_hairpin
random_seq_from_cds__NO_1833	0.363454545	CD_hairpin
random_seq_from_cds__NO_18773	0.46504878	CD_hairpin
random_seq_from_cds__NO_19348	0.417585366	CD_hairpin
random_seq_from_cds__NO_19388	0.765876923	CD_hairpin
random_seq_from_cds__NO_19461	0.648438356	CD_hairpin
random_seq_from_cds__NO_19618	0.460597403	CD_hairpin
random_seq_from_cds__NO_20218	0.458710526	CD_hairpin
random_seq_from_cds__NO_20606	0.188081081	CD_hairpin
random_seq_from_cds__NO_21404	0.77768	CD_hairpin
random_seq_from_cds__NO_21839	0.605954545	CD_hairpin
random_seq_from_cds__NO_22063	0.659943662	CD_hairpin
random_seq_from_cds__NO_22094	0.487432099	CD_hairpin
random_seq_from_cds__NO_22271	0.257969697	CD_hairpin
random_seq_from_cds__NO_22396	0.256986301	CD_hairpin
random_seq_from_cds__NO_22488	0.218449275	CD_hairpin
random_seq_from_cds__NO_24056	0.40027907	CD_hairpin
random_seq_from_cds__NO_24144	0.138686567	CD_hairpin
random_seq_from_cds__NO_24350	0.478012821	CD_hairpin
random_seq_from_cds__NO_25382	0.535	CD_hairpin
random_seq_from_cds__NO_256	0.194789474	CD_hairpin
random_seq_from_cds__NO_27041	0.690584906	CD_hairpin
random_seq_from_cds__NO_2801	0.440453488	CD_hairpin
random_seq_from_cds__NO_28191	0.44258209	CD_hairpin
random_seq_from_cds__NO_28267	0.306136364	CD_hairpin
random_seq_from_cds__NO_28658	0.350071429	CD_hairpin
random_seq_from_cds__NO_29781	0.33904	CD_hairpin
random_seq_from_cds__NO_30898	0.502391304	CD_hairpin
random_seq_from_cds__NO_31027	0.315045872	CD_hairpin
random_seq_from_cds__NO_31203	0.32777551	CD_hairpin
random_seq_from_cds__NO_32331	0.665217949	CD_hairpin
random_seq_from_cds__NO_32506	0.184265823	CD_hairpin
random_seq_from_cds__NO_33870	0.292820896	CD_hairpin
random_seq_from_cds__NO_34583	0.49625	CD_hairpin
random_seq_from_cds__NO_35024	0.263306818	CD_hairpin
random_seq_from_cds__NO_35350	0.351012195	CD_hairpin
random_seq_from_cds__NO_3540	0.351873418	CD_hairpin
random_seq_from_cds__NO_35559	0.437757576	CD_hairpin
random_seq_from_cds__NO_3649	0.482016129	CD_hairpin
random_seq_from_cds__NO_37409	0.681918033	CD_hairpin
random_seq_from_cds__NO_38006	0.717069444	CD_hairpin
random_seq_from_cds__NO_38673	0.605	CD_hairpin
random_seq_from_cds__NO_38802	0.534796875	CD_hairpin
random_seq_from_cds__NO_38824	0.498054545	CD_hairpin
random_seq_from_cds__NO_38834	0.366885714	CD_hairpin
random_seq_from_cds__NO_39263	0.715920455	CD_hairpin
random_seq_from_cds__NO_39405	0.192969697	CD_hairpin
random_seq_from_cds__NO_39437	0.199479167	CD_hairpin
random_seq_from_cds__NO_39632	0.50627027	CD_hairpin
random_seq_from_cds__NO_39738	0.6002625	CD_hairpin
random_seq_from_cds__NO_39906	0.400258065	CD_hairpin
random_seq_from_cds__NO_40014	0.809105263	CD_hairpin
random_seq_from_cds__NO_40058	0.411089744	CD_hairpin
random_seq_from_cds__NO_40202	0.216149254	CD_hairpin
random_seq_from_cds__NO_40474	0.475320513	CD_hairpin
random_seq_from_cds__NO_41244	0.566123288	CD_hairpin
random_seq_from_cds__NO_41708	0.626683168	CD_hairpin
random_seq_from_cds__NO_42400	0.875982759	CD_hairpin
random_seq_from_cds__NO_42445	0.4835375	CD_hairpin
random_seq_from_cds__NO_42457	0.64746988	CD_hairpin
random_seq_from_cds__NO_42508	0.198914286	CD_hairpin
random_seq_from_cds__NO_43330	0.38120339	CD_hairpin
random_seq_from_cds__NO_43669	0.22711	CD_hairpin
random_seq_from_cds__NO_44082	0.586578947	CD_hairpin
random_seq_from_cds__NO_44661	0.142363636	CD_hairpin
random_seq_from_cds__NO_45125	0.244564815	CD_hairpin
random_seq_from_cds__NO_45303	0.18891358	CD_hairpin
random_seq_from_cds__NO_45812	0.926533333	CD_hairpin
random_seq_from_cds__NO_46042	0.218484375	CD_hairpin
random_seq_from_cds__NO_4612	0.481301587	CD_hairpin
random_seq_from_cds__NO_46294	0.427936709	CD_hairpin
random_seq_from_cds__NO_46352	0.208757576	CD_hairpin
random_seq_from_cds__NO_46699	0.842069767	CD_hairpin
random_seq_from_cds__NO_46962	0.269352113	CD_hairpin
random_seq_from_cds__NO_47779	0.170735294	CD_hairpin
random_seq_from_cds__NO_48854	0.452617021	CD_hairpin
random_seq_from_cds__NO_4911	0.380166667	CD_hairpin
random_seq_from_cds__NO_49283	0.243649351	CD_hairpin
random_seq_from_cds__NO_4932	0.430631579	CD_hairpin
random_seq_from_cds__NO_50083	0.292523256	CD_hairpin
random_seq_from_cds__NO_50365	0.589657143	CD_hairpin
random_seq_from_cds__NO_50478	0.206	CD_hairpin
random_seq_from_cds__NO_51121	0.439529412	CD_hairpin
random_seq_from_cds__NO_51562	0.38984507	CD_hairpin
random_seq_from_cds__NO_51653	0.707512821	CD_hairpin
random_seq_from_cds__NO_52246	0.337657895	CD_hairpin
random_seq_from_cds__NO_52350	0.254142857	CD_hairpin
random_seq_from_cds__NO_52695	0.207275	CD_hairpin
random_seq_from_cds__NO_52801	0.656397059	CD_hairpin
random_seq_from_cds__NO_52837	0.420597403	CD_hairpin
random_seq_from_cds__NO_52932	0.344712329	CD_hairpin
random_seq_from_cds__NO_5301	0.601851351	CD_hairpin
random_seq_from_cds__NO_53049	0.235659341	CD_hairpin
random_seq_from_cds__NO_53057	0.256041096	CD_hairpin
random_seq_from_cds__NO_53337	0.802925373	CD_hairpin
random_seq_from_cds__NO_53532	0.331572917	CD_hairpin
random_seq_from_cds__NO_54274	0.319292683	CD_hairpin
random_seq_from_cds__NO_54531	0.392232877	CD_hairpin
random_seq_from_cds__NO_54720	0.774578947	CD_hairpin
random_seq_from_cds__NO_5624	0.597758065	CD_hairpin
random_seq_from_cds__NO_56788	0.382636364	CD_hairpin
random_seq_from_cds__NO_57223	0.351405063	CD_hairpin
random_seq_from_cds__NO_57525	0.296245283	CD_hairpin
random_seq_from_cds__NO_57877	0.130267606	CD_hairpin
random_seq_from_cds__NO_58344	0.232013333	CD_hairpin
random_seq_from_cds__NO_58735	0.265351852	CD_hairpin
random_seq_from_cds__NO_59038	0.528552632	CD_hairpin
random_seq_from_cds__NO_60305	0.393596774	CD_hairpin
random_seq_from_cds__NO_60337	0.146953846	CD_hairpin
random_seq_from_cds__NO_60681	0.661	CD_hairpin
random_seq_from_cds__NO_60891	0.13342029	CD_hairpin
random_seq_from_cds__NO_60940	0.397405405	CD_hairpin
random_seq_from_cds__NO_61079	0.37090411	CD_hairpin
random_seq_from_cds__NO_61162	0.793305556	CD_hairpin
random_seq_from_cds__NO_61500	0.173910448	CD_hairpin
random_seq_from_cds__NO_61902	0.714516667	CD_hairpin
random_seq_from_cds__NO_62069	0.438655738	CD_hairpin
random_seq_from_cds__NO_63095	0.223242857	CD_hairpin
random_seq_from_cds__NO_6311	0.654126582	CD_hairpin
random_seq_from_cds__NO_63824	0.240341176	CD_hairpin
random_seq_from_cds__NO_63971	0.302180723	CD_hairpin
random_seq_from_cds__NO_64372	0.168823529	CD_hairpin
random_seq_from_cds__NO_66397	0.356885246	CD_hairpin
random_seq_from_cds__NO_66459	0.428857143	CD_hairpin
random_seq_from_cds__NO_66664	0.2286	CD_hairpin
random_seq_from_cds__NO_68083	0.679596491	CD_hairpin
random_seq_from_cds__NO_68217	0.316710843	CD_hairpin
random_seq_from_cds__NO_68479	0.822964912	CD_hairpin
random_seq_from_cds__NO_68776	0.397181818	CD_hairpin
random_seq_from_cds__NO_69122	0.281189189	CD_hairpin
random_seq_from_cds__NO_69173	0.332338028	CD_hairpin
random_seq_from_cds__NO_69568	0.310933333	CD_hairpin
random_seq_from_cds__NO_69765	0.249967213	CD_hairpin
random_seq_from_cds__NO_69796	0.381704918	CD_hairpin
random_seq_from_cds__NO_69830	0.608308824	CD_hairpin
random_seq_from_cds__NO_70116	0.446265823	CD_hairpin
random_seq_from_cds__NO_70410	0.442375	CD_hairpin
random_seq_from_cds__NO_70547	0.730984127	CD_hairpin
random_seq_from_cds__NO_71200	0.181011765	CD_hairpin
random_seq_from_cds__NO_71254	0.21255	CD_hairpin
random_seq_from_cds__NO_71651	0.27015942	CD_hairpin
random_seq_from_cds__NO_7257	0.23885	CD_hairpin
random_seq_from_cds__NO_72573	0.333584615	CD_hairpin
random_seq_from_cds__NO_72661	0.727803279	CD_hairpin
random_seq_from_cds__NO_7476	0.587241935	CD_hairpin
random_seq_from_cds__NO_76	0.294985507	CD_hairpin
random_seq_from_cds__NO_7767	0.701073529	CD_hairpin
random_seq_from_cds__NO_9270	0.183657143	CD_hairpin
RAND23	0.548353846	rand
RAND25	0.72225	rand
RAND7	0.628298507	rand
RAND5	0.610712329	rand
RAND2	0.326544304	rand
RAND1	0.664181818	rand
RAND19	0.515985714	rand
RAND11	0.362474359	rand
RAND22	0.867323077	rand
RAND9	0.489383721	rand
RAND17	0.711025641	rand
RAND4	0.603361446	rand
RAND8	0.460127907	rand
RAND6	0.349302632	rand
RAND21	0.345144737	rand
RAND39	0.624589286	rand
RAND37	0.417617647	rand
RAND36	0.561833333	rand
RAND50	0.485881356	rand
RAND53	0.464368421	rand
RAND0	0.590835165	rand
RAND13	0.552465116	rand
RAND20	0.392694737	rand
RAND44	0.404594595	rand
RAND31	0.408513158	rand
RAND3	0.385268817	rand
RAND18	0.25659596	rand
RAND32	0.460057143	rand
RAND33	0.57525	rand
RAND34	0.622227848	rand
RAND16	0.455527473	rand
RAND30	0.823972603	rand
RAND12	0.443914894	rand
RAND29	0.363040541	rand
RAND42	0.470419753	rand
RAND52	0.395268293	rand
RAND61	0.633984615	rand
RAND28	0.335085366	rand
RAND43	0.602353659	rand
RAND54	0.605184615	rand
RAND24	0.681919192	rand
RAND14	0.477319588	rand
RAND10	0.441755102	rand
RAND57	0.370901408	rand
RAND41	0.677321429	rand
RAND58	0.470972973	rand
RAND38	0.499670732	rand
RAND15	0.432980392	rand
RAND60	0.480633803	rand
RAND51	0.320613636	rand
RAND63	0.624397436	rand
RAND35	0.443023256	rand
RAND66	0.965873016	rand
RAND46	0.964512195	rand
RAND47	0.566989796	rand
RAND68	0.611723684	rand
RAND45	0.47932	rand
RAND48	0.79272	rand
RAND26	0.600946809	rand
RAND71	0.469866667	rand
RAND67	0.479313253	rand
RAND76	0.458215385	rand
RAND65	0.637971831	rand
RAND40	0.559457143	rand
RAND62	0.186083333	rand
RAND81	0.650318182	rand
RAND55	0.73817284	rand
RAND78	0.625	rand
RAND90	0.483722222	rand
RAND64	0.829	rand
RAND99	0.493079365	rand
RAND59	0.516204301	rand
RAND91	0.612354839	rand
RAND82	0.468414634	rand
RAND72	0.6432375	rand
RAND89	0.46715	rand
RAND79	0.34864557	rand
RAND70	0.734615385	rand
RAND73	0.711629213	rand
RAND75	0.8008625	rand
RAND74	0.39456383	rand
RAND77	0.297488372	rand
RAND27	0.590172414	rand
RAND97	0.613848101	rand
RAND92	0.456944444	rand
RAND80	0.968940476	rand
RAND105	0.444364865	rand
RAND83	0.424852273	rand
RAND93	0.751361446	rand
RAND49	0.602788889	rand
RAND113	0.497174603	rand
RAND104	0.304945946	rand
RAND94	0.574173333	rand
RAND84	0.768804348	rand
RAND87	0.4635625	rand
RAND116	0.544492958	rand
RAND56	0.251201835	rand
RAND102	0.708710526	rand
RAND101	0.575910112	rand
RAND100	0.560468354	rand
RAND103	0.402758621	rand
RAND98	0.487901099	rand
RAND106	0.585168831	rand
RAND88	0.210193548	rand
RAND111	0.589728395	rand
RAND96	0.702576471	rand
RAND110	0.632763158	rand
RAND119	0.61225	rand
RAND109	0.622741176	rand
RAND123	0.713557143	rand
RAND85	0.850772727	rand
RAND120	0.283684211	rand
RAND86	0.54528972	rand
RAND125	0.527625	rand
RAND95	0.31923301	rand
RAND133	0.786179487	rand
RAND108	0.303873684	rand
RAND140	0.405575758	rand
RAND134	0.44417284	rand
RAND141	0.564245902	rand
RAND137	0.847942029	rand
RAND114	0.704525253	rand
RAND112	0.471681319	rand
RAND69	0.426	rand
RAND121	0.573954023	rand
RAND124	0.432977778	rand
RAND143	0.582985915	rand
RAND129	0.463255814	rand
RAND118	0.419791667	rand
RAND107	0.5957125	rand
RAND147	0.444907895	rand
RAND131	0.366	rand
RAND149	0.599208955	rand
RAND127	0.422522727	rand
RAND136	0.502576471	rand
RAND146	0.409944444	rand
RAND145	0.775666667	rand
RAND130	0.571445783	rand
RAND115	0.631	rand
RAND162	0.415830769	rand
RAND157	0.657108434	rand
RAND144	0.537325	rand
RAND126	0.492621359	rand
RAND168	0.415304348	rand
RAND117	0.608	rand
RAND150	0.231755814	rand
RAND170	0.691485294	rand
RAND152	0.372222222	rand
RAND160	0.603298701	rand
RAND128	0.779414141	rand
RAND138	0.434593407	rand
RAND132	0.44968	rand
RAND154	0.537758621	rand
RAND142	0.482222222	rand
RAND148	0.486235955	rand
RAND122	0.455917431	rand
RAND166	0.530571429	rand
RAND177	0.820689189	rand
RAND158	0.510191011	rand
RAND163	0.166740741	rand
RAND164	0.433223684	rand
RAND181	0.569967742	rand
RAND159	0.66279798	rand
RAND176	0.528418919	rand
RAND135	0.297266667	rand
RAND156	0.692617021	rand
RAND172	0.295888889	rand
RAND153	0.436509804	rand
RAND165	0.701670588	rand
RAND180	0.861846154	rand
RAND171	0.481861111	rand
RAND184	0.859157895	rand
RAND189	0.346911765	rand
RAND161	0.474547368	rand
RAND173	0.340375	rand
RAND183	0.363506329	rand
RAND155	0.487803738	rand
RAND188	0.597417722	rand
RAND178	0.443465116	rand
RAND193	0.611637681	rand
RAND197	0.285567568	rand
RAND203	0.426815385	rand
RAND199	0.434697368	rand
RAND182	0.425692308	rand
RAND186	0.489413793	rand
RAND187	0.284752941	rand
RAND175	0.441257732	rand
RAND169	0.718073684	rand
RAND204	0.629805556	rand
RAND212	0.423666667	rand
RAND194	0.431623529	rand
RAND196	0.472423529	rand
RAND207	0.359460526	rand
RAND206	0.638822785	rand
RAND200	0.681308642	rand
RAND210	0.283287671	rand
RAND192	0.462528736	rand
RAND167	0.297747573	rand
RAND185	0.620697917	rand
RAND205	0.648127907	rand
RAND216	0.584972222	rand
RAND198	0.480505747	rand
RAND213	0.441690141	rand
RAND201	0.729012048	rand
RAND174	0.803878788	rand
RAND151	0.479867257	rand
RAND220	0.483625	rand
RAND211	0.578886364	rand
RAND191	0.453649485	rand
RAND239	0.625733333	rand
RAND179	0.473759494	rand
RAND195	0.433825243	rand
RAND222	0.535605263	rand
RAND190	0.230462264	rand
RAND214	0.660817073	rand
RAND208	0.35336	rand
RAND218	0.585091954	rand
RAND219	0.367264368	rand
RAND226	0.395	rand
RAND236	0.616013514	rand
RAND223	0.670681818	rand
RAND209	0.444542553	rand
RAND235	0.427632911	rand
RAND227	0.786056338	rand
RAND229	0.768013333	rand
RAND202	0.576960784	rand
RAND240	0.621734177	rand
RAND225	0.551222222	rand
RAND244	0.840233333	rand
RAND232	0.435988235	rand
RAND224	0.397233333	rand
RAND251	0.377421875	rand
RAND256	0.615390625	rand
RAND221	0.62154	rand
RAND237	0.483831169	rand
RAND247	0.840961538	rand
RAND255	0.357847222	rand
RAND139	0.711942308	rand
RAND245	0.358506329	rand
RAND233	0.522155556	rand
RAND242	0.388712644	rand
RAND231	0.619707865	rand
RAND238	0.720582418	rand
RAND258	0.771289474	rand
RAND248	0.501382022	rand
RAND246	0.470691358	rand
RAND234	0.64285	rand
RAND241	0.445707865	rand
RAND243	0.572870588	rand
RAND250	0.675129412	rand
RAND263	0.476371429	rand
RAND259	0.37622619	rand
RAND217	0.383706422	rand
RAND228	0.595366337	rand
RAND269	0.488310811	rand
RAND253	0.710710843	rand
RAND262	0.35486747	rand
RAND268	0.854693333	rand
RAND230	0.567302083	rand
RAND254	0.526896907	rand
RAND215	0.786525253	rand
RAND261	0.26360241	rand
RAND265	0.70745122	rand
RAND249	0.650639175	rand
RAND281	0.392051282	rand
RAND285	0.710985915	rand
RAND272	0.697618421	rand
RAND257	0.440666667	rand
RAND274	0.335168675	rand
RAND264	0.391477778	rand
RAND279	0.726813333	rand
RAND276	0.744232877	rand
RAND252	0.386752475	rand
RAND267	0.560913043	rand
RAND266	0.400228261	rand
RAND289	0.398878788	rand
RAND288	0.82269863	rand
RAND296	0.353313433	rand
RAND270	0.76882716	rand
RAND284	0.986358209	rand
RAND293	0.519376812	rand
RAND283	0.791493333	rand
RAND290	0.695943662	rand
RAND299	0.38115493	rand
RAND280	0.417850575	rand
RAND297	0.551681818	rand
RAND277	0.343375	rand
RAND273	0.429393939	rand
RAND278	0.533263158	rand
RAND302	0.593581081	rand
RAND271	0.383343434	rand
RAND308	0.381513889	rand
RAND317	0.398571429	rand
RAND292	0.763207317	rand
RAND301	0.750974359	rand
RAND322	0.723875	rand
RAND275	0.36403	rand
RAND318	0.736723077	rand
RAND315	0.583910256	rand
RAND303	0.793813953	rand
RAND310	0.780567568	rand
RAND300	0.480521277	rand
RAND307	0.693552941	rand
RAND291	0.474909091	rand
RAND319	0.562957746	rand
RAND314	0.95708	rand
RAND305	0.545380435	rand
RAND306	0.286388889	rand
RAND329	0.476402985	rand
RAND316	0.644142857	rand
RAND282	0.716183486	rand
RAND327	0.714	rand
RAND345	0.8215	rand
RAND287	0.766181818	rand
RAND313	0.561121951	rand
RAND324	0.638688312	rand
RAND304	0.628182927	rand
RAND294	0.826352941	rand
RAND335	0.53190625	rand
RAND344	0.6291	rand
RAND321	0.243614458	rand
RAND326	0.601963855	rand
RAND330	0.442519481	rand
RAND349	0.714867925	rand
RAND298	0.660731481	rand
RAND260	0.762734043	rand
RAND311	0.432272727	rand
RAND325	0.361964706	rand
RAND333	0.671459459	rand
RAND320	0.56273494	rand
RAND332	0.305884615	rand
RAND328	0.719530864	rand
RAND342	0.460763158	rand
RAND350	0.4415	rand
RAND346	0.610971429	rand
RAND295	0.460073394	rand
RAND334	0.475564103	rand
RAND338	0.336463415	rand
RAND341	0.520797753	rand
RAND309	0.805322917	rand
RAND347	0.45892	rand
RAND331	0.637880435	rand
RAND360	0.473628571	rand
RAND336	0.286826087	rand
RAND351	0.489268657	rand
RAND339	0.372215909	rand
RAND286	0.337121739	rand
RAND337	0.5132	rand
RAND359	0.494578947	rand
RAND358	0.50725	rand
RAND353	0.801743902	rand
RAND380	0.409138462	rand
RAND340	0.486569892	rand
RAND343	0.626588889	rand
RAND369	0.291694444	rand
RAND323	0.663510417	rand
RAND370	0.788324324	rand
RAND357	0.670295455	rand
RAND355	0.934613333	rand
RAND352	0.439073684	rand
RAND366	0.745107143	rand
RAND354	0.587064516	rand
RAND362	0.533590361	rand
RAND361	0.428577778	rand
RAND356	0.365184783	rand
RAND365	0.60455	rand
RAND348	0.594893617	rand
RAND376	0.532474359	rand
RAND312	0.447758621	rand
RAND374	0.714905882	rand
RAND372	0.824828571	rand
RAND387	0.564205128	rand
RAND393	0.343287671	rand
RAND398	0.914365079	rand
RAND382	0.664893333	rand
RAND379	0.570392857	rand
RAND388	0.697292683	rand
RAND377	0.321648936	rand
RAND396	0.641855263	rand
RAND386	0.394305882	rand
RAND384	0.462058824	rand
RAND385	0.402896552	rand
RAND404	0.67025	rand
RAND403	0.433253968	rand
RAND401	0.454917808	rand
RAND402	0.539285714	rand
RAND383	0.383630435	rand
RAND368	0.427118812	rand
RAND392	0.382987952	rand
RAND373	0.258461538	rand
RAND394	0.812317647	rand
RAND390	0.689670455	rand
RAND397	0.6242	rand
RAND367	0.285598039	rand
RAND381	0.638878788	rand
RAND405	0.75725	rand
RAND389	0.624356322	rand
RAND364	0.549525253	rand
RAND412	0.253140845	rand
RAND416	0.939708333	rand
RAND371	0.452747664	rand
RAND409	0.494911765	rand
RAND426	0.406127273	rand
RAND406	0.855897059	rand
RAND363	0.401108434	rand
RAND378	0.670948454	rand
RAND410	0.883898734	rand
RAND418	0.48377027	rand
RAND415	0.60477907	rand
RAND399	0.678021053	rand
RAND411	0.8833875	rand
RAND391	0.631808081	rand
RAND413	0.345879518	rand
RAND429	0.5657	rand
RAND395	0.201040404	rand
RAND407	0.652654321	rand
RAND424	0.5927	rand
RAND433	0.628625	rand
RAND439	0.7891875	rand
RAND417	0.616863636	rand
RAND442	0.629539683	rand
RAND431	0.350833333	rand
RAND408	0.513340206	rand
RAND447	0.371953846	rand
RAND446	0.423969231	rand
RAND423	0.223244186	rand
RAND420	0.450125	rand
RAND436	0.907206897	rand
RAND414	0.384606061	rand
RAND419	0.524349398	rand
RAND430	0.6853	rand
RAND450	0.599275362	rand
RAND440	0.651378378	rand
RAND422	0.529322222	rand
RAND452	0.463849315	rand
RAND445	0.357746667	rand
RAND449	0.514414286	rand
RAND465	0.81857377	rand
RAND425	0.588744444	rand
RAND434	0.612740741	rand
RAND435	0.386590361	rand
RAND443	0.4923	rand
RAND444	0.788138889	rand
RAND400	0.516669725	rand
RAND428	0.401152174	rand
RAND451	0.545733333	rand
RAND437	0.566326316	rand
RAND421	0.6896875	rand
RAND458	0.335197368	rand
RAND441	0.404831579	rand
RAND462	0.243547945	rand
RAND438	0.270606742	rand
RAND457	0.520538462	rand
RAND471	0.268269841	rand
RAND427	0.443484848	rand
RAND448	0.171528736	rand
RAND459	0.308547619	rand
RAND453	0.432461538	rand
RAND375	0.317302083	rand
RAND432	0.747376471	rand
RAND455	0.424186813	rand
RAND477	0.502714286	rand
RAND494	0.586703125	rand
RAND469	0.857891566	rand
RAND460	0.681454545	rand
RAND472	0.341132353	rand
RAND479	0.721341772	rand
RAND467	0.401888889	rand
RAND473	0.578558442	rand
RAND491	0.6843	rand
RAND476	0.4818	rand
RAND461	0.393047059	rand
RAND474	0.839098765	rand
RAND483	0.769361111	rand
RAND468	0.548178947	rand
RAND485	0.643493827	rand
RAND488	0.514917808	rand
RAND495	0.602546667	rand
RAND475	0.689094118	rand
RAND497	0.596873239	rand
RAND466	0.389623656	rand
RAND490	0.803855263	rand
RAND499	0.528714286	rand
RAND482	0.76297561	rand
RAND481	0.767858824	rand
RAND456	0.430737864	rand
RAND489	0.79282716	rand
RAND463	0.59551087	rand
RAND492	0.722455696	rand
RAND487	0.375131579	rand
RAND478	0.414229167	rand
RAND480	0.368329545	rand
RAND486	0.369907216	rand
RAND464	0.611796117	rand
RAND454	0.684674419	rand
RAND493	0.425098765	rand
RAND498	0.43256383	rand
RAND484	0.576282828	rand
RAND470	0.40419	rand
RAND496	0.23026	rand
dme-mir-1003 MI0005864 Drosophila melanogaster miR-1003 stem-loop	0.80662963	mirtron
dme-mir-1004 MI0005865 Drosophila melanogaster miR-1004 stem-loop	0.700365079	mirtron
dme-mir-1005 MI0005866 Drosophila melanogaster miR-1005 stem-loop	0.717322034	mirtron
dme-mir-1007 MI0005868 Drosophila melanogaster miR-1007 stem-loop	0.849555556	mirtron
dme-mir-1006 MI0005867 Drosophila melanogaster miR-1006 stem-loop	0.97866129	mirtron
dme-mir-1008 MI0005869 Drosophila melanogaster miR-1008 stem-loop	0.983909091	mirtron
dme-mir-1009 MI0005870 Drosophila melanogaster miR-1009 stem-loop	0.35775	mirtron
dme-mir-1012 MI0005873 Drosophila melanogaster miR-1012 stem-loop	0.951052632	mirtron
dme-mir-1011 MI0005872 Drosophila melanogaster miR-1011 stem-loop	0.960346154	mirtron
dme-mir-1013 MI0005874 Drosophila melanogaster miR-1013 stem-loop	0.927525424	mirtron
dme-mir-1010 MI0005871 Drosophila melanogaster miR-1010 stem-loop	0.968956522	mirtron
dme-mir-1016 MI0005877 Drosophila melanogaster miR-1016 stem-loop	0.959839286	mirtron
dme-mir-1014 MI0005875 Drosophila melanogaster miR-1014 stem-loop	0.947181818	mirtron
dme-mir-1015 MI0005876 Drosophila melanogaster miR-1015 stem-loop	0.536964286	mirtron
dme-mir-1017 MI0005878 Drosophila melanogaster miR-1017 stem-loop	0.385384146	mirtron
dme-mir-1017-truncated MI0005878 Drosophila melanogaster miR-1017 stem-loop	0.873227273	mirtron
cel-mir-62 MI0000033 Caenorhabditis elegans miR-62 stem-loop	0.994339286	mirtron
cel-mir-1018 MI0005879 Caenorhabditis elegans miR-1018 stem-loop	0.996185185	mirtron
cel-mir-1019 MI0005880 Caenorhabditis elegans miR-1019 stem-loop	0.933935484	mirtron
cel-mir-1020 MI0005881 Caenorhabditis elegans miR-1020 stem-loop	0.993078125	mirtron
hsa-mir-877	0.674139241	mirtron
hsa-mir-1224	0.928373494	mirtron
hsa-mir-1225	0.698965909	mirtron
hsa-mir-1226	0.792328571	mirtron
hsa-mir-1227	0.534197674	mirtron
hsa-mir-1228	0.872651515	mirtron
hsa-mir-1229	0.709492537	mirtron
hsa-mir-1231	0.402666667	mirtron
hsa-mir-1233	0.801289474	mirtron
hsa-mir-1234	0.461358974	mirtron
hsa-mir-1236	0.348247423	mirtron
hsa-mir-1237	0.32069	mirtron
hsa-mir-1238	0.194571429	mirtron
mml-mir-877	0.74021519	mirtron
mml-mir-1224	0.939650602	mirtron
mml-mir-1225	0.686511364	mirtron
mml-mir-1226	0.802585714	mirtron
mml-mir-1227	0.401872093	mirtron
mml-mir-1230	0.570394366	mirtron
mml-mir-1232	0.561591549	mirtron
mml-mir-1235	0.634847222	mirtron
mml-mir-1239	0.83115625	mirtron
mml-mir-1240	0.747575	mirtron
mml-mir-1241	0.472653333	mirtron
true_premir_hsa-let-7a-2	0.917301587	true_premir
true_premir_hsa-let-7a-3	0.958560606	true_premir
true_premir_hsa-let-7b	0.985722222	true_premir
true_premir_hsa-let-7c	0.856619048	true_premir
true_premir_hsa-let-7d	0.982621622	true_premir
true_premir_hsa-let-7e	0.946031746	true_premir
true_premir_hsa-let-7f-1	0.985972973	true_premir
true_premir_hsa-let-7f-2	0.973220588	true_premir
true_premir_hsa-let-7g	0.97976	true_premir
true_premir_hsa-let-7i	0.945148649	true_premir
true_premir_hsa-mir-100	0.81309434	true_premir
true_premir_hsa-mir-101-1	0.998218182	true_premir
true_premir_hsa-mir-101-2	0.9548	true_premir
true_premir_hsa-mir-103-1	0.863035714	true_premir
true_premir_hsa-mir-103-2	0.887571429	true_premir
true_premir_hsa-mir-105-1	0.897067797	true_premir
true_premir_hsa-mir-106a	0.992634615	true_premir
true_premir_hsa-mir-106b	0.892527273	true_premir
true_premir_hsa-mir-107	0.865285714	true_premir
true_premir_hsa-mir-10a	0.952875	true_premir
true_premir_hsa-mir-10b	0.960945455	true_premir
true_premir_hsa-mir-1-1	0.997322034	true_premir
true_premir_hsa-mir-1-2	0.997898305	true_premir
true_premir_hsa-mir-122	0.99408	true_premir
true_premir_hsa-mir-124-2	0.931313725	true_premir
true_premir_hsa-mir-124-3	0.943696429	true_premir
true_premir_hsa-mir-125a	0.739166667	true_premir
true_premir_hsa-mir-125b-1	0.906196429	true_premir
true_premir_hsa-mir-125b-2	0.9166	true_premir
true_premir_hsa-mir-126	0.988894737	true_premir
true_premir_hsa-mir-127	0.918589286	true_premir
true_premir_hsa-mir-128a	0.923961538	true_premir
true_premir_hsa-mir-128b	0.667821429	true_premir
true_premir_hsa-mir-129-1	0.955492063	true_premir
true_premir_hsa-mir-129-2	0.95652459	true_premir
true_premir_hsa-mir-130a	0.953983333	true_premir
true_premir_hsa-mir-130b	0.459785714	true_premir
true_premir_hsa-mir-132	0.933642857	true_premir
true_premir_hsa-mir-133a-2	0.957821429	true_premir
true_premir_hsa-mir-133b	0.911263158	true_premir
true_premir_hsa-mir-134	0.908859649	true_premir
true_premir_hsa-mir-135a-1	0.970933333	true_premir
true_premir_hsa-mir-135a-2	0.987189655	true_premir
true_premir_hsa-mir-135b	0.915322034	true_premir
true_premir_hsa-mir-136	0.946259259	true_premir
true_premir_hsa-mir-137	0.972298246	true_premir
true_premir_hsa-mir-138-1	0.986517857	true_premir
true_premir_hsa-mir-138-2	0.974460317	true_premir
true_premir_hsa-mir-139	0.868385965	true_premir
true_premir_hsa-mir-140	0.997875	true_premir
true_premir_hsa-mir-141	0.938557377	true_premir
true_premir_hsa-mir-142	0.966982456	true_premir
true_premir_hsa-mir-143	0.888367347	true_premir
true_premir_hsa-mir-144	0.9845	true_premir
true_premir_hsa-mir-145	0.943283019	true_premir
true_premir_hsa-mir-146a	0.897526316	true_premir
true_premir_hsa-mir-146b	0.959314815	true_premir
true_premir_hsa-mir-147	0.942369565	true_premir
true_premir_hsa-mir-147b	0.890758621	true_premir
true_premir_hsa-mir-148a	0.905586207	true_premir
true_premir_hsa-mir-148b	0.778661017	true_premir
true_premir_hsa-mir-149	0.756254545	true_premir
true_premir_hsa-mir-150	0.975107143	true_premir
true_premir_hsa-mir-151	0.9942	true_premir
true_premir_hsa-mir-152	0.854754386	true_premir
true_premir_hsa-mir-153-1	0.980636364	true_premir
true_premir_hsa-mir-153-2	0.967410714	true_premir
true_premir_hsa-mir-154	0.95775	true_premir
true_premir_hsa-mir-155	0.991881356	true_premir
true_premir_hsa-mir-15a	0.969339623	true_premir
true_premir_hsa-mir-15b	0.928839286	true_premir
true_premir_hsa-mir-16-1	0.992825397	true_premir
[truncated: 14,674 more rows]
